# Supplementary material for: PDZD7-MYO7A complex identified in enriched stereocilia membranes
Source: eLife. 2016 Aug 15;5:e18312. doi: 10.7554/eLife.18312 (PMC5005036; doi:10.7554/eLife.18312)
Supplement: Figure 2—source data 1. — DOI: http://dx.doi.org/10.7554/eLife.18312.007 [file elife-18312-fig2-data1.xls]

## Sheet: Read me
File:	Figure 2—Source data 1 (D10 prep final data)
In support of:	Morgan et al. "PDZD7-MYO7A Complex Identified in Enriched Stereocilia Membranes"
General comments:	Master data file for processed data. MaxQuant output was processed further in "Data" sheet.
Tabs:	Label	Description
	1	Read me	The present sheet
	2	Data	All data
Samples:	Source	Sample name	RAW data file names
	Fraction S1 (post-nuclear supe) prep 1, run 1	01_P1_PNS_1	GILL-167_ChickFractP1_PNS_inj1_DDA_95min_20160120
	Fraction S1 (post-nuclear supe) prep 1, run 2	01_P1_PNS_2	GILL-167_ChickFractP1_PNS_inj2_DDA_95min_20160120
	Fraction S1 (post-nuclear supe) prep 2, run 1	01_P2_PNS_1	GILL-160_ChickFractP2_PNS_inj1_DDA_95min_20151223_OT
	Fraction S1 (post-nuclear supe) prep 2, run 2	01_P2_PNS_2	GILL-160_ChickFractP2_PNS_inj2_DDA_95min_20151223_OT
	Fraction S2 (7K supernatant) prep 1, run 1	02_P1_7kSN_1	GILL-167_ChickFractP1_7kSN_inj1_DDA_95min_20160120
	Fraction S2 (7K supernatant) prep 1, run 2	02_P1_7kSN_2	GILL-167_ChickFractP1_7kSN_inj2_DDA_95min_20160120
	Fraction S2 (7K supernatant) prep 2, run 1	02_P2_7kSN_1	GILL-160_ChickFractP2_7kSN_inj1_DDA_95min_20151223_OT
	Fraction S2 (7K supernatant) prep 2, run 2	02_P2_7kSN_2	GILL-160_ChickFractP2_7kSN_inj2_DDA_95min_20151223_OT
	Fraction P2 (dense membranes) prep 1, run 1	03_P1_BUN_1	GILL-167_ChickFractP1_BUN_inj1_DDA_95min_20160120
	Fraction P2 (dense membranes) prep 1, run 2	03_P1_BUN_2	GILL-167_ChickFractP1_BUN_inj2_DDA_95min_20160120
	Fraction P2 (dense membranes) prep 2, run 1	03_P2_BUN_1	GILL-160_ChickFractP2_BUN_inj1_DDA_95min_20151223_OT
	Fraction P2 (dense membranes) prep 2, run 2	03_P2_BUN_2	GILL-160_ChickFractP2_BUN_inj2_DDA_95min_20151223_OT
	Fraction S3 (D10 non-bound) prep 1, run 1	04_P1_D10NB_1	GILL-167_ChickFractP1_D10NB_inj1_DDA_95min_20160120
	Fraction S3 (D10 non-bound) prep 1, run 2	04_P1_D10NB_2	GILL-167_ChickFractP1_D10NB_inj2_DDA_95min_20160120
	Fraction S3 (D10 non-bound) prep 2, run 1	04_P2_D10NB_1	GILL-160_ChickFractP2_D10NB_inj1_DDA_95min_20151223_OT
	Fraction S3 (D10 non-bound) prep 2, run 2	04_P2_D10NB_2	GILL-160_ChickFractP2_D10NB_inj2_DDA_95min_20151223_OT
	Fraction M3 (D10 bound) prep 1, run 1	05_P1_D10B_1	GILL-167_ChickFractP1_D10B_inj1_DDA_95min_20160120
	Fraction M3 (D10 bound) prep 1, run 2	05_P1_D10B_2	GILL-167_ChickFractP1_D10B_inj2_DDA_95min_20160120
	Fraction M3 (D10 bound) prep 2, run 1	05_P2_D10B_1	GILL-160_ChickFractP2_D10B_inj1_DDA_95min_20151223_OT
	Fraction M3 (D10 bound) prep 2, run 2	05_P2_D10B_2	GILL-160_ChickFractP2_D10B_inj2_DDA_95min_20151223_OT
	Fraction S3 (cytoplasm) prep 1, run 1	06_P1_CYTO_1	GILL-167_ChickFractP1_CYTO_inj1_DDA_95min_20160120
	Fraction S3 (cytoplasm) prep 1, run 2	06_P1_CYTO_2	GILL-167_ChickFractP1_CYTO_inj2_DDA_95min_20160120
	Fraction S3 (cytoplasm) prep 2, run 1	06_P2_CYTO_1	GILL-160_ChickFractP2_CYTO_inj1_DDA_95min_20151223_OT
	Fraction S3 (cytoplasm) prep 2, run 2	06_P2_CYTO_2	GILL-160_ChickFractP2_CYTO_inj2_DDA_95min_20151223_OT
	Fraction P6 (membranes) prep 1, run 1	07_P1_MEMB_1	GILL-167_ChickFractP1_MEMB_inj1_DDA_95min_20160120
	Fraction P6 (membranes) prep 1, run 2	07_P1_MEMB_2	GILL-167_ChickFractP1_MEMB_inj2_DDA_95min_20160120
	Fraction P6 (membranes) prep 2, run 1	07_P2_MEMB_1	GILL-160_ChickFractP2_MEMB_inj1_DDA_95min_20151223_OT
	Fraction P6 (membranes) prep 2, run 2	07_P2_MEMB_2	GILL-160_ChickFractP2_MEMB_inj2_DDA_95min_20151223_OT
	Fraction P7 (RIPA-insoluble) prep 1, run 1	08_P1_RIPAins_1	GILL-167_ChickFractP1_RIPAins_inj1_DDA_95min_20160120
	Fraction P7 (RIPA-insoluble) prep 1, run 2	08_P1_RIPAins_2	GILL-167_ChickFractP1_RIPAins_inj2_DDA_95min_20160120
	Fraction P7 (RIPA-insoluble) prep 2, run 1	08_P2_RIPAins_1	GILL-160_ChickFractP2_RIPAins_inj1_DDA_95min_20151223_OT
	Fraction P7 (RIPA-insoluble) prep 2, run 2	08_P2_RIPAins_2	GILL-160_ChickFractP2_RIPAins_inj2_DDA_95min_20151223_OT
	Fraction S7 (RIPA-soluble) prep 1, run 1	09_P1_RIPAsol_1	GILL-167_ChickFractP1_RIPAsol_inj1_DDA_95min_20160120
	Fraction S7 (RIPA-soluble) prep 1, run 2	09_P1_RIPAsol_2	GILL-167_ChickFractP1_RIPAsol_inj2_DDA_95min_20160120
	Fraction S7 (RIPA-soluble) prep 2, run 1	09_P2_RIPAsol_1	GILL-160_ChickFractP2_RIPAsol_inj1_DDA_95min_20151223_OT
	Fraction S7 (RIPA-soluble) prep 2, run 2	09_P2_RIPAsol_2	GILL-160_ChickFractP2_RIPAsol_inj2_DDA_95min_20151223_OT
	Fraction M4 (D10 beads) prep 1, run 1	11_P1_D10bead_1	GILL-167_ChickFractP1_D10bead_inj1_DDA_95min_20160120
	Fraction M4 (D10 beads) prep 1, run 2	11_P1_D10bead_2	GILL-167_ChickFractP1_D10bead_inj2_DDA_95min_20160120
	Fraction M4 (D10 beads) prep 2, run 1	11_P2_D10bead_1	GILL-167_ChickFractP2_D10bead_inj1_DDA_95min_20160120
	Fraction M4 (D10 beads) prep 2, run 2	11_P2_D10bead_2	GILL-167_ChickFractP2_D10bead_inj2_DDA_95min_20160120
Column Headers:	#	Header	Description	Hidden?
	1	MaxQuant ID	MaxQuant IDs for all proteins grouped together in Mathematica analysis	No
	2	Protein IDs	IDs for all proteins grouped together in Mathematica analysis	No
	3	Protein symbols	Symbols for all proteins grouped together in Mathematica analysis	Yes
	4	Majority protein IDs	IDs for the majority of the protein IDs	Yes
	5	Redundant groups sharing any peptides	Redundant groups sharing any peptides	Yes
	6	Redundant groups sharing >20% peptides	Redundant groups sharing >20% peptides	Yes
	7	Molecular mass	Molecular mass (Da)	No
	8	Best protein identifier	Identified protein or protein with most identifications if part of a group	No
	9	Best protein description	Descriptive summary of protein	No
	10	Best protein symbol	Protein symbol (all caps, non-italicized gene name in almost all cases)	No
	11	Transmembrane domains (BioMart)?	BioMart annotation for transmembrane domains for human gene ID	No
	12	Transmembrane domains (yes/no)?	1 for "TM helix", 0 for none	No
	13	TM running average (50)	When all data plotted in descending order for "enrichment slope", this gives the running average for all proteins in a window of 50 proteins	No
	14	Human gene ID	Human ortholog (Ensembl identifier)	No
	15	Mouse gene ID	Mouse ortholog (Ensembl identifier)	Yes
	16	Unique peptides 01_P1_PNS_1	Number of unique peptides quantified	Yes
	17	Unique peptides 01_P1_PNS_2	Number of unique peptides quantified	Yes
	18	Unique peptides 01_P2_PNS_1	Number of unique peptides quantified	Yes
	19	Unique peptides 01_P2_PNS_2	Number of unique peptides quantified	Yes
	20	Unique peptides 02_P1_7kSN_1	Number of unique peptides quantified	Yes
	21	Unique peptides 02_P1_7kSN_2	Number of unique peptides quantified	Yes
	22	Unique peptides 02_P2_7kSN_1	Number of unique peptides quantified	Yes
	23	Unique peptides 02_P2_7kSN_2	Number of unique peptides quantified	Yes
	24	Unique peptides 03_P1_BUN_1	Number of unique peptides quantified	Yes
	25	Unique peptides 03_P1_BUN_2	Number of unique peptides quantified	Yes
	26	Unique peptides 03_P2_BUN_1	Number of unique peptides quantified	Yes
	27	Unique peptides 03_P2_BUN_2	Number of unique peptides quantified	Yes
	28	Unique peptides 04_P1_D10NB_1	Number of unique peptides quantified	Yes
	29	Unique peptides 04_P1_D10NB_2	Number of unique peptides quantified	Yes
	30	Unique peptides 04_P2_D10NB_1	Number of unique peptides quantified	Yes
	31	Unique peptides 04_P2_D10NB_2	Number of unique peptides quantified	Yes
	32	Unique peptides 05_P1_D10B_1	Number of unique peptides quantified	Yes
	33	Unique peptides 05_P1_D10B_2	Number of unique peptides quantified	Yes
	34	Unique peptides 05_P2_D10B_1	Number of unique peptides quantified	Yes
	35	Unique peptides 05_P2_D10B_2	Number of unique peptides quantified	Yes
	36	Unique peptides 06_P1_CYTO_1	Number of unique peptides quantified	Yes
	37	Unique peptides 06_P1_CYTO_2	Number of unique peptides quantified	Yes
	38	Unique peptides 06_P2_CYTO_1	Number of unique peptides quantified	Yes
	39	Unique peptides 06_P2_CYTO_2	Number of unique peptides quantified	Yes
	40	Unique peptides 07_P1_MEMB_1	Number of unique peptides quantified	Yes
	41	Unique peptides 07_P1_MEMB_2	Number of unique peptides quantified	Yes
	42	Unique peptides 07_P2_MEMB_1	Number of unique peptides quantified	Yes
	43	Unique peptides 07_P2_MEMB_2	Number of unique peptides quantified	Yes
	44	Unique peptides 08_P1_RIPAins_1	Number of unique peptides quantified	Yes
	45	Unique peptides 08_P1_RIPAins_2	Number of unique peptides quantified	Yes
	46	Unique peptides 08_P2_RIPAins_1	Number of unique peptides quantified	Yes
	47	Unique peptides 08_P2_RIPAins_2	Number of unique peptides quantified	Yes
	48	Unique peptides 09_P1_RIPAsol_1	Number of unique peptides quantified	Yes
	49	Unique peptides 09_P1_RIPAsol_2	Number of unique peptides quantified	Yes
	50	Unique peptides 09_P2_RIPAsol_1	Number of unique peptides quantified	Yes
	51	Unique peptides 09_P2_RIPAsol_2	Number of unique peptides quantified	Yes
	52	Unique peptides 10_P1_LCA1_1	Number of unique peptides quantified	Yes
	53	Unique peptides 10_P1_LCA2_2	Number of unique peptides quantified	Yes
	54	Unique peptides 10_P1_LCA3_240	Number of unique peptides quantified	Yes
	55	Unique peptides 10_P1_LCA4_1	Number of unique peptides quantified	Yes
	56	Unique peptides 10_P2_LCA1_1	Number of unique peptides quantified	Yes
	57	Unique peptides 10_P2_LCA3_240	Number of unique peptides quantified	Yes
	58	Unique peptides 11_P1_D10bead_1	Number of unique peptides quantified	Yes
	59	Unique peptides 11_P1_D10bead_2	Number of unique peptides quantified	Yes
	60	Unique peptides 11_P2_D10bead_1	Number of unique peptides quantified	Yes
	61	Unique peptides 11_P2_D10bead_2	Number of unique peptides quantified	Yes
	62	iBAQ	Summed iBAQ for all groups	Yes
	63	iBAQ 01_P1_PNS_1	iBAQ	Yes
	64	iBAQ 01_P1_PNS_2	iBAQ	Yes
	65	iBAQ 01_P2_PNS_1	iBAQ	Yes
	66	iBAQ 01_P2_PNS_2	iBAQ	Yes
	67	iBAQ 02_P1_7kSN_1	iBAQ	Yes
	68	iBAQ 02_P1_7kSN_2	iBAQ	Yes
	69	iBAQ 02_P2_7kSN_1	iBAQ	Yes
	70	iBAQ 02_P2_7kSN_2	iBAQ	Yes
	71	iBAQ 03_P1_BUN_1	iBAQ	Yes
	72	iBAQ 03_P1_BUN_2	iBAQ	Yes
	73	iBAQ 03_P2_BUN_1	iBAQ	Yes
	74	iBAQ 03_P2_BUN_2	iBAQ	Yes
	75	iBAQ 04_P1_D10NB_1	iBAQ	Yes
	76	iBAQ 04_P1_D10NB_2	iBAQ	Yes
	77	iBAQ 04_P2_D10NB_1	iBAQ	Yes
	78	iBAQ 04_P2_D10NB_2	iBAQ	Yes
	79	iBAQ 05_P1_D10B_1	iBAQ	Yes
	80	iBAQ 05_P1_D10B_2	iBAQ	Yes
	81	iBAQ 05_P2_D10B_1	iBAQ	Yes
	82	iBAQ 05_P2_D10B_2	iBAQ	Yes
	83	iBAQ 06_P1_CYTO_1	iBAQ	Yes
	84	iBAQ 06_P1_CYTO_2	iBAQ	Yes
	85	iBAQ 06_P2_CYTO_1	iBAQ	Yes
	86	iBAQ 06_P2_CYTO_2	iBAQ	Yes
	87	iBAQ 07_P1_MEMB_1	iBAQ	Yes
	88	iBAQ 07_P1_MEMB_2	iBAQ	Yes
	89	iBAQ 07_P2_MEMB_1	iBAQ	Yes
	90	iBAQ 07_P2_MEMB_2	iBAQ	Yes
	91	iBAQ 08_P1_RIPAins_1	iBAQ	Yes
	92	iBAQ 08_P1_RIPAins_2	iBAQ	Yes
	93	iBAQ 08_P2_RIPAins_1	iBAQ	Yes
	94	iBAQ 08_P2_RIPAins_2	iBAQ	Yes
	95	iBAQ 09_P1_RIPAsol_1	iBAQ	Yes
	96	iBAQ 09_P1_RIPAsol_2	iBAQ	Yes
	97	iBAQ 09_P2_RIPAsol_1	iBAQ	Yes
	98	iBAQ 09_P2_RIPAsol_2	iBAQ	Yes
	99	iBAQ 10_P1_LCA1_1	iBAQ	Yes
	100	iBAQ 10_P1_LCA2_2	iBAQ	Yes
	101	iBAQ 10_P1_LCA3_240	iBAQ	Yes
	102	iBAQ 10_P1_LCA4_1	iBAQ	Yes
	103	iBAQ 10_P2_LCA1_1	iBAQ	Yes
	104	iBAQ 10_P2_LCA3_240	iBAQ	Yes
	105	iBAQ 11_P1_D10bead_1	iBAQ	Yes
	106	iBAQ 11_P1_D10bead_2	iBAQ	Yes
	107	iBAQ 11_P2_D10bead_1	iBAQ	Yes
	108	iBAQ 11_P2_D10bead_2	iBAQ	Yes
	109	riBAQ 01_P1_PNS_1	riBAQ (iBAQ for protein divided by sum of all iBAQ values, excluding reverse hits and contaminants)	Yes
	110	riBAQ 01_P1_PNS_2	riBAQ (iBAQ for protein divided by sum of all iBAQ values, excluding reverse hits and contaminants)	Yes
	111	riBAQ 01_P2_PNS_1	riBAQ (iBAQ for protein divided by sum of all iBAQ values, excluding reverse hits and contaminants)	Yes
	112	riBAQ 01_P2_PNS_2	riBAQ (iBAQ for protein divided by sum of all iBAQ values, excluding reverse hits and contaminants)	Yes
	113	riBAQ 02_P1_7kSN_1	riBAQ (iBAQ for protein divided by sum of all iBAQ values, excluding reverse hits and contaminants)	Yes
	114	riBAQ 02_P1_7kSN_2	riBAQ (iBAQ for protein divided by sum of all iBAQ values, excluding reverse hits and contaminants)	Yes
	115	riBAQ 02_P2_7kSN_1	riBAQ (iBAQ for protein divided by sum of all iBAQ values, excluding reverse hits and contaminants)	Yes
	116	riBAQ 02_P2_7kSN_2	riBAQ (iBAQ for protein divided by sum of all iBAQ values, excluding reverse hits and contaminants)	Yes
	117	riBAQ 03_P1_BUN_1	riBAQ (iBAQ for protein divided by sum of all iBAQ values, excluding reverse hits and contaminants)	Yes
	118	riBAQ 03_P1_BUN_2	riBAQ (iBAQ for protein divided by sum of all iBAQ values, excluding reverse hits and contaminants)	Yes
	119	riBAQ 03_P2_BUN_1	riBAQ (iBAQ for protein divided by sum of all iBAQ values, excluding reverse hits and contaminants)	Yes
	120	riBAQ 03_P2_BUN_2	riBAQ (iBAQ for protein divided by sum of all iBAQ values, excluding reverse hits and contaminants)	Yes
	121	riBAQ 04_P1_D10NB_1	riBAQ (iBAQ for protein divided by sum of all iBAQ values, excluding reverse hits and contaminants)	Yes
	122	riBAQ 04_P1_D10NB_2	riBAQ (iBAQ for protein divided by sum of all iBAQ values, excluding reverse hits and contaminants)	Yes
	123	riBAQ 04_P2_D10NB_1	riBAQ (iBAQ for protein divided by sum of all iBAQ values, excluding reverse hits and contaminants)	Yes
	124	riBAQ 04_P2_D10NB_2	riBAQ (iBAQ for protein divided by sum of all iBAQ values, excluding reverse hits and contaminants)	Yes
	125	riBAQ 05_P1_D10B_1	riBAQ (iBAQ for protein divided by sum of all iBAQ values, excluding reverse hits and contaminants)	Yes
	126	riBAQ 05_P1_D10B_2	riBAQ (iBAQ for protein divided by sum of all iBAQ values, excluding reverse hits and contaminants)	Yes
	127	riBAQ 05_P2_D10B_1	riBAQ (iBAQ for protein divided by sum of all iBAQ values, excluding reverse hits and contaminants)	Yes
	128	riBAQ 05_P2_D10B_2	riBAQ (iBAQ for protein divided by sum of all iBAQ values, excluding reverse hits and contaminants)	Yes
	129	riBAQ 06_P1_CYTO_1	riBAQ (iBAQ for protein divided by sum of all iBAQ values, excluding reverse hits and contaminants)	Yes
	130	riBAQ 06_P1_CYTO_2	riBAQ (iBAQ for protein divided by sum of all iBAQ values, excluding reverse hits and contaminants)	Yes
	131	riBAQ 06_P2_CYTO_1	riBAQ (iBAQ for protein divided by sum of all iBAQ values, excluding reverse hits and contaminants)	Yes
	132	riBAQ 06_P2_CYTO_2	riBAQ (iBAQ for protein divided by sum of all iBAQ values, excluding reverse hits and contaminants)	Yes
	133	riBAQ 07_P1_MEMB_1	riBAQ (iBAQ for protein divided by sum of all iBAQ values, excluding reverse hits and contaminants)	Yes
	134	riBAQ 07_P1_MEMB_2	riBAQ (iBAQ for protein divided by sum of all iBAQ values, excluding reverse hits and contaminants)	Yes
	135	riBAQ 07_P2_MEMB_1	riBAQ (iBAQ for protein divided by sum of all iBAQ values, excluding reverse hits and contaminants)	Yes
	136	riBAQ 07_P2_MEMB_2	riBAQ (iBAQ for protein divided by sum of all iBAQ values, excluding reverse hits and contaminants)	Yes
	137	riBAQ 08_P1_RIPAins_1	riBAQ (iBAQ for protein divided by sum of all iBAQ values, excluding reverse hits and contaminants)	Yes
	138	riBAQ 08_P1_RIPAins_2	riBAQ (iBAQ for protein divided by sum of all iBAQ values, excluding reverse hits and contaminants)	Yes
	139	riBAQ 08_P2_RIPAins_1	riBAQ (iBAQ for protein divided by sum of all iBAQ values, excluding reverse hits and contaminants)	Yes
	140	riBAQ 08_P2_RIPAins_2	riBAQ (iBAQ for protein divided by sum of all iBAQ values, excluding reverse hits and contaminants)	Yes
	141	riBAQ 09_P1_RIPAsol_1	riBAQ (iBAQ for protein divided by sum of all iBAQ values, excluding reverse hits and contaminants)	Yes
	142	riBAQ 09_P1_RIPAsol_2	riBAQ (iBAQ for protein divided by sum of all iBAQ values, excluding reverse hits and contaminants)	Yes
	143	riBAQ 09_P2_RIPAsol_1	riBAQ (iBAQ for protein divided by sum of all iBAQ values, excluding reverse hits and contaminants)	Yes
	144	riBAQ 09_P2_RIPAsol_2	riBAQ (iBAQ for protein divided by sum of all iBAQ values, excluding reverse hits and contaminants)	Yes
	145	riBAQ 10_P1_LCA1_1	riBAQ (iBAQ for protein divided by sum of all iBAQ values, excluding reverse hits and contaminants)	Yes
	146	riBAQ 10_P1_LCA2_2	riBAQ (iBAQ for protein divided by sum of all iBAQ values, excluding reverse hits and contaminants)	Yes
	147	riBAQ 10_P1_LCA3_240	riBAQ (iBAQ for protein divided by sum of all iBAQ values, excluding reverse hits and contaminants)	Yes
	148	riBAQ 10_P1_LCA4_1	riBAQ (iBAQ for protein divided by sum of all iBAQ values, excluding reverse hits and contaminants)	Yes
	149	riBAQ 10_P2_LCA1_1	riBAQ (iBAQ for protein divided by sum of all iBAQ values, excluding reverse hits and contaminants)	Yes
	150	riBAQ 10_P2_LCA3_240	riBAQ (iBAQ for protein divided by sum of all iBAQ values, excluding reverse hits and contaminants)	Yes
	151	riBAQ 11_P1_D10bead_1	riBAQ (iBAQ for protein divided by sum of all iBAQ values, excluding reverse hits and contaminants)	Yes
	152	riBAQ 11_P1_D10bead_2	riBAQ (iBAQ for protein divided by sum of all iBAQ values, excluding reverse hits and contaminants)	Yes
	153	riBAQ 11_P2_D10bead_1	riBAQ (iBAQ for protein divided by sum of all iBAQ values, excluding reverse hits and contaminants)	Yes
	154	riBAQ 11_P2_D10bead_2	riBAQ (iBAQ for protein divided by sum of all iBAQ values, excluding reverse hits and contaminants)	Yes
	155	riBAQ 01_PNS Avg	Average riBAQ for all four runs	No
	156	riBAQ 01_PNS SD	Standard deviation	No
	157	riBAQ 02_7kSN Avg	Average riBAQ for all four runs	No
	158	riBAQ 02_7kSN SD	Standard deviation	No
	159	riBAQ 03_BUN Avg	Average riBAQ for all four runs	No
	160	riBAQ 03_BUN SD	Standard deviation	No
	161	riBAQ 04_D10NB Avg	Average riBAQ for all four runs	No
	162	riBAQ 04_D10NB SD	Standard deviation	No
	163	riBAQ 05_D10B Avg	Average riBAQ for all four runs	No
	164	riBAQ 05_D10B SD	Standard deviation	No
	165	riBAQ 06_CYTO Avg	Average riBAQ for all four runs	No
	166	riBAQ 06_CYTO SD	Standard deviation	No
	167	riBAQ 07_MEMB Avg	Average riBAQ for all four runs	No
	168	riBAQ 07_MEMB SD	Standard deviation	No
	169	riBAQ 08_RIPAins Avg	Average riBAQ for all four runs	No
	170	riBAQ 08_RIPAins SD	Standard deviation	No
	171	riBAQ 09_RIPAsol Avg	Average riBAQ for all four runs	No
	172	riBAQ 09_RIPAsol SD	Standard deviation	No
	173	riBAQ 10_LCA1 Avg	Average riBAQ for all four runs	No
	174	riBAQ 10_LCA3 SD	Standard deviation	No
	175	riBAQ 11_D10 beads Avg	Average riBAQ for all four runs	No
	176	riBAQ 11_D10 beads SD	Standard deviation	No
	177	riBAQ 01_PNS Avg	Average riBAQ for all four runs	No
	178	riBAQ 03_BUN Avg	Average riBAQ for all four runs	No
	179	riBAQ 05_D10B Avg	Average riBAQ for all four runs	No
	180	riBAQ 07_MEMB Avg	Average riBAQ for all four runs	No
	181	riBAQ 09_RIPAsol Avg	Average riBAQ for all four runs	No
	182	Log riBAQ 01_PNS Avg	Log base 10 of average for all four replicates	No
	183	Log riBAQ 03_BUN Avg	Log base 10 of average for all four replicates	No
	184	Log riBAQ 05_D10B Avg	Log base 10 of average for all four replicates	No
	185	Log riBAQ 07_MEMB Avg	Log base 10 of average for all four replicates	No
	186	Log riBAQ 09_RIPAsol Avg	Log base 10 of average for all four replicates	No
	187	Slope	Slope when log base 10 plotted against 1, 2, 3, 4, 5—representing the five fractions where enrichment is expected	No
	188	Slope rank	Rank order (descending) for slope)	No

## Sheet: Data
MaxQuant ID	Protein IDs	Protein symbols	Majority protein IDs	Redundant groups sharing any peptides	Redundant groups sharing >20% peptides	Molecular mass	Best protein identifier	Best protein description	Best protein symbol	Trans-membrane domains (BioMart)?	Trans-membrane domains (yes/no)?	TM running average (50)	Human gene ID	Mouse gene ID	Unique peptides 01_P1_PNS_1	Unique peptides 01_P1_PNS_2	Unique peptides 01_P2_PNS_1	Unique peptides 01_P2_PNS_2	Unique peptides 02_P1_7kSN_1	Unique peptides 02_P1_7kSN_2	Unique peptides 02_P2_7kSN_1	Unique peptides 02_P2_7kSN_2	Unique peptides 03_P1_BUN_1	Unique peptides 03_P1_BUN_2	Unique peptides 03_P2_BUN_1	Unique peptides 03_P2_BUN_2	Unique peptides 04_P1_D10NB_1	Unique peptides 04_P1_D10NB_2	Unique peptides 04_P2_D10NB_1	Unique peptides 04_P2_D10NB_2	Unique peptides 05_P1_D10B_1	Unique peptides 05_P1_D10B_2	Unique peptides 05_P2_D10B_1	Unique peptides 05_P2_D10B_2	Unique peptides 06_P1_CYTO_1	Unique peptides 06_P1_CYTO_2	Unique peptides 06_P2_CYTO_1	Unique peptides 06_P2_CYTO_2	Unique peptides 07_P1_MEMB_1	Unique peptides 07_P1_MEMB_2	Unique peptides 07_P2_MEMB_1	Unique peptides 07_P2_MEMB_2	Unique peptides 08_P1_RIPAins_1	Unique peptides 08_P1_RIPAins_2	Unique peptides 08_P2_RIPAins_1	Unique peptides 08_P2_RIPAins_2	Unique peptides 09_P1_RIPAsol_1	Unique peptides 09_P1_RIPAsol_2	Unique peptides 09_P2_RIPAsol_1
4118	REV__ENSGALP00000043135	REV__ENSGALP00000043135	REV__ENSGALP00000043135	4118	4118	3399800	REV__ENSGALP00000043135	REVERSED	REV__ENSGALP00000043135	ND			None	None	2	1	2	2	2	4	3	2	3	1	1	1	3	2	1	1	0	0	1	2	0	0	0	0	1	0	0	0	2	2	1	0	0	1	2
4117	REV__ENSGALP00000043111	REV__ENSGALP00000043111	REV__ENSGALP00000043111	4117	4117	23943	REV__ENSGALP00000043111	REVERSED	REV__ENSGALP00000043111	ND			None	None	0	0	1	0	0	0	0	0	0	0	0	0	0	0	0	0	0	0	0	0	0	0	0	0	0	0	0	0	0	0	0	0	0	0	0
4116	REV__ENSGALP00000041584	REV__ENSGALP00000041584	REV__ENSGALP00000041584	4116	4116	67262	REV__ENSGALP00000041584	REVERSED	REV__ENSGALP00000041584	ND			None	None	1	0	0	0	0	0	0	0	1	1	1	1	1	0	1	1	1	1	0	0	0	0	0	0	1	1	1	1	1	1	1	1	1	1	1
4115	REV__ENSGALP00000038678	REV__ENSGALP00000038678	REV__ENSGALP00000038678	4115	4115	23146	REV__ENSGALP00000038678	REVERSED	REV__ENSGALP00000038678	ND			None	None	0	0	1	1	0	0	1	1	1	0	1	1	0	1	1	1	1	1	1	1	0	0	0	0	0	0	1	1	0	0	0	0	0	1	1
4114	REV__ENSGALP00000036276	REV__ENSGALP00000036276	REV__ENSGALP00000036276	4114	4114	181580	REV__ENSGALP00000036276	REVERSED	REV__ENSGALP00000036276	ND			None	None	0	0	1	0	0	0	0	0	0	0	1	1	0	0	1	1	0	0	0	1	0	0	0	0	0	0	1	1	0	0	0	0	0	0	1
4113	REV__ENSGALP00000032471	REV__ENSGALP00000032471	REV__ENSGALP00000032471	4113	4113	168590	REV__ENSGALP00000032471	REVERSED	REV__ENSGALP00000032471	ND			None	None	0	0	0	0	0	0	0	0	0	0	0	0	0	0	0	0	0	0	0	0	0	0	0	0	0	1	0	0	0	0	0	1	0	0	0
4112	REV__ENSGALP00000032358	REV__ENSGALP00000032358	REV__ENSGALP00000032358	4112	4112	145700	REV__ENSGALP00000032358	REVERSED	REV__ENSGALP00000032358	ND			None	None	1	1	1	1	1	1	1	1	0	0	0	0	0	0	0	0	0	0	0	0	0	0	0	0	0	0	0	0	0	0	0	0	0	0	0
4111	REV__ENSGALP00000032176	REV__ENSGALP00000032176	REV__ENSGALP00000032176	4111	4111	335720	REV__ENSGALP00000032176	REVERSED	REV__ENSGALP00000032176	ND			None	None	0	0	0	0	0	0	0	0	0	0	0	0	0	0	1	1	1	0	0	0	0	0	0	0	0	1	0	0	0	0	0	0	0	0	0
4110	REV__ENSGALP00000031473;REV__ENSGALP00000022090	REV__ENSGALP00000022090;REV__ENSGALP00000031473	REV__ENSGALP00000022090;REV__ENSGALP00000031473	4110	4110	222490	REV__ENSGALP00000031473	REVERSED	REV__ENSGALP00000031473	ND			None	None	1	2	2	1	0	0	0	0	0	1	1	1	2	2	1	1	2	2	1	0	0	0	0	0	1	1	1	1	2	1	0	0	1	1	1
4109	REV__ENSGALP00000029145	REV__ENSGALP00000029145	REV__ENSGALP00000029145	4109	4109	28050	REV__ENSGALP00000029145	REVERSED	REV__ENSGALP00000029145	ND			None	None	0	0	0	0	0	0	0	0	0	0	0	0	0	0	0	0	0	0	0	0	1	0	1	0	0	0	0	0	0	0	1	0	0	0	0
4108	REV__ENSGALP00000027885	REV__ENSGALP00000027885	REV__ENSGALP00000027885	4108	4108	33163	REV__ENSGALP00000027885	REVERSED	REV__ENSGALP00000027885	ND			None	None	1	1	1	1	1	1	1	1	0	0	1	0	0	0	1	1	0	0	1	1	1	1	1	1	0	1	1	1	0	0	0	0	1	1	1
4107	REV__ENSGALP00000027812	REV__ENSGALP00000027812	REV__ENSGALP00000027812	4107	4107	61237	REV__ENSGALP00000027812	REVERSED	REV__ENSGALP00000027812	ND			None	None	0	1	0	0	0	0	0	0	0	0	0	0	0	0	0	0	0	0	0	0	0	0	0	0	1	1	0	1	1	1	1	1	1	1	0
4106	REV__ENSGALP00000027637;REV__ENSGALP00000041782	REV__ENSGALP00000027637;REV__ENSGALP00000041782	REV__ENSGALP00000027637;REV__ENSGALP00000041782	4106	4106	95699	REV__ENSGALP00000027637	REVERSED	REV__ENSGALP00000027637	ND			None	None	0	0	0	0	0	0	0	0	1	0	1	1	0	0	0	1	0	0	0	0	0	0	0	0	1	1	0	1	1	1	1	1	0	0	0
4105	REV__ENSGALP00000027477	REV__ENSGALP00000027477	REV__ENSGALP00000027477	4105	4105	30784	REV__ENSGALP00000027477	REVERSED	REV__ENSGALP00000027477	ND			None	None	0	0	1	0	0	0	1	0	0	0	1	0	0	0	0	0	0	1	0	1	0	0	0	0	0	0	0	0	0	0	0	0	0	0	1
4104	REV__ENSGALP00000027435	REV__ENSGALP00000027435	REV__ENSGALP00000027435	4104	4104	44041	REV__ENSGALP00000027435	REVERSED	REV__ENSGALP00000027435	ND			None	None	0	0	1	0	0	0	1	0	0	0	1	1	0	0	0	1	0	0	1	0	0	0	0	0	0	0	0	0	0	0	0	1	0	0	0
4103	REV__ENSGALP00000026956	REV__ENSGALP00000026956	REV__ENSGALP00000026956	4103	4103	123490	REV__ENSGALP00000026956	REVERSED	REV__ENSGALP00000026956	ND			None	None	0	0	0	0	0	0	0	0	0	0	0	0	0	0	0	0	0	0	0	0	0	0	0	0	0	0	1	1	1	1	1	1	0	0	0
4102	REV__ENSGALP00000026603	REV__ENSGALP00000026603	REV__ENSGALP00000026603	4102	4102	137050	REV__ENSGALP00000026603	REVERSED	REV__ENSGALP00000026603	ND			None	None	2	0	2	1	1	1	1	1	1	1	1	1	2	0	2	2	1	2	2	2	2	2	1	1	1	1	0	1	1	1	1	2	1	2	2
4101	REV__ENSGALP00000026064	REV__ENSGALP00000026064	REV__ENSGALP00000026064	4101	4101	158900	REV__ENSGALP00000026064	REVERSED	REV__ENSGALP00000026064	ND			None	None	1	1	0	1	1	1	0	0	1	0	0	0	1	1	0	1	0	1	0	0	0	0	0	0	0	0	0	0	0	1	0	1	1	1	0
4100	REV__ENSGALP00000025924	REV__ENSGALP00000025924	REV__ENSGALP00000025924	4100	4100	39536	REV__ENSGALP00000025924	REVERSED	REV__ENSGALP00000025924	ND			None	None	0	0	0	0	0	0	0	0	0	0	0	0	1	0	1	0	0	0	0	0	0	0	0	0	0	0	0	0	0	0	0	0	0	0	0
4099	REV__ENSGALP00000023610	REV__ENSGALP00000023610	REV__ENSGALP00000023610	4099	4099	34394	REV__ENSGALP00000023610	REVERSED	REV__ENSGALP00000023610	ND			None	None	1	0	1	0	0	0	0	0	1	1	1	1	1	1	1	1	1	1	1	1	0	0	0	0	1	1	1	1	0	0	0	1	1	1	1
4098	REV__ENSGALP00000022744	REV__ENSGALP00000022744	REV__ENSGALP00000022744	4098	4098	300430	REV__ENSGALP00000022744	REVERSED	REV__ENSGALP00000022744	ND			None	None	0	0	0	1	0	0	0	0	0	0	0	0	0	0	0	0	0	1	0	0	0	0	0	0	0	0	0	0	0	0	0	0	1	2	0
4097	REV__ENSGALP00000022570	REV__ENSGALP00000022570	REV__ENSGALP00000022570	4097	4097	56526	REV__ENSGALP00000022570	REVERSED	REV__ENSGALP00000022570	ND			None	None	0	0	1	0	0	0	0	0	0	0	0	0	1	1	1	0	0	1	1	1	0	0	1	1	0	0	1	1	0	0	0	0	0	0	0
4096	REV__ENSGALP00000022291	REV__ENSGALP00000022291	REV__ENSGALP00000022291	4096	4096	71072	REV__ENSGALP00000022291	REVERSED	REV__ENSGALP00000022291	ND			None	None	1	0	2	1	1	1	1	1	2	2	1	2	2	2	1	2	2	1	0	2	0	1	0	1	0	1	0	1	0	1	1	2	0	1	0
4095	REV__ENSGALP00000021888	REV__ENSGALP00000021888	REV__ENSGALP00000021888	4095	4095	109040	REV__ENSGALP00000021888	REVERSED	REV__ENSGALP00000021888	ND			None	None	0	0	1	1	1	1	1	1	1	0	1	1	1	1	1	1	1	1	1	1	1	1	1	2	1	0	1	1	1	0	1	1	1	1	1
4094	REV__ENSGALP00000021574	REV__ENSGALP00000021574	REV__ENSGALP00000021574	4094	4094	46247	REV__ENSGALP00000021574	REVERSED	REV__ENSGALP00000021574	ND			None	None	1	0	0	0	0	1	1	1	0	1	1	0	0	0	0	1	0	0	1	1	1	0	0	0	0	1	1	0	1	0	1	0	0	0	1
4093	REV__ENSGALP00000021544	REV__ENSGALP00000021544	REV__ENSGALP00000021544	4093	4093	257850	REV__ENSGALP00000021544	REVERSED	REV__ENSGALP00000021544	ND			None	None	0	0	1	0	0	0	0	0	1	1	1	1	1	1	1	1	1	1	1	2	0	1	1	1	1	1	1	1	2	1	1	1	2	3	1
4092	REV__ENSGALP00000020221	REV__ENSGALP00000020221	REV__ENSGALP00000020221	4092	4092	93611	REV__ENSGALP00000020221	REVERSED	REV__ENSGALP00000020221	ND			None	None	1	1	0	1	1	1	0	0	1	0	1	1	1	1	0	1	1	2	1	0	0	1	0	0	1	0	1	0	0	1	1	1	1	1	0
4091	REV__ENSGALP00000019126	REV__ENSGALP00000019126	REV__ENSGALP00000019126	4091	4091	101380	REV__ENSGALP00000019126	REVERSED	REV__ENSGALP00000019126	ND			None	None	0	0	0	0	0	1	0	0	0	0	0	0	0	0	0	0	0	0	0	0	0	0	0	0	0	0	0	0	0	0	0	0	0	0	0
4090	REV__ENSGALP00000018345	REV__ENSGALP00000018345	REV__ENSGALP00000018345	4090	4090	392840	REV__ENSGALP00000018345	REVERSED	REV__ENSGALP00000018345	ND			None	None	1	1	0	0	1	2	1	2	2	2	1	2	2	2	0	2	1	1	1	0	0	0	0	1	1	1	0	1	1	1	0	1	1	1	1
4089	REV__ENSGALP00000017336	REV__ENSGALP00000017336	REV__ENSGALP00000017336	4089	4089	128410	REV__ENSGALP00000017336	REVERSED	REV__ENSGALP00000017336	ND			None	None	0	0	0	0	0	0	0	0	0	0	0	1	0	0	0	0	0	0	0	0	0	0	0	0	0	0	0	0	0	0	0	0	0	0	1
4088	REV__ENSGALP00000017313	REV__ENSGALP00000017313	REV__ENSGALP00000017313	4088	4088	128530	REV__ENSGALP00000017313	REVERSED	REV__ENSGALP00000017313	ND			None	None	0	0	0	1	0	0	1	1	0	0	1	1	0	0	1	1	0	0	0	0	0	0	0	0	0	0	0	0	0	0	0	0	0	0	0
4087	REV__ENSGALP00000017297	REV__ENSGALP00000017297	REV__ENSGALP00000017297	4087	4087	50550	REV__ENSGALP00000017297	REVERSED	REV__ENSGALP00000017297	ND			None	None	0	0	0	0	0	0	1	0	0	0	1	1	0	0	0	0	1	0	1	1	1	1	1	1	1	0	1	1	0	0	0	0	1	0	0
4086	REV__ENSGALP00000015359	REV__ENSGALP00000015359	REV__ENSGALP00000015359	4086	4086	127910	REV__ENSGALP00000015359	REVERSED	REV__ENSGALP00000015359	ND			None	None	1	1	1	2	1	1	1	1	2	1	2	1	1	1	1	1	1	1	1	1	0	0	0	0	0	0	1	1	0	1	1	1	2	2	1
4085	REV__ENSGALP00000014905;REV__ENSGALP00000038574	REV__ENSGALP00000014905;REV__ENSGALP00000038574	REV__ENSGALP00000014905;REV__ENSGALP00000038574	4085	4085	195180	REV__ENSGALP00000014905	REVERSED	REV__ENSGALP00000014905	ND			None	None	0	1	1	0	0	0	1	1	1	1	1	0	1	0	1	0	0	0	1	1	0	0	0	0	1	1	1	0	0	0	0	0	1	0	1
4084	REV__ENSGALP00000014793	REV__ENSGALP00000014793	REV__ENSGALP00000014793	4084	4084	23603	REV__ENSGALP00000014793	REVERSED	REV__ENSGALP00000014793	ND			None	None	0	0	0	0	1	0	0	0	0	0	0	0	0	0	0	1	0	0	0	0	0	0	0	0	0	1	0	1	0	0	0	2	0	0	0
4083	REV__ENSGALP00000014636	REV__ENSGALP00000014636	REV__ENSGALP00000014636	4083	4083	23315	REV__ENSGALP00000014636	REVERSED	REV__ENSGALP00000014636	ND			None	None	0	1	1	0	1	1	1	1	0	0	0	0	1	1	0	0	0	0	0	0	0	0	0	0	0	0	0	0	0	0	0	0	0	1	0
4082	REV__ENSGALP00000014517	REV__ENSGALP00000014517	REV__ENSGALP00000014517	4082	4082	453250	REV__ENSGALP00000014517	REVERSED	REV__ENSGALP00000014517	ND			None	None	0	1	1	0	1	1	0	0	1	1	1	1	0	1	1	1	1	1	1	1	0	0	1	1	1	0	1	1	0	0	0	0	0	0	1
4081	REV__ENSGALP00000014362	REV__ENSGALP00000014362	REV__ENSGALP00000014362	4081	4081	91514	REV__ENSGALP00000014362	REVERSED	REV__ENSGALP00000014362	ND			None	None	1	1	0	1	1	1	0	0	1	0	1	1	1	1	1	1	1	0	1	1	1	0	1	1	0	0	1	0	0	0	0	0	0	0	0
4080	REV__ENSGALP00000014343	REV__ENSGALP00000014343	REV__ENSGALP00000014343	4080	4080	131970	REV__ENSGALP00000014343	REVERSED	REV__ENSGALP00000014343	ND			None	None	0	0	0	0	1	1	0	0	0	0	0	0	0	0	0	0	0	0	0	0	0	0	0	0	0	0	0	1	0	0	1	1	0	0	0
4079	REV__ENSGALP00000013696;REV__ENSGALP00000031931	REV__ENSGALP00000013696;REV__ENSGALP00000031931	REV__ENSGALP00000013696;REV__ENSGALP00000031931	4079	4079	96029	REV__ENSGALP00000013696	REVERSED	REV__ENSGALP00000013696	ND			None	None	1	1	1	0	0	0	1	0	1	0	1	1	1	1	1	1	1	1	1	0	0	0	0	0	1	1	1	1	1	1	1	0	1	0	1
4078	REV__ENSGALP00000013391	REV__ENSGALP00000013391	REV__ENSGALP00000013391	4078	4078	231750	REV__ENSGALP00000013391	REVERSED	REV__ENSGALP00000013391	ND			None	None	1	1	0	1	1	1	0	0	0	1	1	1	0	0	0	0	0	0	0	0	0	0	0	0	1	0	1	1	0	0	1	1	1	0	1
4077	REV__ENSGALP00000012641	REV__ENSGALP00000012641	REV__ENSGALP00000012641	4077	4077	359510	REV__ENSGALP00000012641	REVERSED	REV__ENSGALP00000012641	ND			None	None	1	0	1	2	0	0	1	1	1	1	2	2	1	1	2	2	1	1	2	2	0	0	1	1	1	1	2	1	0	1	2	2	1	1	2
4076	REV__ENSGALP00000012609;REV__ENSGALP00000038763	REV__ENSGALP00000012609;REV__ENSGALP00000038763	REV__ENSGALP00000012609;REV__ENSGALP00000038763	4076	4076	54263	REV__ENSGALP00000012609	REVERSED	REV__ENSGALP00000012609	ND			None	None	1	1	1	1	0	0	0	1	1	1	1	1	1	1	1	1	1	1	0	1	1	1	0	1	1	1	1	1	1	1	0	0	1	1	1
4075	REV__ENSGALP00000012552	REV__ENSGALP00000012552	REV__ENSGALP00000012552	4075	4075	150030	REV__ENSGALP00000012552	REVERSED	REV__ENSGALP00000012552	ND			None	None	1	1	1	1	1	1	1	1	1	1	1	1	1	1	1	1	1	1	1	1	0	1	0	0	0	0	0	0	0	0	0	0	0	0	0
4074	REV__ENSGALP00000010676	REV__ENSGALP00000010676	REV__ENSGALP00000010676	4074	4074	130100	REV__ENSGALP00000010676	REVERSED	REV__ENSGALP00000010676	ND			None	None	0	0	0	0	0	0	1	1	0	0	0	0	0	0	0	0	0	0	0	0	0	0	0	0	0	0	0	0	0	0	0	0	0	0	0
4073	REV__ENSGALP00000010175	REV__ENSGALP00000010175	REV__ENSGALP00000010175	4073	4073	45653	REV__ENSGALP00000010175	REVERSED	REV__ENSGALP00000010175	ND			None	None	0	0	1	0	0	0	0	0	0	0	0	0	0	0	0	0	0	0	1	0	0	0	0	0	0	1	0	0	0	0	0	0	0	0	0
4072	REV__ENSGALP00000010110	REV__ENSGALP00000010110	REV__ENSGALP00000010110	4072	4072	541290	REV__ENSGALP00000010110	REVERSED	REV__ENSGALP00000010110	ND			None	None	1	1	0	1	0	0	0	0	0	0	0	0	0	1	0	0	0	1	1	0	0	0	0	0	1	1	0	0	1	1	2	1	0	0	0
4071	REV__ENSGALP00000009939	REV__ENSGALP00000009939	REV__ENSGALP00000009939	4071	4071	358490	REV__ENSGALP00000009939	REVERSED	REV__ENSGALP00000009939	ND			None	None	0	0	0	0	0	0	0	0	0	1	0	0	1	0	0	0	0	1	0	0	0	0	0	0	1	1	1	0	0	1	1	1	0	0	0
4070	REV__ENSGALP00000009684;REV__ENSGALP00000038126	REV__ENSGALP00000009684;REV__ENSGALP00000038126	REV__ENSGALP00000009684;REV__ENSGALP00000038126	4070	4070	209110	REV__ENSGALP00000009684	REVERSED	REV__ENSGALP00000009684	ND			None	None	1	2	1	2	1	1	1	1	2	2	1	1	2	1	1	1	1	1	1	1	1	1	1	1	1	2	1	1	2	1	1	1	2	2	1
4069	REV__ENSGALP00000009011	REV__ENSGALP00000009011	REV__ENSGALP00000009011	4069	4069	244190	REV__ENSGALP00000009011	REVERSED	REV__ENSGALP00000009011	ND			None	None	0	0	1	1	1	1	1	2	0	0	0	1	0	0	1	0	0	1	0	0	0	0	0	0	0	0	1	0	0	1	1	1	0	0	0
4068	REV__ENSGALP00000008468	REV__ENSGALP00000008468	REV__ENSGALP00000008468	4068	4068	80091	REV__ENSGALP00000008468	REVERSED	REV__ENSGALP00000008468	ND			None	None	0	1	0	0	0	0	0	0	0	0	0	0	0	0	0	0	0	0	0	0	0	0	0	0	0	0	0	0	0	0	0	0	0	0	0
4067	REV__ENSGALP00000007992	REV__ENSGALP00000007992	REV__ENSGALP00000007992	4067	4067	42191	REV__ENSGALP00000007992	REVERSED	REV__ENSGALP00000007992	ND			None	None	0	0	0	0	0	0	0	0	0	0	0	0	0	0	0	0	0	0	0	0	0	0	0	0	0	0	0	0	0	0	0	0	0	0	0
4066	REV__ENSGALP00000007961	REV__ENSGALP00000007961	REV__ENSGALP00000007961	4066	4066	206490	REV__ENSGALP00000007961	REVERSED	REV__ENSGALP00000007961	ND			None	None	0	0	0	0	0	0	0	0	0	0	0	0	0	0	0	0	1	1	1	0	0	1	0	0	1	1	0	1	1	1	1	1	1	0	0
4065	REV__ENSGALP00000007362	REV__ENSGALP00000007362	REV__ENSGALP00000007362	4065	4065	77708	REV__ENSGALP00000007362	REVERSED	REV__ENSGALP00000007362	ND			None	None	0	1	0	0	0	0	0	0	1	1	0	1	1	1	0	0	1	1	0	0	0	0	0	0	1	1	1	1	1	0	1	0	1	1	0
4064	REV__ENSGALP00000006813	REV__ENSGALP00000006813	REV__ENSGALP00000006813	4064	4064	56524	REV__ENSGALP00000006813	REVERSED	REV__ENSGALP00000006813	ND			None	None	0	1	1	1	1	1	1	1	1	1	1	0	0	0	0	1	0	0	0	0	1	0	0	0	0	0	0	0	0	0	0	0	0	0	0
4063	REV__ENSGALP00000006337	REV__ENSGALP00000006337	REV__ENSGALP00000006337	4063	4063	90262	REV__ENSGALP00000006337	REVERSED	REV__ENSGALP00000006337	ND			None	None	1	1	1	1	0	0	0	0	1	1	0	0	1	0	0	0	0	0	0	0	0	0	0	0	0	0	0	0	0	0	0	0	0	0	0
4062	REV__ENSGALP00000005847;REV__ENSGALP00000042793;REV__ENSGALP00000042856	REV__ENSGALP00000005847;REV__ENSGALP00000042793;REV__ENSGALP00000042856	REV__ENSGALP00000005847	4062	4062	613780	REV__ENSGALP00000005847	REVERSED	REV__ENSGALP00000005847	ND			None	None	1	2	1	2	1	1	1	1	2	0	0	1	2	1	1	2	2	1	0	2	0	0	0	0	2	1	1	0	1	1	1	1	1	2	0
4061	REV__ENSGALP00000005141	REV__ENSGALP00000005141	REV__ENSGALP00000005141	4061	4061	40786	REV__ENSGALP00000005141	REVERSED	REV__ENSGALP00000005141	ND			None	None	0	1	0	0	0	0	0	0	0	1	0	0	0	0	0	0	0	1	0	0	1	0	0	0	0	0	0	0	0	0	0	0	0	0	0
4060	REV__ENSGALP00000004455	REV__ENSGALP00000004455	REV__ENSGALP00000004455	4060	4060	365770	REV__ENSGALP00000004455	REVERSED	REV__ENSGALP00000004455	ND			None	None	1	1	1	1	1	1	1	1	1	1	1	1	1	1	1	1	2	1	1	3	0	0	0	0	0	0	0	1	0	0	0	1	0	0	0
4059	REV__ENSGALP00000004166	REV__ENSGALP00000004166	REV__ENSGALP00000004166	4059	4059	151550	REV__ENSGALP00000004166	REVERSED	REV__ENSGALP00000004166	ND			None	None	0	0	1	1	0	0	1	1	0	0	1	0	0	0	0	1	0	0	1	0	1	1	1	1	0	0	1	1	0	0	1	1	0	0	0
4058	REV__ENSGALP00000003441	REV__ENSGALP00000003441	REV__ENSGALP00000003441	4058	4058	180450	REV__ENSGALP00000003441	REVERSED	REV__ENSGALP00000003441	ND			None	None	0	0	0	0	0	0	0	0	0	0	0	0	0	1	0	0	0	0	0	0	0	0	0	0	0	0	0	0	1	1	0	0	0	1	0
4057	REV__ENSGALP00000003408	REV__ENSGALP00000003408	REV__ENSGALP00000003408	4057	4057	126710	REV__ENSGALP00000003408	REVERSED	REV__ENSGALP00000003408	ND			None	None	0	0	0	0	0	0	0	0	0	0	0	0	0	0	0	0	0	0	0	0	1	1	0	1	0	1	0	0	0	0	0	0	0	1	0
4056	REV__ENSGALP00000003285	REV__ENSGALP00000003285	REV__ENSGALP00000003285	4056	4056	234820	REV__ENSGALP00000003285	REVERSED	REV__ENSGALP00000003285	ND			None	None	0	0	0	1	1	0	0	1	0	0	0	0	0	0	0	1	0	0	0	1	0	0	0	0	1	1	1	1	1	1	1	1	0	0	0
4055	REV__ENSGALP00000020844;REV__ENSGALP00000002998	REV__ENSGALP00000002998;REV__ENSGALP00000020844	REV__ENSGALP00000002998;REV__ENSGALP00000020844	4055	4055	131800	REV__ENSGALP00000020844	REVERSED	REV__ENSGALP00000020844	ND			None	None	0	0	0	0	0	0	0	0	0	0	0	0	0	0	0	0	0	0	0	0	0	0	0	0	0	0	0	0	0	0	0	0	1	1	0
4054	REV__ENSGALP00000002331	REV__ENSGALP00000002331	REV__ENSGALP00000002331	4054	4054	251730	REV__ENSGALP00000002331	REVERSED	REV__ENSGALP00000002331	ND			None	None	0	0	0	0	0	0	0	0	0	0	0	0	0	0	0	0	0	0	0	0	0	0	0	0	0	0	0	0	0	0	0	0	0	0	0
4053	REV__ENSGALP00000002266	REV__ENSGALP00000002266	REV__ENSGALP00000002266	4053	4053	49129	REV__ENSGALP00000002266	REVERSED	REV__ENSGALP00000002266	ND			None	None	1	1	1	1	1	0	1	1	1	1	1	1	0	1	1	1	1	1	1	1	0	0	0	0	1	1	1	1	1	0	1	1	1	1	1
4052	REV__ENSGALP00000001806	REV__ENSGALP00000001806	REV__ENSGALP00000001806	4052	4052	226960	REV__ENSGALP00000001806	REVERSED	REV__ENSGALP00000001806	ND			None	None	0	0	0	0	0	0	0	0	0	0	0	0	0	0	0	0	0	0	0	0	0	0	0	0	0	0	0	0	0	0	0	0	1	0	0
4051	REV__ENSGALP00000029867;REV__ENSGALP00000023127;REV__ENSGALP00000001405;REV__ENSGALP00000023126;REV__ENSGALP00000030735	REV__ENSGALP00000001405;REV__ENSGALP00000023126;REV__ENSGALP00000023127;REV__ENSGALP00000029867;REV__ENSGALP00000030735	REV__ENSGALP00000001405;REV__ENSGALP00000023126;REV__ENSGALP00000023127;REV__ENSGALP00000029867;REV__ENSGALP00000030735	4051	4051	41364	REV__ENSGALP00000029867	REVERSED	REV__ENSGALP00000029867	ND			None	None	0	0	0	0	1	0	0	0	0	0	0	0	0	0	0	0	0	0	0	0	0	0	0	0	0	1	0	0	0	0	0	0	0	0	0
4050	REV__ENSGALP00000001121	REV__ENSGALP00000001121	REV__ENSGALP00000001121	4050	4050	135510	REV__ENSGALP00000001121	REVERSED	REV__ENSGALP00000001121	ND			None	None	1	1	0	1	1	0	1	1	0	0	0	0	0	0	0	0	1	0	0	0	0	0	0	0	1	1	1	1	0	0	1	1	0	0	0
4049	REV__ENSGALP00000001026	REV__ENSGALP00000001026	REV__ENSGALP00000001026	4049	4049	136050	REV__ENSGALP00000001026	REVERSED	REV__ENSGALP00000001026	ND			None	None	1	1	1	1	0	1	1	1	0	0	1	1	0	0	1	1	0	0	1	1	0	0	0	0	0	0	1	1	0	0	1	1	0	0	0
4048	REV__ENSGALP00000000509	REV__ENSGALP00000000509	REV__ENSGALP00000000509	4048	4048	76022	REV__ENSGALP00000000509	REVERSED	REV__ENSGALP00000000509	ND			None	None	1	0	0	1	0	0	0	0	1	1	1	1	0	1	1	1	0	0	0	1	0	0	0	0	1	1	1	1	1	0	1	1	1	0	0
1491;1896	ENSGALP00000012361;ENSGALP00000015632	MYO3A;MYO3B	ENSGALP00000012361;ENSGALP00000015632	1491;1896	1491;1896	190920	ENSGALP00000012361_family	Family {Myosin IIIA}	MYO3A;MYO3B	ND	0		ENSG00000095777	ENSMUSG00000025716	0	0	0	0	0	0	0	0	0	0	0	0	0	0	0	0	0	0	0	0	0	0	0	0	4	5	4	4	5	4	6	5	2	2	4
2138	ENSGALP00000017773	PTPRQ	ENSGALP00000017773	2138	2138	308050	ENSGALP00000017773	Protein tyrosine phosphatase, receptor type, Q	PTPRQ	TMhelix	1		ENSG00000139304	ENSMUSG00000035916	1	1	1	0	1	1	1	2	6	5	4	2	1	0	0	0	22	23	16	14	10	10	13	9	32	30	27	27	34	29	19	24	31	34	27
711	ENSGALP00000005656	MMP2	ENSGALP00000005656	711	711	74940	ENSGALP00000005656	Matrix metallopeptidase 2 (gelatinase A, 72kDa gelatinase, 72kDa type IV collagenase)	MMP2	TMhelix	1		ENSG00000087245	ENSMUSG00000031740	1	1	1	2	0	0	1	1	2	1	0	1	3	2	1	2	2	2	2	2	1	1	1	1	1	2	2	2	1	1	2	3	2	2	2
1512	ENSGALP00000012517	NONE	ENSGALP00000012517	1512	1512	50915	ENSGALP00000012517	Proline dehydrogenase (oxidase) 1	PRODH	None	0		ENSG00000100033	ENSMUSG00000003526	0	0	0	0	0	0	0	0	0	1	1	0	0	0	1	0	1	1	1	0	0	0	0	0	0	1	0	0	0	1	1	0	1	0	0
2137	ENSGALP00000017765	XIRP2	ENSGALP00000017765	2137	2137	74637	ENSGALP00000017765	Xin actin-binding repeat-containing protein 2	XIRP2	None	0		None	None	1	2	0	2	0	0	0	0	3	2	4	4	2	3	2	0	6	7	6	6	4	4	6	6	5	6	7	6	5	6	5	6	8	6	10
2524	ENSGALP00000021407	PLEKHA5	ENSGALP00000021407	2524	2524	119720	ENSGALP00000021407	Pleckstrin homology domain containing, family A member 5	PLEKHA5	TMhelix	1		ENSG00000052126	ENSMUSG00000030231	0	0	1	0	0	0	1	0	0	0	0	0	0	1	1	1	0	0	1	1	0	0	0	0	1	0	1	0	0	1	0	1	1	0	2
2693	ENSGALP00000023177	SLC34A2	ENSGALP00000023177	2693	2693	73728	ENSGALP00000023177	Solute carrier family 34 (type II sodium/phosphate contransporter), member 2	SLC34A2	TMhelix	1		ENSG00000157765	ENSMUSG00000029188	1	0	2	0	0	0	0	0	2	1	2	2	2	2	2	1	3	3	3	3	1	1	0	0	3	3	4	3	2	2	2	2	4	4	4
2653	ENSGALP00000022832	NFXL1	ENSGALP00000022832	2653	2653	100230	ENSGALP00000022832	Nuclear transcription factor, X-box binding-like 1	NFXL1	TMhelix	1		ENSG00000170448	ENSMUSG00000072889	0	0	0	0	0	0	0	0	1	0	0	0	1	3	1	1	1	1	0	1	0	0	0	0	1	1	1	0	2	1	1	2	0	2	1
268	ENSGALP00000001872	ANKRD24	ENSGALP00000001872	268	268	114460	ENSGALP00000001872	Ankyrin repeat domain 24	ANKRD24	None	0		ENSG00000089847	ENSMUSG00000054708	0	0	0	0	0	0	0	0	0	0	0	0	0	0	0	0	0	1	0	0	0	0	0	0	1	0	1	0	1	2	1	2	1	1	2
176	ENSGALP00000000916;XP_417532.3	ESPN	ENSGALP00000000916;XP_417532.3	176	176	85803	ENSGALP00000000916	Espin	ESPN	ND	0		ENSG00000187017	ENSMUSG00000028943	0	0	0	0	0	0	0	0	0	1	1	0	0	1	0	0	2	1	1	1	0	0	0	1	3	4	4	4	4	3	5	5	4	3	3
1897	ENSGALP00000015636	NONE	ENSGALP00000015636	1897	1897	89627	ENSGALP00000015636	Matrix metallopeptidase 9	MMP9	None	0		None	None	0	0	0	0	0	0	0	0	1	1	0	0	0	0	0	0	1	1	0	0	0	0	0	0	1	0	0	0	0	0	0	0	2	1	0
1036	ENSGALP00000008213	MYO1H	ENSGALP00000008213	1036	1036	119910	ENSGALP00000008213	Myosin IH	MYO1H	None	0		ENSG00000174527	ENSMUSG00000066952	2	2	0	1	1	3	2	1	2	1	4	3	0	2	0	1	5	4	5	4	0	0	1	0	9	6	9	8	9	11	6	10	5	9	10
612	ENSGALP00000004808	SUGP2	ENSGALP00000004808	612	612	122670	ENSGALP00000004808	SURP and G patch domain containing 2	SUGP2	None	0		ENSG00000064607	ENSMUSG00000036054	0	0	0	0	0	0	1	1	1	0	1	1	1	3	3	1	1	1	0	0	0	0	0	0	2	3	3	4	3	1	3	3	3	2	0
717;974;3506	ENSGALP00000005686;ENSGALP00000007703;ENSGALP00000018350;ENSGALP00000037545	ATP2B2;ATP2B1;ATP2B4	ENSGALP00000007703;ENSGALP00000037545;ENSGALP00000018350;ENSGALP00000005686	717;974;3506	717;974;3506	132980	ENSGALP00000007703	ATPase, Ca++ transporting, plasma membrane 2	ATP2B2	TMhelix	1		ENSG00000157087	ENSMUSG00000030302
1269	ENSGALP00000010409	SMPD4	ENSGALP00000010409	1269	1269	96281	ENSGALP00000010409	Sphingomyelin phosphodiesterase 4, neutral membrane (neutral sphingomyelinase-3)	SMPD4	TMhelix	1		ENSG00000136699	ENSMUSG00000005899	0	0	0	0	0	0	0	0	1	0	1	1	0	1	0	1	1	2	0	0	0	0	0	0	2	3	2	2	0	2	1	3	1	2	1
1783	ENSGALP00000014662;ENSGALP00000021520	JAG1;JAG2	ENSGALP00000014662	1783	1783	133520	ENSGALP00000014662	Jagged 1	JAG1	TMhelix	1		ENSG00000101384	ENSMUSG00000027276	1	1	1	0	0	0	0	0	2	2	0	0	2	2	0	1	2	1	1	1	0	0	0	0	1	0	1	1	2	2	1	1	3	3	3
644	ENSGALP00000005087	TCTN2	ENSGALP00000005087	644	644	71088	ENSGALP00000005087	Tectonic family member 2	TCTN2	ND	0		ENSG00000168778	None	0	0	0	0	0	0	0	0	0	0	0	0	0	0	0	0	0	0	1	0	0	0	0	0	1	0	0	0	0	0	1	1	3	2	5
1331	ENSGALP00000010955	ARL6IP1	ENSGALP00000010955	1331	1331	23566	ENSGALP00000010955	ADP-ribosylation factor-like 6 interacting protein 1 (ARL6IP1	ARL6IP1	TMhelix	1		ENSG00000170540	ENSMUSG00000030654	0	0	0	0	0	0	0	1	1	0	1	0	1	1	0	1	1	1	1	1	0	0	0	0	1	1	1	0	0	0	0	1	1	1	2
1498	ENSGALP00000012424;ENSGALP00000017813;ENSGALP00000000286	PPFIA1;PPFIA2;PPFIA4	ENSGALP00000000286;ENSGALP00000012424;ENSGALP00000017813	1498	1498	140630	ENSGALP00000012424	Protein tyrosine phosphatase, receptor type, f polypeptide (PTPRF), interacting protein (liprin), alpha 1	PPFIA1	None	0		ENSG00000131626	ENSMUSG00000037519	1	1	1	1	1	1	1	0	1	1	0	1	1	1	1	0	0	0	0	0	1	0	0	1	0	0	1	0	1	0	1	0	0	0	0
870	ENSGALP00000006896	ABCA5	ENSGALP00000006896	870;871	870	186420	ENSGALP00000006896	ATP-binding cassette, sub-family A (ABC1), member 5	ABCA5	TMhelix	1		ENSG00000154265	ENSMUSG00000018800	1	0	1	1	2	1	1	1	6	4	5	4	3	6	4	6	6	7	10	7	1	1	2	3	6	7	8	11	4	4	6	6	9	9	11
1562	ENSGALP00000012941	CALML4	ENSGALP00000012941	1562	1562	17583	ENSGALP00000012941	Calmodulin-like 4	CALML4	None	0		ENSG00000129007	ENSMUSG00000032246	0	0	0	1	0	0	0	0	0	0	0	1	0	0	0	2	3	2	3	3	0	1	0	2	2	1	2	2	3	1	1	3	4	4	3
1848	ENSGALP00000015235;ENSGALP00000038526;ENSGALP00000039316	PRKCI;PRKCQ	ENSGALP00000015235;ENSGALP00000038526	1848	1848	52834	ENSGALP00000015235	Protein kinase C, iota (PRKCI	PRKCI	None	0		ENSG00000163558	ENSMUSG00000037643	0	0	0	0	1	2	1	1	1	0	1	0	0	1	1	1	1	1	0	0	1	1	1	1	1	1	2	1	2	2	1	2	1	1	1
593	ENSGALP00000004589	BRI3BP	ENSGALP00000004589	593	593	20277	ENSGALP00000004589	BRI3 binding protein	BRI3BP	TMhelix	1		ENSG00000184992	ENSMUSG00000037905	0	0	0	0	0	0	0	0	1	0	0	0	0	0	0	1	1	1	0	1	0	0	0	0	0	0	0	1	0	0	0	1	1	1	1
329	ENSGALP00000002406	NEIL1	ENSGALP00000002406	329	329	37479	ENSGALP00000002406	Nei endonuclease VIII-like 1 (E. coli) (NEIL1	NEIL1	None	0		ENSG00000140398	ENSMUSG00000032298	0	0	0	0	0	0	0	0	0	0	0	0	1	1	0	0	0	1	0	0	0	0	0	0	1	0	1	1	1	1	2	2	0	0	1
3899	ENSGALP00000042322	SSR3	ENSGALP00000042322	3899	3899	21216	ENSGALP00000042322	Signal sequence receptor, gamma (translocon-associated protein gamma)	SSR3	TMhelix	1		ENSG00000114850	ENSMUSG00000027828	1	1	1	1	0	0	1	0	1	1	1	1	1	1	1	1	1	1	1	1	1	0	0	1	1	1	1	1	1	1	1	1	1	1	1
1878	ENSGALP00000015476	NRCAM	ENSGALP00000015476	1878;3647	1878	146350	ENSGALP00000015476	Neuronal cell adhesion molecule	NRCAM	TMhelix	1		ENSG00000091129	ENSMUSG00000020598	2	1	2	3	0	1	1	1	4	2	5	2	4	4	3	4	8	5	4	3	0	2	0	2	3	5	3	4	1	2	4	4	5	6	6
1308	ENSGALP00000010735	ABCC1	ENSGALP00000010735	1308	1308	170910	ENSGALP00000010735	ATP-binding cassette, sub-family C (CFTR/MRP), member 1	ABCC1	TMhelix	1		ENSG00000103222	ENSMUSG00000023088	0	0	0	0	0	0	0	0	0	1	1	2	2	1	2	2	2	1	0	1	0	0	0	0	0	1	1	0	1	0	0	0	1	0	1
132	ENSGALP00000000518	ITGB3	ENSGALP00000000518	132	132	86115	ENSGALP00000000518	Integrin, beta 3	ITGB3	TMhelix	1		ENSG00000259207	ENSMUSG00000020689	0	0	0	2	0	0	0	0	4	2	3	4	1	4	2	1	5	3	2	2	0	0	0	0	1	2	1	0	0	0	1	1	6	5	7
2958	ENSGALP00000025597	CD109	ENSGALP00000025597	2958	2958	161690	ENSGALP00000025597	CD109 molecule	CD109	TMhelix	1		ENSG00000156535	ENSMUSG00000046186	1	0	0	0	0	0	0	0	0	0	0	1	0	0	1	0	0	0	1	2	0	0	1	0	1	0	2	1	2	1	1	2	2	2	3
2829	ENSGALP00000024381	TMEM2	ENSGALP00000024381	2829	2829	153230	ENSGALP00000024381	Transmembrane protein 2	TMEM2	TMhelix	1		ENSG00000135048	ENSMUSG00000024754	0	0	0	1	0	0	2	0	3	3	4	2	3	3	5	5	1	5	3	2	0	0	1	1	2	3	4	2	0	0	2	2	3	6	5
2986	ENSGALP00000025859	LRP12	ENSGALP00000025859	2986	2986	103950	ENSGALP00000025859	Low density lipoprotein receptor-related protein 12	LRP12	TMhelix	1		ENSG00000147650	ENSMUSG00000022305	0	0	1	0	1	1	1	1	0	1	1	1	1	0	1	1	1	0	0	1	1	1	1	1	1	1	1	1	0	0	1	0	1	2	2
849	ENSGALP00000006699	SERINC3	ENSGALP00000006699	849	849	50439	ENSGALP00000006699	Serine incorporator 3 precursor	SERINC3	TMhelix	1		ENSG00000132824	ENSMUSG00000017707	0	0	0	1	0	0	1	0	0	0	1	0	1	1	1	1	2	2	0	0	0	1	1	1	2	1	2	0	0	0	0	0	1	1	2
3532	ENSGALP00000038121	B3GALT4	ENSGALP00000038121	3532	3532	35399	ENSGALP00000038121	UDP-Gal:betaGlcNAc beta 1,3-galactosyltransferase, polypeptide 4	B3GALT4	TMhelix	1		None	None	0	0	0	0	0	0	0	0	0	0	0	0	2	0	1	1	1	1	1	1	0	0	0	0	1	2	1	2	0	0	0	0	2	2	2
1200	ENSGALP00000009801	LMNA	ENSGALP00000009801	149;1200	1200	66127	ENSGALP00000009801	Lamin A/C	LMNA	None	0		None	None	2	1	2	2	1	1	1	0	7	6	5	5	6	6	6	4	5	5	7	6	0	0	0	0	7	6	6	7	6	5	7	4	7	5	8
2598	ENSGALP00000022272	SYNJ2	ENSGALP00000022272	2598	2598	169980	ENSGALP00000022272	Synaptojanin 2	SYNJ2	None	0		ENSG00000078269	ENSMUSG00000023805	0	0	1	1	0	0	0	0	0	0	0	0	0	0	0	0	0	0	0	0	0	0	0	0	0	1	2	0	1	0	0	0	2	1	0
3166	ENSGALP00000027595	NUPL1	ENSGALP00000027595	3166	3166	60532	ENSGALP00000027595	Nucleoporin like 1	NUPL1	None	0		ENSG00000139496	ENSMUSG00000063895	0	0	0	0	0	0	0	0	0	0	1	0	0	0	0	0	0	0	1	1	0	0	0	0	0	0	2	1	1	1	2	1	0	0	0
1060	ENSGALP00000008445	CDH5	ENSGALP00000008445	1060	1060	86781	ENSGALP00000008445	Cadherin 5, type 2 (vascular endothelium) (CDH5	CDH5	TMhelix	1		ENSG00000179776	ENSMUSG00000031871	0	1	0	0	0	0	0	0	2	1	1	0	0	0	1	0	0	0	0	0	0	0	0	0	0	0	0	1	0	0	0	0	0	0	0
1631	ENSGALP00000013501	CIB1	ENSGALP00000013501	1631	1631	22383	ENSGALP00000013501	Calcium and integrin binding 1 (calmyrin) (CIB1), transcript variant 1, mRNA.	CIB1	None	0		ENSG00000185043	ENSMUSG00000030538	0	0	0	1	0	0	0	0	1	0	1	1	0	0	0	1	1	1	1	1	0	0	0	0	2	0	1	1	1	0	0	1	2	2	2
1964	ENSGALP00000016177	LYZ	ENSGALP00000016177	1964	1964	16238	ENSGALP00000016177	Lysozyme	LYZ	ND	0		ENSG00000090382	ENSMUSG00000069516	2	2	1	2	3	2	1	1	1	1	1	2	1	1	1	2	1	1	2	3	7	7	5	4	2	3	3	3	2	1	3	5	9	8	7
3644	ENSGALP00000039730	SLC9A9	ENSGALP00000039730	1216;3644	3644	64885	ENSGALP00000039730	Solute carrier family 9, subfamily A (NHE9, cation proton antiporter 9), member 9	SLC9A9	TMhelix	1		ENSG00000181804	ENSMUSG00000031129	0	0	1	0	0	0	0	0	1	2	0	0	1	0	1	0	2	2	2	2	0	0	0	0	1	1	2	1	0	0	0	0	2	2	3
3662	ENSGALP00000039908	HEPH	ENSGALP00000039908	3662	3662	130540	ENSGALP00000039908	Hephaestin	HEPH	TMhelix	1		ENSG00000089472	ENSMUSG00000031209	1	1	0	1	1	1	0	1	2	3	1	4	2	4	4	2	4	4	2	1	0	0	0	0	3	4	2	2	1	3	2	2	3	2	3
3246	ENSGALP00000029745	CXADR	ENSGALP00000029745	3246	3246	38554	ENSGALP00000029745	Coxsackie virus and adenovirus receptor	CXADR	TMhelix	1		ENSG00000154639	ENSMUSG00000044860	0	0	0	0	0	0	0	0	4	3	3	2	4	3	1	4	5	3	4	3	0	0	0	0	5	5	6	5	0	0	1	0	7	7	6
1011	ENSGALP00000008013	NONE	ENSGALP00000008013	1011	1011	37288	ENSGALP00000008013	Uncharacterized protein	NONE	ND	0		ENSG00000240682	ENSMUSG00000030056	1	0	0	0	0	0	0	0	1	1	0	0	1	1	0	0	0	1	1	1	1	0	0	0	2	2	2	2	2	2	1	2	1	1	0
3677	ENSGALP00000040065	TECTA	ENSGALP00000040065	3677	3677	236420	ENSGALP00000040065	Tectorin alpha	TECTA	None	0		ENSG00000109927	ENSMUSG00000037705	19	29	27	25	14	13	17	15	35	33	42	35	31	30	35	33	49	48	41	41	45	43	45	39	45	45	46	47	48	50	49	49	49	49	48
3645	ENSGALP00000039731	ACE	ENSGALP00000039731	3645	3645	147240	ENSGALP00000039731	Angiotensin I converting enzyme (peptidyl-dipeptidase A) 1 (ACE	ACE	TMhelix	1		ENSG00000159640	ENSMUSG00000101605	0	0	1	0	0	0	0	0	0	0	1	1	0	0	1	1	0	1	3	1	0	0	0	0	1	0	1	2	0	0	0	0	4	4	3
2349	ENSGALP00000019501	CHADL	ENSGALP00000019501	2349	2349	79661	ENSGALP00000019501	Chondroadherin-like	CHADL	TMhelix	1		ENSG00000100399	ENSMUSG00000063765	0	0	0	1	0	0	0	0	0	1	2	1	1	1	1	2	0	0	0	0	0	0	0	0	2	1	2	3	1	3	3	5	0	0	0
3084	ENSGALP00000026809;ENSGALP00000026831	ARSE;NONE	ENSGALP00000026809	3082;3084;3087	3084	66730	ENSGALP00000026809	Arylsulfatase E (chondrodysplasia punctata 1)	ARSE	ND	0		ENSG00000006756	None	1	1	0	3	1	1	1	1	2	2	3	4	3	3	3	4	5	4	2	4	0	0	1	1	4	5	1	2	2	2	2	1	4	4	5
2832	ENSGALP00000024417	TRAPPC8	ENSGALP00000024417	2832	2832	160940	ENSGALP00000024417	Trafficking protein particle complex 8	TRAPPC8	None	0		ENSG00000153339	ENSMUSG00000033382	0	0	0	0	0	0	0	0	1	1	0	0	1	0	0	0	0	0	0	1	0	1	0	0	0	0	0	0	0	0	0	0	2	1	0
2558	ENSGALP00000021815	CELSR1	ENSGALP00000021815	2558	2558	307570	ENSGALP00000021815	Cadherin, EGF LAG seven-pass G-type receptor 1	CELSR1	TMhelix	1		ENSG00000075275	ENSMUSG00000016028	0	3	2	1	0	0	0	0	4	7	4	3	3	6	6	9	1	3	4	2	0	0	1	2	4	4	5	7	2	4	5	5	11	9	10
1106	ENSGALP00000008869	MYO18B	ENSGALP00000008869	1106	1106	229490	ENSGALP00000008869	Myosin XVIIIB	MYO18B	None	0		ENSG00000133454	ENSMUSG00000072720	1	1	0	0	0	1	1	0	1	0	0	0	0	0	0	0	1	1	1	1	1	1	0	0	1	0	0	2	2	1	2	1	1	1	1
3953	ENSGALP00000042738	HS2ST1	ENSGALP00000042738	3953	3953	41695	ENSGALP00000042738	Heparan sulfate 2-O-sulfotransferase 1	HS2ST1	None	0	0.529412	ENSG00000153936	ENSMUSG00000040151	0	1	0	0	0	0	0	0	3	2	4	4	3	3	3	3	2	2	4	3	0	0	0	0	2	3	3	3	0	0	0	0	4	4	4
3314	ENSGALP00000032471	PLA2R1	ENSGALP00000032471	3314	3314	168590	ENSGALP00000032471	Phospholipase A2 receptor 1, 180kDa	PLA2R1	TMhelix	1		ENSG00000153246	ENSMUSG00000054580	0	0	1	1	0	0	0	0	1	1	2	1	1	1	2	2	2	2	1	2	0	0	0	0	1	4	3	3	0	0	1	1	2	5	4
2894	ENSGALP00000024947	CADM2	ENSGALP00000024947	2894	2894	39715	ENSGALP00000024947	Cell adhesion molecule 2	CADM2	TMhelix	1		ENSG00000175161	ENSMUSG00000064115	0	0	0	1	0	0	0	0	2	2	0	2	2	1	2	2	2	2	1	1	0	0	0	0	1	2	1	2	0	0	0	0	2	2	3
3921	ENSGALP00000042500	FAAH2	ENSGALP00000042500	3921	3921	48854	ENSGALP00000042500	Fatty acid amide hydrolase 2	FAAH2	ND	0		ENSG00000165591	None	1	0	1	0	0	1	0	0	2	3	3	3	3	3	4	5	4	4	3	4	0	0	1	0	4	2	3	5	4	2	3	2	4	4	5
4035	ENSGALP00000043412	TMEM167A	ENSGALP00000043412	4035	4035	8003.7	ENSGALP00000043412	Transmembrane protein 167A	TMEM167A	ND	0		ENSG00000174695	ENSMUSG00000012422	0	0	1	0	1	0	0	1	2	3	3	3	2	3	1	2	0	1	2	3	0	0	0	0	2	1	2	3	0	0	0	0	0	1	0
190	ENSGALP00000001044	MYO7A	ENSGALP00000001044	190	190	251050	ENSGALP00000001044	Myosin VIIA	MYO7A	None	0		ENSG00000137474	ENSMUSG00000030761	10	5	10	10	0	3	6	2	21	20	20	17	15	15	12	15	24	25	24	21	2	1	4	5	38	40	36	34	39	37	35	36	24	27	29
4023	ENSGALP00000043295	TPBG	ENSGALP00000043295	4023	4023	39956	ENSGALP00000043295	Trophoblast glycoprotein	TPBG	TMhelix	1		ENSG00000146242	ENSMUSG00000035274	1	1	1	1	1	0	0	0	3	2	2	1	1	2	2	2	4	4	1	3	0	0	0	0	2	3	3	2	2	1	1	1	3	3	3
2416	ENSGALP00000020214	NID2	ENSGALP00000020214	2144;2416	2416	130950	ENSGALP00000020214	Nidogen 2 (osteonidogen)	NID2	None	0		ENSG00000087303	ENSMUSG00000021806	1	1	0	1	0	0	0	0	4	8	6	3	3	5	6	3	3	5	2	1	0	0	1	0	11	10	9	9	9	12	14	14	6	4	5
2633	ENSGALP00000022600	SGCB	ENSGALP00000022600	2633	2633	34530	ENSGALP00000022600	Sarcoglycan, beta (43kDa dystrophin-associated glycoprotein)	SGCB	TMhelix	1		ENSG00000163069	ENSMUSG00000029156	0	0	0	0	0	0	0	0	1	1	1	1	1	1	0	0	1	0	1	1	0	0	0	0	3	2	1	1	1	1	2	1	3	1	2
3923	ENSGALP00000042524	SLC26A1	ENSGALP00000042524	3923	3923	87805	ENSGALP00000042524	Solute carrier family 26 (anion exchanger), member 1	SLC26A1	TMhelix	1		ENSG00000145217	ENSMUSG00000046959	0	1	0	0	0	0	0	0	2	2	1	1	2	2	2	2	2	3	1	1	0	0	0	0	3	3	2	2	3	1	0	0	2	3	2
2813	ENSGALP00000024253	CDC40	ENSGALP00000024253	2813	2813	65697	ENSGALP00000024253	Cell division cycle 40	CDC40	None	0		ENSG00000168438	ENSMUSG00000038446	0	1	0	0	0	0	0	0	2	2	0	0	1	1	0	0	0	0	1	0	0	0	0	0	3	1	1	1	2	2	2	2	0	0	2
1790	ENSGALP00000014738;ENSGALP00000002295	KCND2;KCND3	ENSGALP00000002295;ENSGALP00000014738	1790	1790	70956	ENSGALP00000014738	Potassium voltage-gated channel, Shal-related subfamily, member 2	KCND2	TMhelix	1		ENSG00000184408	ENSMUSG00000060882	0	0	0	0	0	0	0	0	0	0	0	0	0	0	0	0	1	1	0	0	0	0	0	0	1	0	0	0	0	0	0	0	0	0	0
1715	ENSGALP00000040957;ENSGALP00000014151	TRABD	ENSGALP00000014151;ENSGALP00000040957	1715	1715	41877	ENSGALP00000040957	TraB domain containing	TRABD	None	0		ENSG00000170638	ENSMUSG00000015363	0	0	1	1	0	0	0	0	2	0	2	1	0	0	2	1	1	1	2	1	0	0	0	0	0	0	2	1	0	1	1	1	1	1	2
3132	ENSGALP00000027304	LMO7	ENSGALP00000027304	3132	3132	193450	ENSGALP00000027304	LIM domain 7	LMO7	None	0		ENSG00000136153	ENSMUSG00000033060	0	0	0	0	0	0	0	0	0	0	0	0	0	0	0	0	0	0	1	0	0	0	0	0	1	0	0	0	0	1	1	2	0	0	2
2563	ENSGALP00000021860	SORBS2	ENSGALP00000021860	2563	2563	137090	ENSGALP00000021860	Sorbin and SH3 domain containing 2	SORBS2	None	0		ENSG00000154556	ENSMUSG00000031626	1	1	2	1	1	0	0	1	2	2	3	2	1	2	1	1	2	2	2	1	0	0	0	0	5	5	4	4	4	3	4	4	3	3	3
2881	ENSGALP00000036964;ENSGALP00000024845	ABCA1	ENSGALP00000024845;ENSGALP00000036964	2881	2881	232820	ENSGALP00000036964	ATP-binding cassette, sub-family A (ABC1), member 1	ABCA1	TMhelix	1		ENSG00000165029	ENSMUSG00000015243	0	0	0	1	0	0	0	0	0	0	1	1	1	0	0	1	3	0	0	1	0	0	0	0	1	1	0	0	0	0	2	0	1	0	1
2440	ENSGALP00000020484	PKP4	ENSGALP00000020484	2440;3446	2440	132010	ENSGALP00000020484	Plakophilin 4	PKP4	None	0		None	None	0	0	0	0	0	0	0	0	0	0	1	1	2	1	2	1	2	0	1	1	0	0	0	0	1	0	3	2	2	1	1	2	2	1	2
543	ENSGALP00000004248	DNAJC9	ENSGALP00000004248	543	543	29844	ENSGALP00000004248	DnaJ (Hsp40) homolog, subfamily C, member 9 (DNAJC9	DNAJC9	None	0		ENSG00000213551	ENSMUSG00000021811	0	0	1	1	0	0	0	0	2	1	2	1	1	2	2	3	3	4	3	3	0	0	0	0	3	3	4	3	0	2	3	3	4	3	3
2083	ENSGALP00000017243	SNX25	ENSGALP00000017243	2083	2083	100800	ENSGALP00000017243	Sorting nexin 25	SNX25	TMhelix	1		ENSG00000109762	ENSMUSG00000038291	0	0	0	0	0	0	0	1	0	0	1	1	0	1	1	1	1	0	1	1	0	0	0	0	0	0	1	0	0	0	0	0	0	0	2
4003	ENSGALP00000043100	GIPC3	ENSGALP00000043100	4003	4003	35373	ENSGALP00000043100	GIPC PDZ domain containing family, member 3	GIPC3	None	0		ENSG00000179855	ENSMUSG00000034872	0	0	0	0	1	1	1	1	2	1	2	3	1	1	2	2	2	1	2	1	1	1	1	0	3	1	3	2	3	3	3	3	2	1	2
528	ENSGALP00000004165	FUK	ENSGALP00000004165	528	528	108300	ENSGALP00000004165	Fucokinase	FUK	None	0		ENSG00000157353	ENSMUSG00000033703	1	1	1	0	1	1	1	0	1	1	1	1	0	0	1	1	1	1	2	1	0	1	0	0	1	1	1	1	0	0	1	1	0	1	1
1171	ENSGALP00000009513	MGAT4B	ENSGALP00000009513	1171	1171	60128	ENSGALP00000009513	Mannosyl (alpha-1,3-)-glycoprotein beta-1,4-N-acetylglucosaminyltransferase, isozyme B	MGAT4B	TMhelix	1		ENSG00000161013	ENSMUSG00000036620	0	0	0	1	0	0	1	1	1	1	1	1	1	1	1	1	1	2	2	2	1	0	1	1	1	1	2	1	0	0	0	0	0	0	1
1072	ENSGALP00000008521	LAMA5	ENSGALP00000008521	1072	1072	379810	ENSGALP00000008521	Laminin, alpha 5	LAMA5	None	0		ENSG00000130702	ENSMUSG00000015647	1	0	1	0	0	0	1	0	4	4	7	4	5	3	6	3	2	2	2	1	0	0	0	0	9	8	8	9	13	10	10	9	1	3	2
960	ENSGALP00000007644	MPRIP	ENSGALP00000007644	960	960	254530	ENSGALP00000007644	Myosin phosphatase Rho interacting protein	MPRIP	None	0		None	None	1	0	2	1	1	2	2	1	1	2	2	0	1	0	1	1	0	1	2	1	0	0	0	0	6	3	3	4	6	6	5	5	5	5	4
3729	ENSGALP00000040938	TMX4	ENSGALP00000040938	3729	3729	35405	ENSGALP00000040938	Thioredoxin-related transmembrane protein 4	TMX4	TMhelix	1		ENSG00000125827	ENSMUSG00000034723	1	1	2	2	1	0	0	0	3	5	4	5	1	3	4	3	5	5	7	6	0	0	0	0	6	7	6	4	2	4	3	5	6	7	7
482	ENSGALP00000003752	ITGB4	ENSGALP00000003752	482	482	194460	ENSGALP00000003752	Integrin, beta 4	ITGB4	TMhelix	1		ENSG00000132470	ENSMUSG00000020758	5	5	4	4	0	0	0	0	12	11	10	7	11	14	10	9	11	12	13	10	2	0	1	2	9	11	10	11	11	6	9	8	15	16	16
2112	ENSGALP00000017463	TMEM59	ENSGALP00000017463	2112	2112	36170	ENSGALP00000017463	Transmembrane protein 59 (TMEM59	TMEM59	TMhelix	1		ENSG00000116209	ENSMUSG00000028618	0	0	0	0	0	0	0	0	1	0	1	1	1	1	0	0	0	1	1	1	0	0	0	0	1	1	2	2	0	0	1	0	1	1	2
2736	ENSGALP00000023576	GPR98	ENSGALP00000023576	2736	2736	684770	ENSGALP00000023576	G protein-coupled receptor 98	GPR98	ND	0		ENSG00000164199	ENSMUSG00000069170	0	0	0	1	0	0	1	0	0	1	1	1	1	1	0	1	2	2	1	1	0	1	1	3	8	5	4	3	5	5	2	3	8	9	6
2502	ENSGALP00000021119	FAM105A	ENSGALP00000021119	2502	2502	44364	ENSGALP00000021119	Family with sequence similarity 105, member A (FAM105A	FAM105A	ND	0		ENSG00000145569	ENSMUSG00000056069	1	0	1	0	0	0	0	0	2	3	2	1	2	2	2	1	1	2	2	2	0	0	0	0	1	1	3	2	1	1	3	1	2	2	2
1195	ENSGALP00000009751	CHCHD6	ENSGALP00000009751	1195	1195	18697	ENSGALP00000009751	Coiled-coil-helix-coiled-coil-helix domain containing 6	CHCHD6	None	0		ENSG00000159685	ENSMUSG00000030086	0	1	1	1	0	0	0	0	1	3	3	2	2	4	0	1	3	3	3	2	0	0	0	0	2	3	3	2	2	2	2	1	4	4	4
864	ENSGALP00000006832	DNAH1	ENSGALP00000006832	864	864	479960	ENSGALP00000006832	Dynein, axonemal, heavy chain 1	DNAH1	None	0		ENSG00000114841	ENSMUSG00000019027	0	0	0	0	0	0	0	0	1	0	1	0	0	0	0	0	0	0	1	0	0	0	1	1	0	1	0	1	1	1	1	0	1	1	1
1642	ENSGALP00000013607	MDK	ENSGALP00000013607	1642	1642	15579	ENSGALP00000013607	Midkine (neurite growth-promoting factor 2) (MDK	MDK	TMhelix	1		ENSG00000110492	ENSMUSG00000027239	1	0	0	0	0	1	0	0	3	1	2	2	2	1	1	0	1	2	3	2	1	0	1	0	3	3	3	2	3	3	2	3	2	3	3
780	ENSGALP00000006172	SGCD	ENSGALP00000006172	780	780	32328	ENSGALP00000006172	Sarcoglycan, delta (35kDa dystrophin-associated glycoprotein)	SGCD	TMhelix	1		ENSG00000170624	ENSMUSG00000020354	2	1	1	1	1	1	1	0	2	1	2	2	3	3	2	2	2	2	2	3	0	0	0	0	2	3	3	2	3	3	2	2	2	3	2
2833	ENSGALP00000024430	PCSK5	ENSGALP00000024430	2833	2833	211950	ENSGALP00000024430	Proprotein convertase subtilisin/kexin type 5	PCSK5	TMhelix	1		ENSG00000099139	ENSMUSG00000024713	0	3	3	0	1	2	0	1	4	5	3	2	4	7	3	2	4	7	5	3	0	0	0	0	3	4	5	2	3	3	4	4	9	8	8
1849	ENSGALP00000015237;ENSGALP00000042697	CYP51A1	ENSGALP00000015237;ENSGALP00000042697	1849	1849	53772	ENSGALP00000015237	Cytochrome P450, family 51, subfamily A, polypeptide 1 (CYP51A1	CYP51A1	ND	0		None	None	1	1	0	1	0	1	0	0	2	6	4	4	5	3	1	4	2	3	2	3	0	0	0	0	3	5	2	2	0	2	0	1	3	5	6
2758	ENSGALP00000023810	PTPRK	ENSGALP00000023810	2623;2758	2758	164330	ENSGALP00000023810	Protein tyrosine phosphatase, receptor type, K	PTPRK	TMhelix	1		ENSG00000152894	ENSMUSG00000019889	4	2	3	4	0	1	2	1	10	11	10	13	10	10	11	10	10	13	12	9	0	0	0	0	9	8	10	13	13	10	13	12	11	13	14
1532	ENSGALP00000012744	MAGT1	ENSGALP00000012744	1532	1532	36776	ENSGALP00000012744	Magnesium transporter 1	MAGT1	TMhelix	1		ENSG00000102158	ENSMUSG00000031232	0	1	1	1	0	0	1	0	3	2	2	2	4	5	2	2	5	3	2	2	0	0	1	0	3	3	2	3	1	2	2	3	2	3	2
1167	ENSGALP00000009483	TMED5	ENSGALP00000009483	1167	1167	25674	ENSGALP00000009483	Transmembrane emp24 protein transport domain containing 5	TMED5	TMhelix	1		ENSG00000117500	ENSMUSG00000063406	1	2	2	2	2	2	3	3	3	3	5	4	5	5	5	4	3	3	4	4	1	2	3	3	4	3	3	3	1	2	3	3	5	4	5
2258	ENSGALP00000018755	IKBIP	ENSGALP00000018755	2258	2258	28180	ENSGALP00000018755	IKBKB interacting protein	IKBIP	None	0		None	None	0	1	0	1	0	0	0	0	1	1	1	2	2	1	1	3	2	2	1	1	0	0	0	0	2	1	1	3	1	0	1	0	3	2	2
2270	ENSGALP00000018880	ATP2C1	ENSGALP00000018880	2270	2270	103720	ENSGALP00000018880	ATPase, Ca++ transporting, type 2C, member 1	ATP2C1	TMhelix	1		ENSG00000017260	ENSMUSG00000032570	1	2	1	3	0	2	2	1	9	5	4	7	6	7	2	6	7	7	7	8	1	1	2	1	7	6	6	7	2	4	1	0	8	8	9
2790	ENSGALP00000024075	ZNF518B	ENSGALP00000024075	2790	2790	121790	ENSGALP00000024075	Zinc finger protein 518B	ZNF518B	ND	0		ENSG00000178163	ENSMUSG00000046572	0	0	0	0	0	0	0	0	0	0	0	1	0	1	0	1	1	0	0	1	1	0	0	1	1	1	0	0	0	0	0	1	0	0	0
3561	XP_003641537.1;ENSGALP00000038510	PDZD7	ENSGALP00000038510;XP_003641537.1	3561	3561	93220	XP_003641537.1	PDZ domain containing 7	PDZD7	None	0		None	None	0	0	0	0	0	0	0	0	0	0	0	0	0	0	0	0	0	0	1	1	0	0	1	1	2	2	1	2	2	1	2	1	1	2	2
3064	ENSGALP00000026579	ZNF512	ENSGALP00000026579	3064	3064	64678	ENSGALP00000026579	Zinc finger protein 512	ZNF512	ND	0		ENSG00000243943	ENSMUSG00000062761	0	0	0	0	0	0	1	0	0	0	0	2	0	0	1	1	1	1	1	0	0	0	0	0	2	1	2	2	1	1	1	2	0	0	0
533	ENSGALP00000004178;ENSGALP00000041558	NONE;NOVEL	ENSGALP00000004178;ENSGALP00000041558	533	533	59632	ENSGALP00000004178	Novel Ensembl prediction	NOVEL	ND	0		ENSG00000081853	ENSMUSG00000104346	1	0	0	0	0	0	0	1	0	0	0	0	0	0	1	0	0	0	0	1	0	0	0	0	0	1	1	0	0	0	0	0	0	0	2
187	ENSGALP00000001025	PM20D1	ENSGALP00000001025	187	187	57142	ENSGALP00000001025	Peptidase M20 domain containing 1	PM20D1	None	0		ENSG00000162877	ENSMUSG00000042251	1	2	2	3	0	0	0	1	5	4	9	4	3	5	7	7	4	5	7	6	0	0	1	1	7	4	7	5	1	2	3	4	5	6	7
3712	ENSGALP00000040761	CBX5	ENSGALP00000040761	2159;3712	3712	6476.3	ENSGALP00000040761	Chromobox homolog 5	CBX5	None	0		ENSG00000108468	ENSMUSG00000018666	0	0	0	0	0	0	0	0	0	0	0	0	0	0	0	0	1	0	0	0	0	0	0	0	0	1	1	1	0	1	1	1	0	0	0
1232	ENSGALP00000010079	ASIC1	ENSGALP00000010079	1232	1232	60010	ENSGALP00000010079	Acid-sensing (proton-gated) ion channel 1	ASIC1	None	0		ENSG00000110881	ENSMUSG00000023017	0	0	1	0	0	0	0	0	1	1	1	0	1	1	1	1	1	1	1	2	0	0	0	0	0	1	0	1	1	1	0	1	1	2	0
191	ENSGALP00000001051	SMPDL3B	ENSGALP00000001051	191	191	51836	ENSGALP00000001051	Sphingomyelin phosphodiesterase, acid-like 3B	SMPDL3B	None	0		ENSG00000130768	ENSMUSG00000028885	0	0	0	0	0	0	0	0	1	1	1	1	2	2	2	2	2	3	2	2	0	0	0	0	4	0	2	2	0	0	0	1	4	4	2
4041	ENSGALP00000043443	SC5D	ENSGALP00000043443	4041	4041	33924	ENSGALP00000043443	Sterol-C5-desaturase	SC5D	TMhelix	1		ENSG00000109929	ENSMUSG00000032018	0	1	0	0	0	0	0	0	0	0	0	0	0	1	0	0	1	1	0	0	0	0	0	0	1	1	0	0	0	0	0	0	0	1	0
3594	ENSGALP00000038965	MYOF	ENSGALP00000038965	2991;3594	3594	234180	ENSGALP00000038965	Myoferlin	MYOF	TMhelix	1		ENSG00000138119	ENSMUSG00000048612	4	5	5	10	1	3	3	2	15	13	18	19	17	13	17	19	14	15	16	15	1	0	0	0	14	16	18	22	13	12	17	14	18	21	23
2993	ENSGALP00000025921	RAD21	ENSGALP00000025921	2993	2993	72050	ENSGALP00000025921	RAD21 homolog	RAD21	None	0		ENSG00000164754	ENSMUSG00000022314	0	0	0	0	1	1	0	0	0	1	1	1	0	0	1	2	2	3	2	2	0	0	0	0	2	2	2	3	0	1	2	1	2	3	3
1016	ENSGALP00000008066;ENSGALP00000041550	TMEM35	ENSGALP00000008066;ENSGALP00000041550	1016	1016	18469	ENSGALP00000008066	Transmembrane protein 35	TMEM35	TMhelix	1	0.431373	ENSG00000126950	ENSMUSG00000033578	2	1	1	2	0	1	1	1	3	3	2	3	2	3	2	2	3	3	3	3	0	0	0	0	3	3	2	3	1	1	1	1	3	3	3
3874	ENSGALP00000042160	MGAT3	ENSGALP00000042160	3874	3874	57169	ENSGALP00000042160	Beta-1,4-mannosyl-glycoprotein 4-beta-N-acetylglucosaminyltransferase	MGAT3	TMhelix	1		ENSG00000128268	ENSMUSG00000042428	0	0	0	0	0	0	0	0	0	1	0	0	0	1	0	0	1	0	0	1	0	0	0	0	1	0	1	1	0	0	0	1	1	0	1
1932	ENSGALP00000015954	PTPRE	ENSGALP00000015954	1932	1932	76730	ENSGALP00000015954	Protein tyrosine phosphatase, receptor type, E	PTPRE	TMhelix	1		ENSG00000132334	ENSMUSG00000041836	1	2	2	1	2	3	2	1	3	3	3	2	2	2	3	3	0	4	2	2	1	0	1	0	1	1	2	4	2	3	2	3	2	2	2
1065	ENSGALP00000008465	RRP1B	ENSGALP00000008465	1065	1065	84460	ENSGALP00000008465	Ribosomal RNA processing 1 homolog B	RRP1B	None	0		ENSG00000160208	ENSMUSG00000058392	0	0	0	0	0	0	0	0	0	0	0	1	0	0	0	0	0	0	1	0	0	0	0	0	0	0	1	0	1	0	1	0	0	0	0
2719	ENSGALP00000041069;ENSGALP00000023357;ENSGALP00000041684	PROM1	ENSGALP00000023357;ENSGALP00000041069;ENSGALP00000041684	2719	2719	92267	ENSGALP00000041069	Prominin 1	PROM1	TMhelix	1		ENSG00000007062	ENSMUSG00000029086	0	0	0	0	0	0	1	0	0	1	2	0	1	0	0	0	1	2	2	2	0	0	1	0	2	2	3	2	2	0	0	1	2	3	2
2532	ENSGALP00000040666;ENSGALP00000021479	CCDC127	ENSGALP00000021479;ENSGALP00000040666	2532	2532	31652	ENSGALP00000040666	Coiled-coil domain containing 127 (CCDC127	CCDC127	TMhelix	1		ENSG00000164366	ENSMUSG00000021578	0	1	0	0	0	0	0	0	1	1	0	1	1	1	1	0	1	1	0	1	0	0	0	0	1	1	0	0	0	0	0	0	1	1	0
3119	ENSGALP00000027206	TMTC4	ENSGALP00000027206	3119	3119	83554	ENSGALP00000027206	Transmembrane and tetratricopeptide repeat containing 4	TMTC4	TMhelix	1		ENSG00000125247	ENSMUSG00000041594	1	1	2	3	0	0	0	0	3	4	2	3	3	2	3	3	5	4	1	3	0	0	0	0	4	4	5	5	3	3	3	4	5	4	4
460;3732	ENSGALP00000003584;ENSGALP00000031320;ENSGALP00000040613;ENSGALP00000040771;ENSGALP00000040958;ENSGALP00000042290	H3-IX;H3F3C;H3-I	ENSGALP00000003584;ENSGALP00000031320;ENSGALP00000040613;ENSGALP00000040771;ENSGALP00000042290;ENSGALP00000040958	460;3732	460;3732	15328	ENSGALP00000040771_family	Family {H3 histone, family 3B}	H3-IX;H3F3C;H3-I	ND	0		ENSG00000132475	None	2	2	2	2	2	2	1	1	2	2	3	3	2	2	3	3	2	2	3	3	2	2	2	2	2	2	2	2	2	2	2	2	2	2	2
1938	ENSGALP00000015972	ELMOD2	ENSGALP00000015972	1938	1938	35307	ENSGALP00000015972	ELMO/CED-12 domain containing 2	ELMOD2	None	0		ENSG00000179387	ENSMUSG00000035151	1	1	0	1	0	0	0	1	2	2	1	2	1	2	0	3	3	2	2	2	0	0	0	0	2	3	1	2	0	0	1	2	2	2	2
782	ENSGALP00000006210	PIGT	ENSGALP00000006210	782	782	64373	ENSGALP00000006210	Phosphatidylinositol glycan anchor biosynthesis, class T	PIGT	TMhelix	1		ENSG00000124155	ENSMUSG00000017721	2	2	4	3	0	2	1	4	7	5	9	8	5	8	7	10	9	8	10	7	1	2	1	0	8	10	10	10	4	5	6	4	8	9	7
1845	ENSGALP00000015210	SLC7A14	ENSGALP00000015210	1845	1845	83865	ENSGALP00000015210	Solute carrier family 7, member 14	SLC7A14	TMhelix	1		ENSG00000013293	ENSMUSG00000069072	1	1	1	1	1	1	1	0	4	1	2	1	2	1	1	2	2	2	2	2	0	0	0	0	2	1	2	1	1	1	1	1	3	2	3
1350	ENSGALP00000011131	SLC38A10	ENSGALP00000011131	1350	1350	124120	ENSGALP00000011131	Solute carrier family 38, member 10	SLC38A10	TMhelix	1		ENSG00000157637	ENSMUSG00000061306	0	1	1	0	0	0	0	0	2	1	2	1	0	1	1	0	1	1	1	1	0	0	0	0	0	0	0	0	0	0	0	0	1	2	2
1030	ENSGALP00000008166	CDH4	ENSGALP00000008166	1030;2828	1030	95501	ENSGALP00000008166	Cadherin 4, type 1, R-cadherin (retinal)	CDH4	TMhelix	1		ENSG00000179242	ENSMUSG00000000305	1	0	1	0	0	0	0	0	2	2	2	2	1	2	1	3	2	2	1	1	0	0	0	0	0	2	2	1	2	1	1	1	3	4	3
2526	ENSGALP00000021416	TMEM245	ENSGALP00000021416	2526	2526	97412	ENSGALP00000021416	Transmembrane protein 245	TMEM245	TMhelix	1		ENSG00000106771	ENSMUSG00000055296	1	1	0	1	0	0	0	1	4	3	4	5	4	3	5	5	4	2	3	4	0	0	0	0	4	3	4	2	1	2	0	1	4	3	4
1277	ENSGALP00000010443	PLXNA4	ENSGALP00000010443	1277;3395	1277	212390	ENSGALP00000010443	Plexin A4	PLXNA4	TMhelix	1		ENSG00000221866	ENSMUSG00000029765	0	0	0	0	0	0	1	1	1	1	1	2	0	2	0	0	2	4	2	1	0	0	0	0	2	2	2	2	1	1	0	1	3	3	3
2271	ENSGALP00000018888	SLC17A8	ENSGALP00000018888	2271	2271	65421	ENSGALP00000018888	Solute carrier family 17 (vesicular glutamate transporter), member 8	SLC17A8	TMhelix	1		ENSG00000179520	ENSMUSG00000019935	0	0	0	0	0	0	0	0	0	0	1	0	0	0	0	0	0	0	0	0	0	0	0	0	0	0	1	0	0	0	0	0	1	2	1
3109	ENSGALP00000027136	ATP11A	ENSGALP00000027136	3109	3109	139630	ENSGALP00000027136	ATPase, class VI, type 11A	ATP11A	TMhelix	1		ENSG00000068650	ENSMUSG00000031441	0	1	1	0	0	0	0	0	2	3	4	3	3	3	5	3	2	3	4	2	0	0	1	1	2	2	4	1	1	0	0	1	4	4	4
3724	ENSGALP00000040890	SUN2	ENSGALP00000040890	3724	3724	77415	ENSGALP00000040890	Sad1 and UNC84 domain containing 2	SUN2	TMhelix	1		ENSG00000100242	ENSMUSG00000042524	2	2	5	6	1	0	0	0	9	10	16	15	7	11	17	14	13	11	17	15	0	0	2	1	12	13	18	16	11	13	20	15	11	11	18
3983	ENSGALP00000042967	CHSY1	ENSGALP00000042967	3961;3983	3983	75810	ENSGALP00000042967	Chondroitin sulfate synthase 1	CHSY1	TMhelix	1		ENSG00000131873	ENSMUSG00000032640	0	0	1	1	1	0	0	0	2	1	0	1	3	0	0	1	4	1	1	3	1	0	0	0	2	2	2	2	1	0	2	0	3	1	3
3289	ENSGALP00000031301	RPS6KC1	ENSGALP00000031301	3289	3289	119480	ENSGALP00000031301	Ribosomal protein S6 kinase, 52kDa, polypeptide 1	RPS6KC1	None	0		ENSG00000136643	ENSMUSG00000089872	1	0	1	0	0	0	0	0	0	0	1	0	0	0	1	0	0	0	1	0	0	0	0	0	0	0	1	0	0	0	2	1	0	0	1
1836	ENSGALP00000015128	LBR	ENSGALP00000015128	1836	1836	73370	ENSGALP00000015128	Lamin B receptor	LBR	TMhelix	1		ENSG00000143815	ENSMUSG00000004880	1	4	2	2	1	2	1	1	5	4	5	5	4	4	5	5	5	4	5	6	0	0	0	0	3	5	7	5	5	3	5	3	6	5	7
1727	ENSGALP00000014240	FAM171A1	ENSGALP00000014240	1727	1727	98867	ENSGALP00000014240	Family with sequence similarity 171, member A1	FAM171A1	TMhelix	1		ENSG00000148468	ENSMUSG00000050530	1	0	1	1	0	0	0	0	0	1	1	2	2	2	1	2	1	1	1	1	0	0	0	0	0	2	0	1	1	1	1	1	1	1	1
3565	ENSGALP00000038563	COLGALT2	ENSGALP00000038563	3565	3565	72612	ENSGALP00000038563	Collagen beta(1-O)galactosyltransferase 2	COLGALT2	None	0		ENSG00000198756	ENSMUSG00000032649	1	2	2	1	2	1	2	2	2	1	1	1	1	2	2	3	1	1	2	0	1	0	1	1	1	1	3	1	0	0	2	3	2	1	2
3971	ENSGALP00000042891	CHTOP	ENSGALP00000042891	3971	3971	26282	ENSGALP00000042891	Chromatin target of PRMT1	CHTOP	None	0		ENSG00000160679	ENSMUSG00000001017	1	2	2	2	0	0	1	1	2	2	2	2	3	3	3	2	3	3	3	3	1	3	1	2	3	3	3	3	2	2	2	2	3	3	3
3811	ENSGALP00000041655	ADAM11	ENSGALP00000041655	3811	3811	72765	ENSGALP00000041655	ADAM metallopeptidase domain 11	ADAM11	TMhelix	1		ENSG00000073670	ENSMUSG00000020926	0	0	0	0	0	0	0	2	2	1	0	1	0	0	1	2	0	2	0	1	0	0	0	1	0	0	2	0	0	1	1	1	1	3	2
1139	ENSGALP00000009212	EMC8	ENSGALP00000009212	1139	1139	23108	ENSGALP00000009212	ER membrane protein complex subunit 8	EMC8	None	0		ENSG00000131148	ENSMUSG00000097919	2	1	0	2	0	0	0	1	1	2	2	1	1	4	0	1	3	1	1	1	1	0	0	0	0	0	0	0	1	1	0	1	4	4	3
2169	ENSGALP00000018061	FAP	ENSGALP00000018061	2169	2169	87229	ENSGALP00000018061	Fibroblast activation protein, alpha	FAP	TMhelix	1		ENSG00000078098	ENSMUSG00000000392	2	2	1	2	2	1	0	1	2	3	3	3	2	3	1	2	4	5	1	5	0	0	0	1	4	4	3	4	2	3	2	3	3	4	2
759	ENSGALP00000006008	SLC35E1	ENSGALP00000006008	759	759	44375	ENSGALP00000006008	Solute carrier family 35, member E1	SLC35E1	TMhelix	1		ENSG00000127526	ENSMUSG00000019731	0	0	0	0	0	0	0	0	0	0	1	1	1	1	1	1	1	1	1	1	0	0	0	0	0	0	0	1	0	0	0	0	0	0	1
3575	ENSGALP00000038688	NAALADL2	ENSGALP00000038688	3575	3575	86791	ENSGALP00000038688	N-acetylated alpha-linked acidic dipeptidase-like 2	NAALADL2	TMhelix	1		ENSG00000177694	ENSMUSG00000102758	0	0	0	0	0	0	0	0	2	2	0	0	2	1	0	1	0	0	1	0	0	0	0	0	0	2	1	1	1	0	1	2	4	2	4
2828	ENSGALP00000024371	CDH2	ENSGALP00000024371	1030;2828	2828	100460	ENSGALP00000024371	Cadherin 2, type 1, N-cadherin (neuronal)	CDH2	TMhelix	1		ENSG00000170558	ENSMUSG00000024304	3	3	1	2	0	0	0	1	3	3	5	4	5	4	4	4	4	6	3	3	0	0	0	0	4	5	3	3	5	2	3	3	8	7	8
3186	ENSGALP00000027920	SPCS2	ENSGALP00000027920	3186	3186	21585	ENSGALP00000027920	Signal peptidase complex subunit 2 homolog	SPCS2	TMhelix	1		ENSG00000118363	ENSMUSG00000035227	1	2	0	0	0	0	0	0	2	0	2	2	1	0	1	1	3	3	4	2	0	0	0	0	1	0	3	2	0	0	1	1	4	3	3
3071	ENSGALP00000026649	SYAP1	ENSGALP00000026649	3071	3071	40826	ENSGALP00000026649	Synapse associated protein 1	SYAP1	None	0		ENSG00000169895	ENSMUSG00000031357	2	0	0	0	1	1	0	0	2	1	0	0	1	1	0	0	1	1	0	1	0	0	0	0	1	1	0	0	0	1	1	0	1	1	1
1899	ENSGALP00000015662	THBS1	ENSGALP00000015662	1899	1899	129550	ENSGALP00000015662	Thrombospondin 1	THBS1	None	0		ENSG00000137801	ENSMUSG00000040152	0	0	0	1	0	0	0	0	1	0	0	0	0	0	0	1	3	1	3	1	0	0	0	0	3	2	3	1	1	1	4	1	2	1	2
146	ENSGALP00000000619	TMPRSS9	ENSGALP00000000619	146	146	117400	ENSGALP00000000619	Transmembrane protease, serine 9	TMPRSS9	None	0		ENSG00000178297	ENSMUSG00000059406	0	0	0	0	0	1	0	0	1	0	1	1	1	0	1	0	2	1	3	0	0	0	0	0	0	0	1	0	0	0	1	0	2	2	3
2375	ENSGALP00000019814	DDX18	ENSGALP00000019814	2375	2375	73837	ENSGALP00000019814	DEAD (Asp-Glu-Ala-Asp) box polypeptide 18	DDX18	None	0		ENSG00000088205	ENSMUSG00000001674	1	0	0	0	0	0	0	0	0	0	0	0	0	1	0	0	0	0	0	0	0	0	0	0	1	0	0	0	1	1	2	1	1	0	0
3457	ENSGALP00000036511	TAPT1	ENSGALP00000036511	3457	3457	65775	ENSGALP00000036511	Transmembrane anterior posterior transformation 1 (TAPT1	TAPT1	TMhelix	1		ENSG00000169762	ENSMUSG00000046985	1	1	1	1	0	0	0	0	3	2	2	2	2	1	2	3	2	0	1	2	0	0	0	0	1	2	1	1	1	1	1	0	2	2	3
758	ENSGALP00000005991	SUN1	ENSGALP00000005991	758	758	105510	ENSGALP00000005991	Sad1 and UNC84 domain containing 1	SUN1	TMhelix	1		ENSG00000164828	ENSMUSG00000036817	3	1	3	3	0	0	0	0	6	5	6	4	5	5	4	5	5	1	4	4	0	0	0	0	7	7	5	7	6	6	5	5	5	7	7
1024	ENSGALP00000008128	NUP210	ENSGALP00000008128	1024	1024	195540	ENSGALP00000008128	Nucleoporin 210kDa	NUP210	TMhelix	1		None	None	2	7	6	7	0	0	4	1	20	14	18	18	20	14	17	19	19	19	23	24	3	1	3	2	14	14	18	17	9	11	16	17	19	19	20
810	ENSGALP00000006409	TM2D3	ENSGALP00000006409	810	810	27913	ENSGALP00000006409	TM2 domain containing 3	TM2D3	TMhelix	1		ENSG00000184277	ENSMUSG00000078681	0	0	0	0	0	1	0	0	1	0	1	0	0	0	0	0	1	1	0	0	0	0	0	0	0	0	0	0	0	0	0	1	1	1	2
2885	ENSGALP00000024856	SLC44A1	ENSGALP00000024856	2885	2885	72495	ENSGALP00000024856	Solute carrier family 44 (choline transporter), member 1	SLC44A1	TMhelix	1		ENSG00000070214	ENSMUSG00000028412	1	1	1	1	1	0	0	1	5	4	3	5	5	4	4	5	4	3	3	3	0	0	0	0	3	3	3	4	2	2	2	3	3	3	4
1839	ENSGALP00000015160	AKAP9	ENSGALP00000015160	1839	1839	455320	ENSGALP00000015160	A kinase (PRKA) anchor protein 9	AKAP9	None	0		ENSG00000127914	ENSMUSG00000040407	1	1	2	0	3	2	1	2	1	0	1	2	1	2	0	1	1	0	1	0	1	0	0	0	2	4	1	1	3	4	3	3	3	4	5
1294	ENSGALP00000010584	GGTLC1L	ENSGALP00000010584	1294	1294	61625	ENSGALP00000010584	Gamma-glutamyltransferase light chain 1-like	GGTLC1L	ND	0		ENSG00000100031	ENSMUSG00000006345	2	2	2	0	2	1	1	1	1	1	1	4	2	1	3	1	4	3	4	2	0	0	0	0	3	3	1	2	1	1	1	0	7	5	4
2268	ENSGALP00000018851	AGPAT4	ENSGALP00000018851	2268	2268	44389	ENSGALP00000018851	1-acylglycerol-3-phosphate O-acyltransferase 4	AGPAT4	TMhelix	1		ENSG00000026652	ENSMUSG00000023827	2	1	1	1	0	0	1	0	5	5	6	6	5	3	8	6	7	4	5	7	1	0	1	1	4	4	7	5	1	1	5	5	5	5	7
3179	ENSGALP00000027805;ENSGALP00000027801	FOLH1;NAALAD2	ENSGALP00000027805	3179	3179	84017	ENSGALP00000027805	Folate hydrolase (prostate-specific membrane antigen) 1	FOLH1	TMhelix	1		ENSG00000086205	ENSMUSG00000001773	2	1	3	2	2	0	2	0	4	2	4	1	1	1	4	4	5	5	4	5	0	0	0	0	4	3	6	3	1	0	0	1	6	7	6
2310	ENSGALP00000019200	ITGB5	ENSGALP00000019200	2310	2310	88474	ENSGALP00000019200	Integrin, beta 5	ITGB5	TMhelix	1		ENSG00000082781	ENSMUSG00000022817	1	0	3	3	0	1	2	1	5	5	6	5	8	4	5	3	7	6	6	4	0	0	0	0	5	5	4	3	0	3	1	2	8	8	8
1121	ENSGALP00000008988	SLC9A3R2	ENSGALP00000008988	1121	1121	39040	ENSGALP00000008988	Solute carrier family 9, subfamily A (NHE3, cation proton antiporter 3), member 3 regulator 2	SLC9A3R2	None	0		ENSG00000065054	ENSMUSG00000002504	4	4	3	3	3	2	1	3	2	2	4	4	2	2	3	2	5	7	4	4	5	3	3	4	4	3	6	5	4	4	4	5	4	5	6
1692	ENSGALP00000013963	SMC3	ENSGALP00000013963	1692	1692	141570	ENSGALP00000013963	Structural maintenance of chromosomes 3	SMC3	None	0		ENSG00000108055	ENSMUSG00000024974	3	3	0	3	1	2	1	3	3	3	6	6	4	2	3	4	7	6	6	5	0	0	1	0	8	10	7	11	9	10	12	10	6	4	5
1706	ENSGALP00000014051	TYRO3	ENSGALP00000014051	1706	1706	93237	ENSGALP00000014051	TYRO3 protein tyrosine kinase	TYRO3	TMhelix	1		ENSG00000092445	ENSMUSG00000027298	0	1	0	0	0	0	0	0	1	0	1	1	1	0	0	0	0	0	0	0	0	0	0	0	1	0	0	1	0	0	0	0	1	2	1
124;2740	ENSGALP00000000432;ENSGALP00000023620	FBN3;FBN2	ENSGALP00000000432;ENSGALP00000023620	124;1002;2740	124;2740	324630	ENSGALP00000000432_family	Family {Fibrillin 3}	FBN3;FBN2	ND	0		ENSG00000142449	None	3	1	0	2	0	0	1	0	6	8	8	9	3	4	3	3	2	0	0	1	0	0	0	0	20	20	12	12	22	22	22	22	5	4	4
809	ENSGALP00000006403	MATN4	ENSGALP00000006403	809	809	95996	ENSGALP00000006403	Matrilin 4	MATN4	None	0		ENSG00000124159	ENSMUSG00000016995	2	3	6	5	3	1	1	2	10	9	8	9	10	9	7	7	9	8	8	7	1	1	1	2	11	12	11	11	11	11	10	12	9	9	9
717;974;3506	ENSGALP00000005686;ENSGALP00000007703;ENSGALP00000018350;ENSGALP00000037545	ATP2B2;ATP2B1;ATP2B4	ENSGALP00000007703;ENSGALP00000037545;ENSGALP00000018350;ENSGALP00000005686	717;974;3506	717;974;3506	132980	ENSGALP00000007703_family	Family {ATPase, Ca++ transporting, plasma membrane 2}	ATP2B2;ATP2B1;ATP2B4	TMhelix	1		ENSG00000157087	ENSMUSG00000030302	17	21	26	32	10	11	13	12	37	40	46	43	40	41	42	44	56	51	49	48	13	6	14	10	47	49	49	41	23	28	24	22	48	50	55
3896	ENSGALP00000042298	PREB	ENSGALP00000042298	3896	3896	19040	ENSGALP00000042298	Prolactin regulatory element binding	PREB	TMhelix	1	0.666667	ENSG00000138073	ENSMUSG00000045302	2	2	1	2	0	1	0	1	3	2	4	3	3	3	4	4	5	5	3	4	2	2	1	2	4	4	4	4	1	1	1	1	5	5	5
2301	ENSGALP00000019106	ACAD11	ENSGALP00000019106	2301	2301	87123	ENSGALP00000019106	Acyl-CoA dehydrogenase family, member 11	ACAD11	None	0		ENSG00000240303	ENSMUSG00000090150	2	1	1	1	0	0	0	1	2	2	2	1	1	2	1	2	2	3	1	2	0	0	0	0	3	2	2	2	4	3	5	4	3	2	2
3527	ENSGALP00000038042	CNTN1	ENSGALP00000038042	3527	3527	112510	ENSGALP00000038042	Contactin 1	CNTN1	None	0		ENSG00000018236	ENSMUSG00000055022	1	2	1	1	0	0	1	0	10	9	7	7	10	9	5	8	7	5	5	4	0	0	1	1	7	6	8	5	3	3	3	2	8	10	10
667	ENSGALP00000005232	ERLIN1	ENSGALP00000005232	622;667	667	40832	ENSGALP00000005232	ER lipid raft associated 1	ERLIN1	TMhelix	1		ENSG00000107566	ENSMUSG00000025198	2	1	1	2	1	1	0	2	3	2	5	5	5	3	6	6	4	4	4	4	0	1	1	1	3	4	4	4	2	2	4	3	3	4	5
1912	ENSGALP00000037229;ENSGALP00000015753	PON1	ENSGALP00000015753;ENSGALP00000037229	1912	1912	39334	ENSGALP00000037229	Paraoxonase 1	PON1	None	0		ENSG00000005421	ENSMUSG00000032667	4	4	4	4	2	2	2	4	8	4	8	6	8	7	8	8	8	8	7	9	1	1	2	0	4	6	8	4	2	2	3	2	8	6	8
3287	ENSGALP00000031188	SFT2D1	ENSGALP00000031188	3287	3287	17221	ENSGALP00000031188	SFT2 domain containing 1	SFT2D1	TMhelix	1		ENSG00000198818	ENSMUSG00000073468	0	0	0	0	0	0	1	0	1	0	0	0	0	0	0	0	1	1	0	1	1	0	1	1	0	0	0	1	0	0	0	0	1	1	1
1801	ENSGALP00000014793	SNAP23	ENSGALP00000014793	1801	1801	23603	ENSGALP00000014793	Synaptosomal-associated protein, 23kDa	SNAP23	None	0		ENSG00000092531	ENSMUSG00000027287	2	2	1	2	0	2	1	1	4	4	4	4	3	3	4	2	3	3	4	4	0	0	0	0	4	3	3	4	3	2	0	1	5	5	5
2222	ENSGALP00000018497	NEGR1	ENSGALP00000018497	2222	2222	32451	ENSGALP00000018497	Neuronal growth regulator 1 (NEGR1	NEGR1	None	0		ENSG00000172260	ENSMUSG00000040037	1	0	0	0	0	0	0	0	2	2	0	1	2	2	0	1	2	2	0	1	0	0	0	0	1	2	2	2	2	2	0	0	4	4	3
2674	ENSGALP00000023013	M6PR	ENSGALP00000023013	2674	2674	32349	ENSGALP00000023013	Mannose-6-phosphate receptor (cation dependent)	M6PR	TMhelix	1		ENSG00000003056	ENSMUSG00000007458	1	1	1	1	1	1	1	1	2	1	2	2	2	2	2	2	4	3	2	2	1	0	0	1	2	3	1	2	0	1	1	1	3	3	3
1831	ENSGALP00000015087	KIAA1715	ENSGALP00000015087	1831	1831	47447	ENSGALP00000015087	KIAA1715	KIAA1715	ND	0		ENSG00000144320	ENSMUSG00000009207	0	2	1	1	1	1	1	1	2	2	2	4	2	1	3	2	3	3	4	3	0	0	0	0	2	3	3	4	1	1	2	1	3	3	4
3106	ENSGALP00000041328;ENSGALP00000027112	TMCO3	ENSGALP00000027112;ENSGALP00000041328	3106	3106	75925	ENSGALP00000041328	Transmembrane and coiled-coil domains 3 (TMCO3	TMCO3	TMhelix	1		ENSG00000150403	ENSMUSG00000038497	0	0	0	0	0	0	0	0	0	0	1	2	2	1	1	1	1	0	0	1	0	0	0	0	1	0	2	1	0	0	1	1	3	1	2
750	ENSGALP00000005939	ANO5	ENSGALP00000005939	750	750	106470	ENSGALP00000005939	Anoctamin 5 (ANO5	ANO5	TMhelix	1		ENSG00000171714	ENSMUSG00000055489	1	1	1	1	0	0	0	1	3	3	3	4	3	2	1	1	4	3	2	1	0	0	0	0	4	4	3	3	2	3	4	2	4	5	3
921	ENSGALP00000007291	CLCN6	ENSGALP00000007291	921	921	97189	ENSGALP00000007291	Chloride channel, voltage-sensitive 6	CLCN6	TMhelix	1		ENSG00000011021	ENSMUSG00000029016	0	1	2	0	1	0	0	0	3	2	1	3	3	3	2	2	3	3	4	2	0	0	0	0	2	2	1	2	4	2	3	3	3	2	3
204	ENSGALP00000001251	ZMPSTE24	ENSGALP00000001251	204	204	53816	ENSGALP00000001251	Zinc metallopeptidase STE24	ZMPSTE24	TMhelix	1		ENSG00000084073	ENSMUSG00000043207	2	0	2	1	0	0	0	0	5	5	5	4	4	4	5	6	4	3	5	6	0	1	0	1	2	1	7	6	0	1	0	2	5	4	5
3656	ENSGALP00000039853	PDZD11	ENSGALP00000039853	3656	3656	15831	ENSGALP00000039853	PDZ domain containing 11	PDZD11	None	0		ENSG00000120509	ENSMUSG00000015668	0	0	0	0	0	0	0	0	0	0	0	0	0	0	0	0	0	1	1	1	0	0	0	0	0	0	1	0	0	0	1	1	0	1	1
2065	ENSGALP00000017080	SNW1	ENSGALP00000017080	2065	2065	61872	ENSGALP00000017080	SNW domain containing 1	SNW1	None	0		ENSG00000100603	ENSMUSG00000021039	2	2	1	2	2	1	0	1	7	5	5	7	7	6	6	7	6	4	5	5	0	0	0	0	5	5	6	6	5	5	5	8	5	6	5
915	ENSGALP00000007248	HVCN1	ENSGALP00000007248	915	915	27613	ENSGALP00000007248	Hydrogen voltage-gated channel 1 (HVCN1	HVCN1	TMhelix	1		ENSG00000122986	ENSMUSG00000064267	1	0	0	0	0	0	0	0	1	1	1	1	1	1	1	0	0	0	0	1	0	0	0	0	0	0	0	1	1	0	0	0	1	1	1
538	ENSGALP00000004214	HSD17B7	ENSGALP00000004214	538	538	37356	ENSGALP00000004214	Hydroxysteroid (17-beta) dehydrogenase 7	HSD17B7	TMhelix	1		ENSG00000132196	ENSMUSG00000026675	1	1	1	0	0	0	0	0	2	1	2	3	2	2	3	2	4	2	4	4	0	0	0	0	3	3	2	1	2	2	3	3	2	3	3
509	ENSGALP00000004005	CSGALNACT2	ENSGALP00000004005	509;1993	509	62293	ENSGALP00000004005	Chondroitin sulfate N-acetylgalactosaminyltransferase 2	CSGALNACT2	TMhelix	1		ENSG00000169826	ENSMUSG00000042042	2	1	1	1	0	2	2	1	1	1	3	2	2	1	2	4	4	3	4	3	1	1	0	0	4	2	3	3	1	0	0	0	3	3	4
4045	ENSGALP00000043470	GPX2	ENSGALP00000043470	4045	4045	16937	ENSGALP00000043470	Glutathione peroxidase 2	GPX2	None	0		ENSG00000176153	ENSMUSG00000042808	4	4	5	3	3	5	3	6	4	4	3	1	4	2	2	3	7	6	5	6	3	3	3	2	6	5	6	6	6	7	5	5	5	5	6
2172	ENSGALP00000018070	GALNT2	ENSGALP00000018070	2172	2172	60737	ENSGALP00000018070	UDP-N-acetyl-alpha-D-galactosamine:polypeptide N-acetylgalactosaminyltransferase 2 (GalNAc-T2)	GALNT2	TMhelix	1		ENSG00000143641	ENSMUSG00000092329	5	6	5	7	1	1	2	3	11	6	8	6	8	8	7	5	10	10	8	10	1	2	1	1	8	8	9	9	2	1	1	3	10	10	9
2110	ENSGALP00000017461	GALNT7	ENSGALP00000017461	2110	2110	73059	ENSGALP00000017461	UDP-N-acetyl-alpha-D-galactosamine:polypeptide N-acetylgalactosaminyltransferase 7 (GalNAc-T7)	GALNT7	TMhelix	1		ENSG00000109586	ENSMUSG00000031608	0	0	1	1	0	0	0	1	2	1	3	2	2	3	2	3	2	1	1	3	0	0	0	0	1	1	3	1	0	0	0	0	3	2	3
2570	ENSGALP00000021940	SPTLC1	ENSGALP00000021940	2570	2570	53325	ENSGALP00000021940	Serine palmitoyltransferase, long chain base subunit 1	SPTLC1	TMhelix	1		ENSG00000090054	ENSMUSG00000021468	2	3	2	3	1	1	1	0	4	4	4	4	4	3	4	3	3	3	4	4	0	0	0	0	3	4	3	5	1	2	1	2	4	4	5
3351	ENSGALP00000034100	STX2	ENSGALP00000034100	3351	3351	22796	ENSGALP00000034100	Syntaxin 2	STX2	TMhelix	1		ENSG00000111450	ENSMUSG00000029428	1	1	1	1	1	1	0	0	2	2	2	2	2	2	2	2	2	2	2	2	0	0	0	0	2	2	2	2	2	2	2	1	2	1	2
498	ENSGALP00000003935	VKORC1L1	ENSGALP00000003935	498	498	19765	ENSGALP00000003935	Vitamin K epoxide reductase complex, subunit 1-like 1	VKORC1L1	TMhelix	1		None	ENSMUSG00000066735	2	2	3	3	1	1	0	0	4	3	4	2	3	3	4	4	4	3	5	4	0	0	1	0	3	2	4	3	3	3	2	2	2	2	3
1901	ENSGALP00000015675	EMC7	ENSGALP00000015675	1901	1901	26680	ENSGALP00000015675	ER membrane protein complex subunit 7	EMC7	TMhelix	1		ENSG00000134153	ENSMUSG00000055943	2	2	1	2	1	0	2	2	3	3	3	3	3	2	3	3	3	3	3	3	0	0	1	1	3	3	3	3	2	2	3	3	3	3	3
732	ENSGALP00000005822;ENSGALP00000043331;ENSGALP00000025965	TOP1;TOP1MT	ENSGALP00000005822;ENSGALP00000043331	732	732	88665	ENSGALP00000005822	Topoisomerase (DNA) I	TOP1	None	0		ENSG00000198900	ENSMUSG00000070544	2	2	2	2	0	1	2	0	7	5	6	7	6	8	4	7	7	5	6	7	0	0	0	1	9	8	9	9	7	7	8	9	6	3	7
1533	ENSGALP00000012747	COX7B	ENSGALP00000012747	1533	1533	8878.1	ENSGALP00000012747	Cytochrome c oxidase subunit VIIb	COX7B	None	0		ENSG00000131174	ENSMUSG00000049387	1	1	0	0	0	0	0	0	1	1	1	1	1	1	1	1	1	1	1	1	0	0	0	0	1	1	1	1	0	0	1	1	1	1	1
1390	ENSGALP00000011528;ENSGALP00000037731	PARD3	ENSGALP00000011528;ENSGALP00000037731	1390	1390	147360	ENSGALP00000011528	Par-3 family cell polarity regulator	PARD3	None	0		ENSG00000148498	ENSMUSG00000025812	0	0	0	0	0	0	0	0	1	0	1	0	1	0	1	1	0	0	0	0	0	0	0	0	1	0	2	2	2	2	2	1	2	1	1
377	ENSGALP00000002789	CUX1	ENSGALP00000002789	377	377	146800	ENSGALP00000002789	Cut-like homeobox 1	CUX1	TMhelix	1		ENSG00000257923	ENSMUSG00000029705	1	0	0	0	0	0	0	0	0	0	1	0	1	0	1	1	1	1	1	1	0	0	0	0	1	1	0	0	1	0	0	1	2	3	2
710	ENSGALP00000005655	INSR	ENSGALP00000005655	710;1374	710	153350	ENSGALP00000005655	Insulin receptor	INSR	TMhelix	1		ENSG00000171105	ENSMUSG00000005534	0	1	2	0	0	0	1	1	4	2	5	3	3	4	3	5	3	3	3	4	1	0	0	1	2	3	2	3	0	0	1	1	4	3	2
1283	ENSGALP00000010490	GGT5	ENSGALP00000010490	1283	1283	61748	ENSGALP00000010490	Gamma-glutamyltransferase 5	GGT5	TMhelix	1		ENSG00000099998	ENSMUSG00000006344	2	4	5	6	2	1	4	3	4	3	6	6	4	4	6	5	7	6	8	7	2	1	1	1	9	6	8	7	5	4	4	4	9	8	8
3105	ENSGALP00000027072	UXS1	ENSGALP00000027072	3105	3105	47638	ENSGALP00000027072	UDP-glucuronate decarboxylase 1	UXS1	TMhelix	1		ENSG00000115652	ENSMUSG00000057363	2	1	2	2	1	1	0	0	1	3	3	3	2	2	2	3	2	2	3	2	0	0	0	0	3	2	3	4	1	0	1	1	4	4	4
2451	ENSGALP00000020581	RECK	ENSGALP00000020581	2451	2451	105700	ENSGALP00000020581	Reversion-inducing-cysteine-rich protein with kazal motifs	RECK	None	0		ENSG00000122707	ENSMUSG00000028476	1	0	0	1	1	0	0	1	1	0	1	0	0	2	1	0	1	1	0	1	0	0	0	0	2	2	1	1	1	2	1	2	3	4	4
428	ENSGALP00000003244	NAGPA	ENSGALP00000003244	428	428	54905	ENSGALP00000003244	N-acetylglucosamine-1-phosphodiester alpha-N-acetylglucosaminidase	NAGPA	TMhelix	1		ENSG00000103174	ENSMUSG00000023143	1	0	0	0	0	0	0	0	0	0	0	0	0	0	0	0	0	0	1	0	0	0	0	0	0	0	0	0	0	0	0	0	2	1	0
387	ENSGALP00000002874	B3GALT6	ENSGALP00000002874	387	387	39094	ENSGALP00000002874	UDP-Gal:betaGal beta 1,3-galactosyltransferase polypeptide 6	B3GALT6	TMhelix	1		ENSG00000176022	ENSMUSG00000050796	1	1	0	1	1	1	0	0	1	1	1	1	1	1	1	1	1	1	1	1	0	1	0	1	1	1	1	1	0	0	0	0	1	1	1
851	ENSGALP00000006719	FAM20B	ENSGALP00000006719	851	851	46561	ENSGALP00000006719	Family with sequence similarity 20, member B	FAM20B	TMhelix	1		ENSG00000116199	ENSMUSG00000033557	3	3	2	1	0	0	2	0	4	3	6	5	5	4	5	6	8	6	4	6	0	0	1	0	7	8	5	4	1	1	0	0	6	6	6
3970	ENSGALP00000042887	TBL2	ENSGALP00000042887	3970	3970	40572	ENSGALP00000042887	Transducin (beta)-like 2	TBL2	TMhelix	1		ENSG00000106638	ENSMUSG00000005374	2	1	3	4	0	1	2	0	3	4	4	6	3	5	4	3	5	2	5	5	0	0	0	0	4	3	5	5	1	4	3	5	4	3	5
3058	ENSGALP00000026511	FAM49A	ENSGALP00000026511	3058	3058	37313	ENSGALP00000026511	Family with sequence similarity 49, member A (FAM49A	FAM49A	ND	0		ENSG00000197872	ENSMUSG00000020589	1	1	0	1	1	1	0	1	0	0	0	0	0	1	0	0	0	0	0	0	0	0	0	0	2	1	0	1	0	0	0	0	1	1	1
3123	ENSGALP00000027219	UBAC2	ENSGALP00000027219	3123	3123	38065	ENSGALP00000027219	UBA domain containing 2 (UBAC2	UBAC2	TMhelix	1		ENSG00000134882	ENSMUSG00000041765	0	0	0	1	0	0	0	1	1	1	3	2	1	1	3	2	1	1	1	2	0	0	0	0	2	1	3	3	0	0	1	1	2	2	4
756	ENSGALP00000005983	NELL1	ENSGALP00000005983	756	756	89773	ENSGALP00000005983	NEL-like 1 (chicken)	NELL1	None	0		ENSG00000165973	ENSMUSG00000055409	0	0	1	2	0	0	0	0	3	2	0	1	2	2	1	1	0	2	2	2	0	0	0	0	3	1	0	3	1	2	1	2	4	3	4
4015	ENSGALP00000043227;ENSGALP00000018847	SCYL2	ENSGALP00000018847;ENSGALP00000043227	4015	4015	103460	ENSGALP00000043227	SCY1-like 2	SCYL2	None	0		ENSG00000136021	ENSMUSG00000069539	2	2	1	2	2	2	1	2	1	1	0	1	2	1	0	0	0	1	0	0	0	0	0	0	1	1	0	2	2	1	0	1	0	1	0
3909	ENSGALP00000042373	LMAN2L	ENSGALP00000042373	3909	3909	16973	ENSGALP00000042373	Lectin, mannose-binding 2-like	LMAN2L	TMhelix	1		ENSG00000114988	ENSMUSG00000001143	2	2	2	1	2	2	2	2	3	3	2	2	4	3	2	3	3	4	2	3	2	0	0	1	2	3	2	2	2	3	2	3	3	3	2
3277	ENSGALP00000030970	ADAM17	ENSGALP00000030970	3277	3277	93595	ENSGALP00000030970	Disintegrin and metalloproteinase domain-containing protein 17	ADAM17	TMhelix	1		ENSG00000151694	ENSMUSG00000052593	0	0	0	0	0	0	0	0	0	0	1	0	0	1	1	1	0	1	0	1	0	0	0	0	0	0	0	0	0	1	0	0	2	0	3
3304	ENSGALP00000031992	PSEN1	ENSGALP00000031992	3304	3304	52830	ENSGALP00000031992	Presenilin 1	PSEN1	TMhelix	1		ENSG00000080815	ENSMUSG00000019969	0	0	0	0	0	0	0	0	0	1	0	0	1	0	1	0	1	0	1	0	0	0	0	0	0	0	2	0	0	0	0	0	1	1	1
3693	ENSGALP00000040484	RPS28	ENSGALP00000040484	3693	3693	7840.9	ENSGALP00000040484	Ribosomal protein S28	RPS28	None	0		ENSG00000233927	ENSMUSG00000067288	3	2	2	1	3	2	2	2	3	1	1	1	2	2	2	1	2	4	1	1	0	0	1	0	1	1	1	2	0	1	1	3	4	4	4
3828	ENSGALP00000041796	MMGT1	ENSGALP00000041796	3828	3828	14807	ENSGALP00000041796	Membrane magnesium transporter 1	MMGT1	TMhelix	1		ENSG00000169446	ENSMUSG00000061273	0	1	1	1	0	1	1	1	2	2	1	2	2	2	1	2	2	2	1	2	0	0	0	0	2	2	2	2	1	2	0	0	2	2	2
627	ENSGALP00000004930	CNTNAP1	ENSGALP00000004930	627	627	154070	ENSGALP00000004930	Contactin associated protein 1	CNTNAP1	TMhelix	1		ENSG00000108797	ENSMUSG00000017167	2	1	3	5	0	1	1	0	7	9	8	7	9	7	9	8	9	6	5	8	0	0	1	0	6	7	10	6	3	5	6	6	10	9	7
3281	ENSGALP00000031047	MANEA	ENSGALP00000031047	3281	3281	46282	ENSGALP00000031047	Mannosidase, endo-alpha	MANEA	TMhelix	1		ENSG00000172469	ENSMUSG00000040520	1	1	1	1	1	1	1	1	1	1	1	2	1	1	2	1	1	1	1	1	0	0	0	0	2	1	1	2	1	1	1	1	2	2	2
180	ENSGALP00000000948	TMCC2	ENSGALP00000000948	180	180	75719	ENSGALP00000000948	Transmembrane and coiled-coil domain family 2	TMCC2	TMhelix	1		ENSG00000133069	ENSMUSG00000042066	0	1	0	0	0	0	0	0	3	2	3	1	3	1	1	2	1	2	2	2	0	0	0	0	3	2	4	3	3	4	4	3	4	4	3
722	ENSGALP00000005743	TMEM258	ENSGALP00000005743	722	722	9078.8	ENSGALP00000005743	Chromosome 5 open reading frame, human C11orf10	TMEM258	TMhelix	1		ENSG00000134825	ENSMUSG00000036372	1	1	1	1	1	1	1	1	1	1	1	1	1	1	1	1	1	1	1	1	0	0	0	0	1	1	1	1	0	1	1	1	1	1	1
3940	ENSGALP00000042626	CRELD1	ENSGALP00000042626	3940	3940	47361	ENSGALP00000042626	Cysteine-rich with EGF-like domains 1	CRELD1	TMhelix	1	0.666667	ENSG00000163703	ENSMUSG00000030284	2	2	0	1	0	0	0	0	4	1	3	2	4	4	2	2	3	2	4	2	0	0	0	0	1	2	2	3	1	2	2	2	4	4	5
1644	ENSGALP00000013635	SRGAP3	ENSGALP00000013635	1644	1644	124040	ENSGALP00000013635	SLIT-ROBO Rho GTPase activating protein 3	SRGAP3	TMhelix	1		ENSG00000196220	ENSMUSG00000030257	3	2	2	1	2	1	2	1	2	2	1	0	2	2	3	0	1	2	1	1	1	0	1	1	1	1	3	1	2	2	2	3	1	1	2
2989	ENSGALP00000025890	EMC2	ENSGALP00000025890	2989	2989	34884	ENSGALP00000025890	ER membrane protein complex subunit 2	EMC2	None	0		ENSG00000104412	ENSMUSG00000022337	5	2	4	3	3	1	2	2	6	4	5	6	7	7	7	6	4	5	5	6	0	0	0	0	5	6	7	5	2	2	4	3	5	4	6
630	ENSGALP00000004941	DGKE	ENSGALP00000004941	630	630	64158	ENSGALP00000004941	Diacylglycerol kinase, epsilon 64kDa	DGKE	TMhelix	1		ENSG00000153933	ENSMUSG00000000276	1	0	0	0	0	0	0	0	1	1	1	1	1	1	1	0	1	1	1	0	0	0	0	0	1	1	1	0	0	0	1	1	1	1	1
2988	ENSGALP00000025887	SFXN5	ENSGALP00000025887	2988	2988	40234	ENSGALP00000025887	Sideroflexin 5	SFXN5	TMhelix	1		ENSG00000144040	ENSMUSG00000033720	0	0	1	1	0	0	0	0	1	2	3	3	1	3	2	3	2	2	1	1	0	0	0	0	0	2	3	2	0	1	0	0	1	2	3
1861	ENSGALP00000015343	MIA3	ENSGALP00000015343	1861	1861	224200	ENSGALP00000015343	Melanoma inhibitory activity family, member 3	MIA3	TMhelix	1		ENSG00000154305	ENSMUSG00000056050	0	1	1	1	0	0	0	3	4	2	6	3	6	5	5	4	3	6	5	6	1	2	2	1	1	1	7	2	1	0	1	1	5	4	5
3736	ENSGALP00000040994	HMGA1	ENSGALP00000040994	3736	3736	3970.3	ENSGALP00000040994	High mobility group protein HMG-I/HMG-Y	HMGA1	None	0		None	None	0	0	1	0	0	0	0	0	1	0	1	1	0	0	1	0	0	1	1	1	0	0	0	0	0	0	1	1	1	0	1	0	1	1	1
2503	ENSGALP00000021124	RMND1	ENSGALP00000021124	2503	2503	52784	ENSGALP00000021124	Required for meiotic nuclear division 1 homolog	RMND1	None	0		ENSG00000155906	ENSMUSG00000019763	1	0	0	0	0	0	0	0	1	0	2	0	3	0	2	1	0	0	1	0	0	0	0	0	0	0	0	0	0	0	0	0	2	2	1
581	ENSGALP00000004508	ERGIC1	ENSGALP00000004508	581	581	32546	ENSGALP00000004508	Endoplasmic reticulum-golgi intermediate compartment (ERGIC) 1	ERGIC1	TMhelix	1		ENSG00000113719	ENSMUSG00000001576	4	3	3	4	3	1	3	2	5	5	6	6	5	5	6	6	6	6	6	7	1	1	0	1	6	7	6	6	4	1	4	4	5	4	4
2475	ENSGALP00000020850	KIAA1549	ENSGALP00000020850	2475	2475	201490	ENSGALP00000020850	KIAA1549	KIAA1549	ND	0		ENSG00000122778	ENSMUSG00000063455	0	0	1	0	0	1	0	0	1	0	1	0	0	0	0	0	2	1	1	2	0	0	0	0	1	1	2	1	1	0	1	0	0	1	1
3079	ENSGALP00000026707	OTOF	ENSGALP00000026707	3079	3079	229830	ENSGALP00000026707	Otoferlin	OTOF	TMhelix	1		ENSG00000115155	ENSMUSG00000062372	28	33	37	30	22	20	28	24	47	47	52	53	41	46	48	45	58	49	57	56	10	12	20	15	52	51	53	51	37	39	42	46	53	56	61
1296	ENSGALP00000010625	SORL1	ENSGALP00000010625	1296	1296	246100	ENSGALP00000010625	Sortilin-related receptor, L(DLR class) A repeats containing	SORL1	TMhelix	1		ENSG00000137642	ENSMUSG00000049313	5	4	4	3	1	1	0	1	10	10	13	14	11	14	13	12	14	18	15	15	0	1	0	0	14	9	13	9	3	4	6	3	13	16	20
3415	ENSGALP00000035781	TMEM65	ENSGALP00000035781	3415	3415	17199	ENSGALP00000035781	Transmembrane protein 65 (TMEM65	TMEM65	TMhelix	1		ENSG00000164983	ENSMUSG00000062373	1	2	1	1	0	0	0	0	3	3	3	2	4	3	4	4	4	3	2	4	0	0	0	0	4	3	4	2	1	1	0	0	4	3	4
2765;2766	ENSGALP00000023859;ENSGALP00000023860	MTX3	ENSGALP00000023859;ENSGALP00000023860	2765;2766	2765;2766	34872	ENSGALP00000023859_family	Family {Metaxin 3}	MTX3	ND	0		ENSG00000177034	ENSMUSG00000021704	1	0	1	1	0	0	0	1	2	3	2	3	3	2	2	2	2	3	1	3	0	0	0	0	1	0	0	1	1	0	1	0	3	3	2
3998	ENSGALP00000043059	ECH1	ENSGALP00000043059	3998	3998	17194	ENSGALP00000043059	Enoyl CoA hydratase 1, peroxisomal	ECH1	None	0		ENSG00000104823	ENSMUSG00000053898	0	1	0	0	0	1	1	1	1	0	0	0	1	2	0	0	1	1	0	0	0	0	0	0	1	0	0	0	0	0	0	0	1	1	0
3734	ENSGALP00000040975	TOR1AIP1	ENSGALP00000040975	3734	3734	45009	ENSGALP00000040975	Torsin A interacting protein 1	TOR1AIP1	TMhelix	1		ENSG00000143337	ENSMUSG00000026466	0	1	2	2	0	0	1	0	5	5	6	4	4	4	5	6	6	6	4	3	1	0	1	1	3	4	7	6	2	2	4	2	5	5	6
3356	ENSGALP00000034213	QSOX2	ENSGALP00000034213	3356	3356	78544	ENSGALP00000034213	Quiescin Q6 sulfhydryl oxidase 2	QSOX2	TMhelix	1		ENSG00000165661	ENSMUSG00000036327	1	2	1	0	0	1	1	1	7	5	4	4	5	5	5	4	6	7	5	5	0	0	0	0	4	3	4	3	2	0	1	1	7	5	5
1602	ENSGALP00000013270	ERLEC1	ENSGALP00000013270	1602	1602	54838	ENSGALP00000013270	Endoplasmic reticulum lectin 1	ERLEC1	None	0		ENSG00000068912	ENSMUSG00000020311	1	0	1	1	0	1	1	0	1	2	2	3	1	2	1	1	3	3	1	3	0	0	0	0	2	1	2	3	2	1	2	2	2	3	4
4027	ENSGALP00000043341	AUP1	ENSGALP00000043341	4027	4027	53753	ENSGALP00000043341	Ancient ubiquitous protein 1	AUP1	TMhelix	1		ENSG00000115307	ENSMUSG00000068328	0	0	1	2	0	0	0	1	2	2	2	2	1	1	2	3	3	3	2	2	0	0	0	0	2	1	2	1	2	2	0	2	3	4	3
1031	ENSGALP00000008167	GDPD1	ENSGALP00000008167	1031	1031	36173	ENSGALP00000008167	Glycerophosphodiester phosphodiesterase domain containing 1	GDPD1	TMhelix	1		ENSG00000153982	ENSMUSG00000061666	1	3	2	3	0	0	1	1	2	3	3	3	2	2	3	3	3	3	2	3	0	0	0	0	3	3	3	3	0	2	2	1	3	3	3
3960	ENSGALP00000042816	EMC6	ENSGALP00000042816	3960	3960	12056	ENSGALP00000042816	ER membrane protein complex subunit 6	EMC6	TMhelix	1		ENSG00000127774	ENSMUSG00000047260	0	1	1	2	0	0	0	0	2	1	1	2	2	2	2	2	1	2	2	2	0	0	0	0	1	2	2	1	0	1	1	0	2	2	2
217;859	ENSGALP00000001360;ENSGALP00000006813	ANGPTL1;ANGPTL2	ENSGALP00000006813;ENSGALP00000001360	217;859	217;859	56524	ENSGALP00000006813_family	Family {Angiopoietin-like 1}	ANGPTL1;ANGPTL2	ND	0		ENSG00000116194	ENSMUSG00000033544	0	0	0	1	0	0	0	1	1	1	0	1	0	1	1	0	0	2	0	0	0	0	1	0	0	0	0	0	1	0	0	2	0	0	2
3334	ENSGALP00000033465	TXNDC15	ENSGALP00000033465	3334	3334	36389	ENSGALP00000033465	Thioredoxin domain containing 15	TXNDC15	TMhelix	1		ENSG00000113621	ENSMUSG00000021497	1	1	0	0	0	0	0	0	2	2	1	1	3	2	1	1	4	3	2	1	0	0	1	0	2	1	1	2	1	0	0	1	3	2	4
303	ENSGALP00000002228	JAM3	ENSGALP00000002228	303	303	33191	ENSGALP00000002228	Junctional adhesion molecule 3	JAM3	TMhelix	1		ENSG00000166086	ENSMUSG00000031990	1	1	2	3	1	2	1	2	3	3	4	4	2	2	3	3	2	3	2	2	0	0	0	0	3	4	4	3	2	3	2	2	3	3	3
1620	ENSGALP00000013429	FAR1	ENSGALP00000013429	1620	1620	113420	ENSGALP00000013429	Fatty acyl CoA reductase 1	FAR1	TMhelix	1		ENSG00000144619	ENSMUSG00000064293	0	0	0	0	0	0	0	0	0	0	1	0	0	0	0	0	0	0	0	1	0	0	0	0	0	0	0	0	0	0	0	0	1	1	0
3939	ENSGALP00000042621	PDLIM7	ENSGALP00000042621	3939	3939	46011	ENSGALP00000042621	PDZ and LIM domain 7 (enigma) (PDLIM7	PDLIM7	None	0		ENSG00000196923	ENSMUSG00000021493	0	0	2	0	0	0	1	0	0	1	0	0	0	0	0	0	0	0	0	0	0	0	0	0	1	0	2	2	2	0	3	2	0	0	0
3024	ENSGALP00000026271	ELOVL5	ENSGALP00000026271	3024	3024	35182	ENSGALP00000026271	ELOVL fatty acid elongase 5 (ELOVL5	ELOVL5	TMhelix	1		ENSG00000012660	ENSMUSG00000032349	0	1	0	0	0	0	0	0	2	2	3	1	0	1	1	1	0	1	1	1	0	0	0	0	0	0	1	1	0	0	2	1	0	0	2
1377	ENSGALP00000011435	OTOA	ENSGALP00000011435	1377	1377	127570	ENSGALP00000011435	Otoancorin	OTOA	None	0		ENSG00000155719	ENSMUSG00000034990	4	1	1	3	3	0	4	3	4	6	5	5	4	2	1	6	7	5	5	6	1	0	1	1	5	4	5	5	1	1	3	3	10	6	7
1340	ENSGALP00000011044	ITIH2	ENSGALP00000011044	1340	1340	112670	ENSGALP00000011044	Inter-alpha-trypsin inhibitor heavy chain 2	ITIH2	None	0		ENSG00000151655	ENSMUSG00000037254	0	0	2	0	1	1	1	0	1	1	2	3	1	0	1	1	0	0	1	0	1	1	6	4	4	2	5	4	3	2	2	3	2	4	4
1639	ENSGALP00000013553	MAN2A2	ENSGALP00000013553	113;1639	1639	129770	ENSGALP00000013553	Mannosidase, alpha, class 2A, member 2	MAN2A2	TMhelix	1		ENSG00000196547	ENSMUSG00000038886	4	0	6	4	0	0	2	2	5	5	5	4	9	4	4	4	6	7	10	8	0	0	0	0	7	4	8	3	3	2	0	2	6	7	8
2525	ENSGALP00000021411;ENSGALP00000020448	GALNT1;GALNT13	ENSGALP00000021411	2525	2525	64072	ENSGALP00000021411	UDP-N-acetyl-alpha-D-galactosamine:polypeptide N-acetylgalactosaminyltransferase 1 (GalNAc-T1)	GALNT1	TMhelix	1		ENSG00000141429	ENSMUSG00000000420	1	2	4	2	1	1	1	2	3	7	4	5	5	3	6	10	8	9	8	7	1	1	0	1	5	7	9	5	1	3	1	1	9	9	6
179	ENSGALP00000000933	CYB5B	ENSGALP00000000933	179	179	16185	ENSGALP00000000933	Cytochrome b5 type B (outer mitochondrial membrane)	CYB5B	TMhelix	1		ENSG00000103018	ENSMUSG00000031924	3	4	6	4	3	3	3	3	6	6	7	7	6	7	7	7	6	6	7	6	1	2	2	1	5	6	7	5	5	5	4	4	6	6	7
1942	ENSGALP00000015992	LPGAT1	ENSGALP00000015992	1942	1942	42634	ENSGALP00000015992	Lysophosphatidylglycerol acyltransferase 1	LPGAT1	TMhelix	1		ENSG00000123684	ENSMUSG00000026623	3	4	3	5	0	1	0	0	5	5	6	6	5	6	7	7	7	7	7	7	1	1	1	1	5	7	7	5	2	4	2	3	7	6	6
2547	ENSGALP00000042501;ENSGALP00000042437;ENSGALP00000037260;ENSGALP00000021742;ENSGALP00000037324	H2B-I;HIST1H2BB	ENSGALP00000021742;ENSGALP00000037260;ENSGALP00000037324;ENSGALP00000042437;ENSGALP00000042501	2547;2548	2547	13922	ENSGALP00000042501	Histone H2B 1/2/3/4/6	H2B-I	ND	0		ENSG00000124635	ENSMUSG00000105827	4	4	3	3	4	3	4	3	5	5	4	4	6	7	4	4	7	8	5	6	3	3	3	4	4	6	5	4	8	5	5	4	7	8	9
2113	ENSGALP00000017464	FBLN5	ENSGALP00000017464	2113	2113	49660	ENSGALP00000017464	Fibulin 5	FBLN5	None	0		ENSG00000140092	ENSMUSG00000021186	3	3	2	1	0	1	0	2	3	6	3	6	3	6	5	4	6	6	5	5	2	2	2	3	10	8	7	6	9	11	10	11	3	5	4
3851	ENSGALP00000041970	SLC4A2	ENSGALP00000041970	3851	3851	85368	ENSGALP00000041970	Solute carrier family 4, anion exchanger, member 2 (erythrocyte membrane protein band 3-like 1)	SLC4A2	TMhelix	1		ENSG00000164889	ENSMUSG00000028962	1	1	0	0	0	1	0	0	3	1	2	2	3	3	2	3	1	2	1	2	0	0	0	0	3	2	1	1	0	2	1	1	2	3	2
1305	ENSGALP00000010676	ATP11C	ENSGALP00000010676	1305	1305	130100	ENSGALP00000010676	ATPase, class VI, type 11C	ATP11C	TMhelix	1		ENSG00000101974	ENSMUSG00000062949	0	0	1	1	0	0	0	0	2	2	3	2	2	2	2	3	2	3	3	2	0	0	0	0	2	1	2	1	2	2	1	0	2	3	2
420	ENSGALP00000039379;ENSGALP00000003166	AGRN	ENSGALP00000003166;ENSGALP00000039379	420	420	223160	ENSGALP00000039379	Agrin	AGRN	ND	0		ENSG00000188157	ENSMUSG00000041936	3	5	4	5	2	1	2	1	15	11	11	12	13	12	10	10	11	9	6	5	1	1	0	0	13	14	14	14	15	15	20	17	13	14	15
2851	ENSGALP00000024664	SEC63	ENSGALP00000024664	2851	2851	87961	ENSGALP00000024664	SEC63 homolog	SEC63	TMhelix	1		ENSG00000025796	ENSMUSG00000019802	3	3	2	3	0	1	1	0	8	5	8	5	7	7	8	7	8	7	8	7	0	0	0	0	5	6	8	7	4	2	4	5	8	9	8
2121	ENSGALP00000017563	GOLGA5	ENSGALP00000017563	2121	2121	82892	ENSGALP00000017563	Golgin A5	GOLGA5	TMhelix	1		ENSG00000066455	ENSMUSG00000021192	1	2	1	1	1	1	2	2	3	2	4	3	2	3	3	5	3	4	6	3	0	1	0	0	4	3	5	4	1	2	1	1	3	3	5
2893	ENSGALP00000024938	GPR89A	ENSGALP00000024938	2893	2893	52752	ENSGALP00000024938	G protein-coupled receptor 89A	GPR89A	ND	0		ENSG00000117262	ENSMUSG00000028096	1	1	1	2	1	1	1	1	2	1	2	3	2	3	3	1	2	1	3	3	0	0	0	0	1	2	2	3	1	2	0	1	2	1	1
574	ENSGALP00000004471	SEC11C	ENSGALP00000004471	574	574	22133	ENSGALP00000004471	SEC11 homolog C	SEC11C	TMhelix	1		ENSG00000166562	ENSMUSG00000024516	0	0	1	1	0	0	1	1	1	1	1	1	0	0	1	1	0	1	1	1	0	0	0	0	0	1	1	1	0	0	1	1	0	0	0
3175	ENSGALP00000027758	ENDOD1	ENSGALP00000027758	3175	3175	52541	ENSGALP00000027758	Endonuclease domain containing 1	ENDOD1	TMhelix	1		ENSG00000149218	ENSMUSG00000037419	3	1	1	3	2	2	2	2	6	3	4	6	6	4	4	5	5	5	3	6	0	0	1	1	5	6	6	4	3	2	2	4	6	5	5
1403	ENSGALP00000011607	FADS2	ENSGALP00000011607	1403	1403	51990	ENSGALP00000011607	Fatty acid desaturase 2	FADS2	TMhelix	1		None	ENSMUSG00000075217	2	1	2	1	0	0	0	0	4	3	5	4	5	6	3	6	6	6	5	6	0	0	0	0	4	5	4	3	2	3	3	3	6	6	4
2611	ENSGALP00000022414	SYNJ2BP	ENSGALP00000022414	2611	2611	15457	ENSGALP00000022414	Synaptojanin 2 binding protein	SYNJ2BP	TMhelix	1		ENSG00000213463	ENSMUSG00000090935	1	0	1	1	0	0	1	1	1	1	2	2	1	1	1	1	2	2	3	1	1	1	1	1	2	2	2	1	0	0	0	0	2	2	3
3500	ENSGALP00000037462	TMPO	ENSGALP00000037462	3500	3500	50171	ENSGALP00000037462	Thymopoietin	TMPO	TMhelix	1		ENSG00000120802	ENSMUSG00000019961	4	6	4	5	2	2	5	2	10	11	9	9	6	8	10	9	9	9	11	10	1	1	1	1	10	9	13	12	11	12	13	12	9	10	9
355	ENSGALP00000002580	SCAMP2	ENSGALP00000002580	355	355	36715	ENSGALP00000002580	Secretory carrier membrane protein 2	SCAMP2	TMhelix	1		ENSG00000140497	ENSMUSG00000040188	1	1	1	1	0	1	1	1	1	1	1	1	1	1	1	1	2	1	1	1	1	0	1	0	1	1	1	1	1	1	1	2	1	1	1
2278	ENSGALP00000018963	IGF2R	ENSGALP00000018963	2278	2278	285320	ENSGALP00000018963	Insulin-like growth factor 2 receptor	IGF2R	TMhelix	1		ENSG00000197081	ENSMUSG00000023830	5	4	2	5	4	1	1	0	10	7	7	7	10	9	6	6	14	11	9	11	0	0	1	0	12	12	7	6	5	5	5	3	12	15	12
1436	ENSGALP00000011874	MTPAP	ENSGALP00000011874	1436	1436	63806	ENSGALP00000011874	Mitochondrial poly(A) polymerase	MTPAP	None	0		ENSG00000107951	ENSMUSG00000024234	2	2	2	1	1	1	2	1	3	3	3	4	3	3	3	3	3	3	2	3	0	0	0	0	0	1	1	2	1	2	2	2	1	3	3
2861	ENSGALP00000024724	PIGG	ENSGALP00000024724	2861	2861	119140	ENSGALP00000024724	Phosphatidylinositol glycan anchor biosynthesis, class G	PIGG	TMhelix	1		ENSG00000174227	ENSMUSG00000029263	1	1	2	1	0	0	0	0	3	4	2	3	2	2	3	2	6	4	4	2	0	1	0	2	3	4	3	2	0	0	1	0	3	4	4
3396	ENSGALP00000035470	PODXL2	ENSGALP00000035470	3396	3396	64146	ENSGALP00000035470	Podocalyxin-like 2	PODXL2	TMhelix	1		ENSG00000114631	ENSMUSG00000033152	1	1	1	1	1	0	0	1	1	1	1	1	1	1	1	1	2	2	2	1	0	0	0	0	2	2	1	1	0	1	1	0	2	2	2
3307	ENSGALP00000032005	CHP1	ENSGALP00000032005	3307	3307	22447	ENSGALP00000032005	Calcineurin-like EF-hand protein 1	CHP1	None	0	0.666667	ENSG00000187446	ENSMUSG00000014077	4	4	6	5	2	1	2	1	6	6	6	5	6	7	7	6	7	7	6	8	2	1	1	2	7	6	6	5	3	1	3	3	8	9	7
3945	ENSGALP00000042647	SDR9C7	ENSGALP00000042647	3945	3945	34778	ENSGALP00000042647	Short chain dehydrogenase/reductase family 9C, member 7	SDR9C7	None	0		ENSG00000025423	ENSMUSG00000099009	0	0	0	0	0	0	0	0	0	1	1	1	0	1	0	1	0	1	1	2	0	0	0	0	0	1	2	1	0	0	1	0	0	0	1
1862	ENSGALP00000015352;ENSGALP00000041693	SLC39A9	ENSGALP00000015352;ENSGALP00000041693	1862	1862	32191	ENSGALP00000015352	Solute carrier family 39 (zinc transporter), member 9 (SLC39A9	SLC39A9	TMhelix	1		ENSG00000029364	ENSMUSG00000048833	0	1	0	0	0	0	0	0	0	0	0	0	1	2	0	0	1	1	0	0	0	0	0	0	1	1	0	0	0	0	0	0	2	2	0
583	ENSGALP00000004517	LEMD2	ENSGALP00000004517	583	583	55975	ENSGALP00000004517	LEM domain containing 2	LEMD2	TMhelix	1		ENSG00000161904	ENSMUSG00000044857	3	6	4	7	2	1	0	1	8	8	10	10	10	8	10	8	10	10	10	10	0	0	0	0	9	9	11	10	8	11	10	11	9	11	7
2122	ENSGALP00000017568	PPAP2B	ENSGALP00000017568	2122	2122	35146	ENSGALP00000017568	Phosphatidic acid phosphatase type 2B	PPAP2B	TMhelix	1		ENSG00000162407	ENSMUSG00000028517	1	1	3	1	0	1	2	2	3	3	4	4	3	2	4	4	4	3	4	4	0	0	0	2	3	3	4	4	2	2	2	2	1	2	1
3040	ENSGALP00000026363	PXDN	ENSGALP00000026363	1163;3040	3040	160930	ENSGALP00000026363	Peroxidasin homolog	PXDN	TMhelix	1		ENSG00000130508	ENSMUSG00000020674	0	1	1	0	0	0	0	1	1	2	3	1	3	0	2	1	0	2	1	1	0	0	0	0	3	3	2	1	1	2	2	2	1	0	1
3946	ENSGALP00000042650	TMED4	ENSGALP00000042650	3946	3946	23040	ENSGALP00000042650	Transmembrane emp24 protein transport domain containing 4	TMED4	TMhelix	1		ENSG00000158604	ENSMUSG00000004394	6	7	6	6	6	6	6	5	9	8	9	8	9	9	8	7	9	6	8	9	4	4	4	5	7	10	9	9	6	8	7	7	11	11	9
2193	ENSGALP00000018235	TMTC3	ENSGALP00000018235	2193	2193	106070	ENSGALP00000018235	Transmembrane and tetratricopeptide repeat containing 3	TMTC3	TMhelix	1		ENSG00000139324	ENSMUSG00000036676	1	2	1	1	0	0	1	0	6	7	4	4	4	4	6	1	4	2	5	6	0	0	0	1	4	2	6	3	1	2	3	3	3	3	7
3247	ENSGALP00000029798;ENSGALP00000024734;ENSGALP00000029799	CD47	ENSGALP00000024734;ENSGALP00000029798;ENSGALP00000029799	3247	3247	36528	ENSGALP00000029798	CD47 molecule	CD47	TMhelix	1		ENSG00000196776	ENSMUSG00000055447	1	3	1	1	1	1	1	1	3	2	2	2	3	1	2	2	2	2	2	1	0	0	0	0	1	1	3	3	1	1	1	0	2	2	3
2315	ENSGALP00000019244	MUC13	ENSGALP00000019244	2315	2315	65756	ENSGALP00000019244	Mucin 13, cell surface associated	MUC13	TMhelix	1		ENSG00000173702	ENSMUSG00000022824	0	0	0	1	0	0	0	0	0	1	0	0	0	0	0	0	0	1	0	0	0	0	0	0	0	0	0	0	0	0	0	0	2	1	2
324;3564	ENSGALP00000002373;ENSGALP00000038523	ATP2A2;ATP2A3	ENSGALP00000038523;ENSGALP00000002373	324;3564	324;3564	114780	ENSGALP00000038523_family	Family {ATPase, Ca++ transporting, cardiac muscle, slow twitch 2}	ATP2A2;ATP2A3	TMhelix	1		ENSG00000174437	ENSMUSG00000029467	9	10	11	12	5	7	9	8	13	14	16	15	13	14	15	17	16	14	16	16	4	5	8	7	13	13	14	16	10	8	11	10	18	18	15
3930	ENSGALP00000042580	OTOL1	ENSGALP00000042580	3930	3930	47818	ENSGALP00000042580	Otolin 1	OTOL1	None	0		ENSG00000182447	ENSMUSG00000027788	2	2	4	4	0	1	2	4	4	5	6	6	4	5	6	6	6	6	6	6	3	2	4	4	6	5	6	6	6	5	7	7	6	6	5
3947	ENSGALP00000042663	DNAJC5B	ENSGALP00000042663	3947	3947	22032	ENSGALP00000042663	DnaJ (Hsp40) homolog, subfamily C, member 5 beta	DNAJC5B	TMhelix	1		ENSG00000147570	ENSMUSG00000027606	0	1	1	1	0	1	1	2	2	1	2	1	1	1	1	2	3	3	3	3	0	0	1	0	3	3	3	3	0	0	1	2	3	2	3
2601	ENSGALP00000022309	TMX3	ENSGALP00000022309	2601	2601	51714	ENSGALP00000022309	Thioredoxin-related transmembrane protein 3	TMX3	TMhelix	1		ENSG00000166479	ENSMUSG00000024614	4	5	4	5	2	3	2	2	6	5	3	3	5	6	4	6	6	5	6	6	3	2	1	0	5	5	4	4	6	5	4	5	7	7	6
1628	ENSGALP00000013491	ITPR1	ENSGALP00000013491	631;1628;2647	1628	310610	ENSGALP00000013491	Inositol 1,4,5-trisphosphate receptor, type 1	ITPR1	TMhelix	1		ENSG00000150995	ENSMUSG00000030102	2	3	4	3	0	1	1	1	11	11	12	12	11	11	15	16	14	9	8	12	1	0	1	2	10	14	14	11	7	8	7	8	13	8	12
1384	ENSGALP00000011488	MLEC	ENSGALP00000011488	1384	1384	31085	ENSGALP00000011488	Malectin	MLEC	TMhelix	1		ENSG00000110917	ENSMUSG00000048578	4	6	6	6	3	4	6	4	9	6	7	7	9	9	6	8	8	8	8	8	1	3	4	3	8	8	7	8	4	4	5	5	9	9	9
1002	ENSGALP00000007941	FBN1	ENSGALP00000007941	124;1002;2740	1002	301350	ENSGALP00000007941	Fibrillin 1	FBN1	None	0		ENSG00000166147	ENSMUSG00000027204	4	6	4	2	0	0	0	0	14	11	10	9	13	8	10	7	2	5	3	2	0	0	1	1	18	21	10	9	23	25	25	25	10	10	11
747	ENSGALP00000042686;ENSGALP00000005921	EMC3;TMEM111	ENSGALP00000005921;ENSGALP00000042686	747	747	27833	ENSGALP00000042686	ER membrane protein complex subunit 3	EMC3	TMhelix	1		ENSG00000125037	ENSMUSG00000030286	3	3	2	2	2	2	1	2	3	4	4	4	4	4	4	3	5	4	5	4	0	0	0	0	4	4	5	4	3	3	2	3	4	4	5
1768;1769	ENSGALP00000014556;ENSGALP00000014565	PTPRZ1;Q90947	ENSGALP00000014565;ENSGALP00000014556	1402;1768;1769	1768;1769	257900	ENSGALP00000014565_family	Family {Protein tyrosine phosphatase, receptor-type, Z polypeptide 1}	PTPRZ1;Q90947	TMhelix	1		ENSG00000106278	ENSMUSG00000068748	1	1	1	0	0	0	0	0	2	2	2	1	1	1	0	1	2	2	0	1	0	0	0	0	1	0	1	2	2	1	0	1	3	2	2
2900	ENSGALP00000024991	WFS1	ENSGALP00000024991	2900	2900	93672	ENSGALP00000024991	Wolfram syndrome 1 (wolframin)	WFS1	TMhelix	1		ENSG00000109501	ENSMUSG00000039474	1	2	2	0	0	0	2	0	4	4	7	5	4	4	1	3	1	4	6	5	2	0	2	1	3	4	5	5	0	2	1	2	5	4	6
468	ENSGALP00000003642	AQPEP	ENSGALP00000003642	468	468	109730	ENSGALP00000003642	Aminopeptidase Q	AQPEP	ND	0		ENSG00000172901	ENSMUSG00000024481	1	0	2	2	1	1	3	2	4	4	5	5	4	5	4	3	6	4	4	3	0	0	0	0	4	5	5	5	2	2	0	0	7	5	6
2203	ENSGALP00000018306	WLS	ENSGALP00000018306	2203	2203	62150	ENSGALP00000018306	Wntless homolog	WLS	TMhelix	1		ENSG00000116729	ENSMUSG00000028173	1	2	0	0	1	0	0	0	2	3	3	2	4	4	3	4	4	3	5	5	0	0	0	0	3	2	4	4	2	2	2	3	2	3	3
2144	ENSGALP00000017869	NID1	ENSGALP00000017869	2144;2416	2144	136610	ENSGALP00000017869	Nidogen 1	NID1	None	0		ENSG00000116962	ENSMUSG00000005397	7	7	7	4	0	0	3	1	19	16	20	18	16	18	11	16	8	5	8	3	1	0	3	0	19	20	16	14	24	22	27	26	16	16	14
1243	ENSGALP00000010207	CLCA2	ENSGALP00000010207	1243	1243	102910	ENSGALP00000010207	Chloride channel accessory 2	CLCA2	TMhelix	1		ENSG00000137975	ENSMUSG00000036960	3	2	3	1	1	0	2	2	6	3	4	6	7	6	4	3	5	7	3	6	1	1	1	1	2	6	4	3	2	1	5	4	8	6	8
729	ENSGALP00000005799	PIGS	ENSGALP00000005799	729	729	54679	ENSGALP00000005799	Phosphatidylinositol glycan anchor biosynthesis, class S	PIGS	TMhelix	1		ENSG00000087111	ENSMUSG00000041958	0	1	2	3	1	1	0	0	3	3	4	4	3	3	3	5	4	4	3	6	0	0	0	0	4	3	5	4	0	1	4	4	4	3	5
2536	ENSGALP00000021519	NDUFS6	ENSGALP00000021519	2536	2536	14042	ENSGALP00000021519	NADH dehydrogenase (ubiquinone) Fe-S protein 6, 13kDa (NADH-coenzyme Q reductase)	NDUFS6	None	0		ENSG00000145494	ENSMUSG00000021606	2	3	4	4	0	0	0	0	7	7	6	7	7	5	7	5	7	6	3	5	1	0	0	0	2	1	2	2	1	1	0	1	7	6	7
1053	ENSGALP00000008346	ACSL3	ENSGALP00000008346	1053;1584	1053	79883	ENSGALP00000008346	Acyl-CoA synthetase long-chain family member 3	ACSL3	TMhelix	1		ENSG00000123983	ENSMUSG00000032883	1	3	3	5	2	3	3	2	10	10	10	10	9	8	8	13	11	10	10	10	0	2	1	1	11	10	11	9	4	5	4	4	7	6	9
2436	ENSGALP00000020459	GPD2	ENSGALP00000020459	2436	2436	80751	ENSGALP00000020459	Glycerol-3-phosphate dehydrogenase 2 (mitochondrial)	GPD2	TMhelix	1		ENSG00000115159	ENSMUSG00000026827	3	3	2	3	0	0	1	0	8	6	7	8	6	7	7	8	6	4	5	5	1	1	1	0	5	7	4	4	3	1	2	2	9	7	7
885	ENSGALP00000007003	CCPG1	ENSGALP00000007003	885	885	93483	ENSGALP00000007003	Cell cycle progression 1	CCPG1	TMhelix	1		ENSG00000260916	ENSMUSG00000034563	4	1	0	1	0	0	0	0	5	5	3	3	4	4	3	4	5	5	3	3	0	0	0	0	5	4	4	2	2	3	3	3	5	6	6
622	ENSGALP00000004879	ERLIN2	ENSGALP00000004879	622;667	622	38216	ENSGALP00000004879	ER lipid raft associated 2	ERLIN2	None	0		ENSG00000147475	ENSMUSG00000031483	3	4	4	2	3	2	3	3	9	6	5	6	7	7	6	7	8	11	9	7	1	1	3	2	7	8	7	6	4	4	6	6	10	9	8
3083	ENSGALP00000026794	EXTL3	ENSGALP00000026794	3083	3083	105140	ENSGALP00000026794	Exostosin-like glycosyltransferase 3	EXTL3	TMhelix	1		ENSG00000012232	ENSMUSG00000021978	1	1	1	0	1	0	0	1	2	3	1	1	1	2	1	1	3	2	1	2	0	0	0	0	2	1	4	1	1	0	0	0	2	2	2
1062	ENSGALP00000008451	CDH11	ENSGALP00000008451	1062	1062	87329	ENSGALP00000008451	Cadherin 11, type 2, OB-cadherin (osteoblast)	CDH11	TMhelix	1		ENSG00000140937	ENSMUSG00000031673	0	1	1	1	1	1	0	1	2	2	1	2	2	1	1	2	1	2	1	2	0	0	0	0	1	2	2	3	3	4	2	2	3	1	2
276	ENSGALP00000001947	STAG1	ENSGALP00000001947	276;1668	276	144190	ENSGALP00000001947	Stromal antigen 1	STAG1	None	0		ENSG00000118007	ENSMUSG00000037286	0	0	0	0	0	1	0	0	0	0	0	0	0	1	0	0	1	0	0	0	0	0	0	0	0	0	1	0	1	1	2	2	0	0	1
1743	ENSGALP00000014341	ATP6AP1	ENSGALP00000014341	1743	1743	52036	ENSGALP00000014341	ATPase, H+ transporting, lysosomal accessory protein 1	ATP6AP1	TMhelix	1		ENSG00000071553	ENSMUSG00000019087	0	1	0	1	0	1	1	0	1	1	1	1	1	1	1	1	1	1	1	1	0	0	0	0	1	1	2	1	1	1	0	2	1	1	1
1909	ENSGALP00000015730	CLCN3	ENSGALP00000015730	1909	1909	96576	ENSGALP00000015730	Chloride channel, voltage-sensitive 3	CLCN3	TMhelix	1		ENSG00000109572	ENSMUSG00000004319	1	0	0	1	1	1	0	1	1	1	1	1	1	2	1	1	1	0	1	0	0	0	0	0	0	0	0	1	0	0	0	0	1	1	1
108	ENSGALP00000000261	DAD1	ENSGALP00000000261	108	108	12926	ENSGALP00000000261	Defender against cell death 1	DAD1	TMhelix	1		ENSG00000129562	ENSMUSG00000022174	1	2	1	2	1	0	1	1	2	2	2	2	2	3	2	2	5	3	2	2	1	1	1	1	3	4	2	2	2	1	1	1	3	3	2
2114	ENSGALP00000017469	CDCP2	ENSGALP00000017469	2114	2114	58666	ENSGALP00000017469	CUB domain containing protein 2	CDCP2	None	0		ENSG00000157211	ENSMUSG00000047636	1	1	0	1	0	1	0	0	1	1	1	1	1	1	1	1	2	1	1	1	0	0	0	0	0	0	0	1	1	0	1	0	1	1	1
2274	ENSGALP00000018929	EPB41L5	ENSGALP00000018929	2274;3444	2274	84721	ENSGALP00000018929	Erythrocyte membrane protein band 4.1 like 5	EPB41L5	None	0		ENSG00000115109	ENSMUSG00000026383	0	0	0	0	0	0	1	0	3	2	1	2	2	2	2	3	4	3	2	3	0	0	0	0	3	4	2	3	3	3	4	5	2	2	2
4022	ENSGALP00000043284	IKBIP	ENSGALP00000043284	4022	4022	38961	ENSGALP00000043284	IKBKB interacting protein	IKBIP	None	0		ENSG00000166130	ENSMUSG00000019975	1	1	1	1	0	0	0	0	3	1	2	2	2	2	2	2	1	2	1	2	0	0	0	0	2	1	2	2	2	1	1	1	3	2	2
1490	ENSGALP00000012344	HMOX2	ENSGALP00000012344	1490	1490	35366	ENSGALP00000012344	Heme oxygenase (decycling) 2	HMOX2	TMhelix	1		ENSG00000103415	ENSMUSG00000004070	5	5	4	8	2	3	4	6	8	7	11	14	10	9	11	14	10	10	11	13	1	1	1	3	10	8	11	12	6	5	6	11	7	9	9
1803	ENSGALP00000014816;ENSGALP00000017104	NRXN1;NRXN3	ENSGALP00000014816	1803	1803	163060	ENSGALP00000014816	Neurexin 1	NRXN1	TMhelix	1		ENSG00000179915	ENSMUSG00000024109	0	0	0	0	0	0	0	1	0	0	1	0	0	0	0	0	0	1	2	0	0	1	0	0	0	0	1	1	1	1	0	0	2	1	2
1569	ENSGALP00000012982	ITGA11	ENSGALP00000012982	1569	1569	117500	ENSGALP00000012982	Integrin, alpha 11	ITGA11	TMhelix	1		ENSG00000137809	ENSMUSG00000032243	1	1	2	1	1	2	0	0	2	3	2	4	4	4	4	2	2	3	1	2	0	0	0	0	4	5	6	4	3	7	4	3	2	5	2
2732	ENSGALP00000023468	CADM1	ENSGALP00000023468	2732	2732	45085	ENSGALP00000023468	Cell adhesion molecule 1	CADM1	TMhelix	1		ENSG00000182985	ENSMUSG00000032076	2	3	2	4	2	2	2	3	5	5	4	4	4	6	3	4	5	6	6	5	0	0	0	0	5	6	5	5	1	2	3	5	6	6	4
1796	ENSGALP00000014758	MAN1B1	ENSGALP00000014758	1796	1796	76379	ENSGALP00000014758	Mannosidase, alpha, class 1B, member 1	MAN1B1	TMhelix	1		ENSG00000177239	ENSMUSG00000036646	1	0	0	0	0	0	0	0	2	1	2	2	1	2	2	3	3	2	3	3	0	0	0	0	2	2	2	2	0	1	0	1	2	2	3
2817	ENSGALP00000024287	IGSF11	ENSGALP00000024287	2817	2817	47027	ENSGALP00000024287	Immunoglobulin superfamily, member 11	IGSF11	TMhelix	1		ENSG00000144847	ENSMUSG00000022790	1	1	0	0	1	0	0	0	1	1	1	1	1	1	1	0	1	1	1	1	0	0	0	0	1	1	2	1	0	1	1	1	1	1	2
3154	ENSGALP00000027479	CX	ENSGALP00000027479	3154	3154	189990	ENSGALP00000027479	Complement component homolog	CX	ND	0		None	None	0	0	0	1	0	0	0	0	1	0	0	1	1	1	0	0	0	1	0	0	0	0	0	0	1	1	1	1	1	0	1	1	1	0	1
698	ENSGALP00000005548	TCIRG1	ENSGALP00000005548	698	698	94411	ENSGALP00000005548	T-cell, immune regulator 1, ATPase, H+ transporting, lysosomal V0 subunit A3 (TCIRG1	TCIRG1	TMhelix	1		ENSG00000110719	ENSMUSG00000001750	2	1	3	2	1	1	2	1	3	1	2	3	1	2	4	5	3	3	2	3	0	0	0	0	1	3	3	3	1	2	3	3	3	3	4
3284	ENSGALP00000031127	C6ORF192	ENSGALP00000031127	3284	3284	48971	ENSGALP00000031127	Chromosome 3 open reading frame, human C6ORF192	C6ORF192	ND	0		ENSG00000146409	ENSMUSG00000037455	0	0	0	1	0	0	0	1	0	0	1	1	0	0	0	1	1	0	0	1	0	0	0	0	0	1	1	0	0	0	0	0	0	0	0
2594	ENSGALP00000022250	CYB5A	ENSGALP00000022250	2594	2594	15545	ENSGALP00000022250	Cytochrome b5 type A (microsomal)	CYB5A	TMhelix	1		ENSG00000166347	ENSMUSG00000024646	6	6	5	5	5	4	3	4	6	6	6	6	6	6	5	5	6	6	6	6	4	4	3	5	4	4	6	6	6	5	5	5	6	6	6
1733	ENSGALP00000014293	TECTB	ENSGALP00000014293	1733	1733	36885	ENSGALP00000014293	Tectorin beta	TECTB	None	0		ENSG00000119913	ENSMUSG00000024979	3	3	4	5	4	3	3	4	4	5	5	5	4	4	4	5	4	5	4	4	5	5	4	4	4	4	5	5	5	4	5	5	5	4	6
3050	ENSGALP00000026423	MBOAT2	ENSGALP00000026423	3050	3050	59552	ENSGALP00000026423	Membrane bound O-acyltransferase domain containing 2	MBOAT2	TMhelix	1		ENSG00000143797	ENSMUSG00000020646	1	1	0	3	0	0	1	0	3	2	1	2	2	2	2	2	3	3	2	1	0	0	0	1	2	2	1	2	1	1	1	2	3	3	1
481	ENSGALP00000003749	GBAS	ENSGALP00000003749	481	481	33186	ENSGALP00000003749	Glioblastoma amplified sequence	GBAS	None	0	0.705882	ENSG00000146729	ENSMUSG00000029432	6	6	4	5	4	3	4	2	8	7	7	7	7	6	7	7	7	7	7	7	4	5	4	3	6	7	7	6	7	7	8	8	5	7	8
1638	ENSGALP00000013544	F2	ENSGALP00000013544	1638	1638	69107	ENSGALP00000013544	Coagulation factor II (thrombin) (F2	F2	None	0		ENSG00000180210	ENSMUSG00000027249	1	0	0	1	0	0	1	1	0	0	1	1	0	1	1	1	1	2	2	2	0	1	1	1	1	0	1	1	0	1	0	1	0	0	0
1046	ENSGALP00000008307	COL11A1	ENSGALP00000008307	1046	1046	165790	ENSGALP00000008307	Collagen, type XI, alpha 1	COL11A1	None	0		ENSG00000060718	ENSMUSG00000027966	1	0	0	0	1	2	1	0	0	0	0	0	1	2	1	2	0	1	0	0	1	0	1	0	0	2	0	0	0	1	1	2	2	1	2
2841	ENSGALP00000024499	DTNA	ENSGALP00000024499	2841	2841	83888	ENSGALP00000024499	Dystrobrevin, alpha	DTNA	None	0		ENSG00000134769	ENSMUSG00000024302	0	0	1	1	2	1	0	1	1	1	2	2	2	2	2	1	2	2	3	2	0	0	2	1	2	2	2	1	2	2	3	1	0	2	3
3562	ENSGALP00000038512	SFXN3	ENSGALP00000038512	656;3562	3562	35378	ENSGALP00000038512	Sideroflexin 3	SFXN3	TMhelix	1		ENSG00000107819	ENSMUSG00000025212	7	10	5	9	2	2	1	3	8	10	11	10	11	12	11	12	12	11	11	11	1	1	1	2	11	14	10	8	5	5	4	7	11	11	9
911	ENSGALP00000007235	SGPL1	ENSGALP00000007235	911	911	62311	ENSGALP00000007235	Sphingosine-1-phosphate lyase 1	SGPL1	TMhelix	1		ENSG00000138316	ENSMUSG00000059901	6	3	3	3	1	1	1	3	6	7	8	9	7	6	7	7	5	6	8	7	0	0	0	0	7	5	6	7	5	5	5	8	6	7	9
959	ENSGALP00000007639	H2AFY2	ENSGALP00000007639	959;1251	959	40244	ENSGALP00000007639	H2A histone family, member Y2	H2AFY2	None	0		ENSG00000099284	ENSMUSG00000020086	5	7	6	7	0	0	0	0	10	11	10	10	11	11	10	11	11	11	8	11	2	1	2	2	9	8	11	9	10	10	11	12	11	11	10
113	ENSGALP00000000333	MAN2A1	ENSGALP00000000333	113;1639	113	131990	ENSGALP00000000333	Mannosidase, alpha, class 2A, member 1	MAN2A1	TMhelix	1		ENSG00000112893	ENSMUSG00000024085	4	2	2	3	2	1	3	2	3	3	5	6	3	3	6	4	6	6	8	6	0	1	0	0	6	4	7	3	0	1	1	0	7	9	6
3201	ENSGALP00000028016	ERH	ENSGALP00000028016	3201	3201	12289	ENSGALP00000028016	Enhancer of rudimentary homolog	ERH	None	0		ENSG00000100632	ENSMUSG00000021131	2	2	3	2	2	2	1	1	2	3	3	2	2	2	3	3	2	2	3	3	1	1	2	1	2	2	3	3	2	2	3	3	3	3	3
2964	ENSGALP00000025642	TMEM67	ENSGALP00000025642	2964	2964	102500	ENSGALP00000025642	Transmembrane protein 67	TMEM67	TMhelix	1		ENSG00000164953	ENSMUSG00000049488	0	0	0	0	0	0	0	0	0	1	0	1	0	0	0	0	1	0	0	1	0	0	0	0	0	1	1	1	0	0	0	1	2	1	1
3862	ENSGALP00000042091	PTX3	ENSGALP00000042091	3862	3862	44023	ENSGALP00000042091	Pentraxin-related protein PTX3 precursor	PTX3	None	0		ENSG00000163661	ENSMUSG00000027832	2	0	0	2	1	0	0	1	3	2	2	3	2	2	1	2	1	2	2	1	1	1	2	2	2	2	3	2	3	3	2	2	2	2	2
2032	ENSGALP00000016780	TMED10	ENSGALP00000016780	2032	2032	24803	ENSGALP00000016780	Transmembrane emp24-like trafficking protein 10	TMED10	TMhelix	1		ENSG00000170348	ENSMUSG00000021248	6	6	6	7	4	3	5	7	10	9	10	9	10	10	7	9	10	9	9	8	3	4	4	6	8	7	8	8	4	6	4	8	10	9	9
1781	ENSGALP00000014651	PIGK	ENSGALP00000014651	1781	1781	44434	ENSGALP00000014651	Phosphatidylinositol glycan anchor biosynthesis, class K	PIGK	TMhelix	1		ENSG00000142892	ENSMUSG00000039047	5	4	4	1	1	1	0	3	8	4	5	4	5	6	5	3	9	6	8	6	0	0	1	0	7	6	8	7	2	5	6	5	10	7	9
1095	ENSGALP00000008794	CDH13	ENSGALP00000008794	1095	1095	78726	ENSGALP00000008794	Cadherin 13, H-cadherin (heart) (CDH13	CDH13	None	0		ENSG00000140945	ENSMUSG00000031841	0	0	1	0	0	0	0	1	0	2	0	0	1	1	0	1	0	0	1	0	0	0	0	0	0	0	0	0	0	1	0	1	2	2	2
3907	ENSGALP00000042370	TSPAN13	ENSGALP00000042370	3907	3907	22536	ENSGALP00000042370	Tetraspanin 13 (TSPAN13	TSPAN13	TMhelix	1		ENSG00000106537	ENSMUSG00000020577	1	2	1	1	1	0	1	1	2	2	2	2	2	2	2	2	2	2	2	2	0	0	0	0	2	2	2	2	0	0	0	1	2	1	2
3303	ENSGALP00000031809	ABHD12B	ENSGALP00000031809	3303	3303	40246	ENSGALP00000031809	Abhydrolase domain containing 12B	ABHD12B	None	0		ENSG00000131969	ENSMUSG00000090121	3	4	5	4	0	1	1	0	6	8	8	7	6	7	7	7	7	8	7	8	1	1	1	1	6	5	7	5	4	4	2	3	7	7	7
1456	ENSGALP00000012090	ZNF185	ENSGALP00000012090	1456	1456	76510	ENSGALP00000012090	Zinc finger protein 185 (LIM domain)	ZNF185	ND	0		ENSG00000147394	ENSMUSG00000031351	0	0	0	0	0	0	0	1	0	0	1	1	0	0	1	1	0	0	0	1	0	0	0	0	0	1	1	1	0	1	0	1	1	1	2
1607	ENSGALP00000013350	CASC4	ENSGALP00000013350	1607	1607	42524	ENSGALP00000013350	Cancer susceptibility candidate 4	CASC4	TMhelix	1		ENSG00000166734	ENSMUSG00000060227	3	4	4	3	3	4	3	2	4	5	5	4	4	4	4	6	4	4	5	5	0	0	0	0	4	4	4	4	2	2	3	3	4	4	5
3382	ENSGALP00000034943	PNKD	ENSGALP00000034943	3382	3382	48011	ENSGALP00000034943	Paroxysmal nonkinesigenic dyskinesia	PNKD	TMhelix	1		ENSG00000127838	ENSMUSG00000026179	0	1	0	1	0	0	0	0	2	3	1	3	3	3	1	3	3	3	2	2	0	0	0	0	2	2	1	2	0	1	0	1	4	4	4
1531	ENSGALP00000012723	ATRX	ENSGALP00000012723	1531	1531	276260	ENSGALP00000012723	Alpha thalassemia/mental retardation syndrome X-linked	ATRX	None	0		ENSG00000085224	ENSMUSG00000031229	2	2	1	2	0	0	0	0	6	6	7	8	7	6	7	6	4	5	7	6	0	0	0	0	5	4	6	9	6	6	9	7	3	3	9
93	ENSGALP00000000135	ANTXR1	ENSGALP00000000135	93	93	63663	ENSGALP00000000135	Anthrax toxin receptor 1	ANTXR1	TMhelix	1		ENSG00000169604	ENSMUSG00000033420	0	0	1	1	0	0	0	0	1	0	1	1	1	1	1	1	1	1	0	0	0	0	0	0	1	1	1	1	1	1	1	1	1	1	2
259	ENSGALP00000041805;ENSGALP00000001779	C4BPA;CD46	ENSGALP00000001779;ENSGALP00000041805	259	259	48736	ENSGALP00000041805	Complement component 4 binding protein, alpha	C4BPA	ND	0		None	None	1	0	1	0	0	0	1	0	5	5	4	5	5	4	4	4	3	3	4	4	0	0	0	0	3	5	3	1	1	1	0	4	5	5	5
2439	ENSGALP00000020470	TOM1	ENSGALP00000020470	2439	2439	57024	ENSGALP00000020470	Target of myb1	TOM1	None	0		ENSG00000100284	ENSMUSG00000042870	2	2	2	4	2	1	3	2	2	3	2	4	2	4	3	4	4	4	2	5	0	0	0	0	3	4	4	4	3	5	4	4	5	4	5
3889	ENSGALP00000042266	NONE	ENSGALP00000042266	2486;3889	3889	32265	ENSGALP00000042266	Uncharacterized protein	NONE	ND	0		ENSG00000117594	ENSMUSG00000016194	3	3	1	0	0	2	3	1	5	3	7	6	6	4	7	4	5	5	7	7	2	2	2	1	6	5	8	9	4	4	6	4	7	7	7
2411	ENSGALP00000036620;ENSGALP00000020165;ENSGALP00000018451	EGFR;NEK10	ENSGALP00000020165;ENSGALP00000036620	2411;3227;3607	2411	136470	ENSGALP00000036620	Epidermal growth factor receptor	EGFR	TMhelix	1		ENSG00000146648	ENSMUSG00000020122	0	0	0	1	0	0	1	1	5	4	3	4	3	3	3	3	4	2	2	2	0	0	0	0	1	2	5	1	1	1	1	3	4	5	2
4007	ENSGALP00000043135	TTN	ENSGALP00000043135	4007	4007	3399800	ENSGALP00000043135	Titin	TTN	ND	0		ENSG00000138347	ENSMUSG00000020067	2	2	3	0	3	1	2	1	1	0	2	1	2	2	3	2	0	2	1	0	1	2	0	0	0	0	1	0	2	0	1	0	1	0	0
592	ENSGALP00000039262;ENSGALP00000004578;ENSGALP00000043277;ENSGALP00000008730	MYL1;MYL3	ENSGALP00000004578;ENSGALP00000008730;ENSGALP00000039262;ENSGALP00000043277	592	592	16578	ENSGALP00000039262	Myosin light chain 1, skeletal muscle isoform	MYL1	None	0		ENSG00000168530	ENSMUSG00000061816	0	1	0	1	1	1	1	1	1	1	1	1	1	1	1	1	1	1	0	1	0	0	1	1	1	1	1	1	1	1	1	1	1	1	1
2331	ENSGALP00000019365	ANXA5	ENSGALP00000019365	2331	2331	36208	ENSGALP00000019365	Annexin A5	ANXA5	None	0		ENSG00000164111	ENSMUSG00000027712	20	22	24	21	19	20	20	21	24	22	27	23	25	26	26	25	27	27	24	23	19	18	20	19	23	25	28	22	19	19	21	23	30	27	32
3301	ENSGALP00000031708	NONE	ENSGALP00000031708	3301	3301	44731	ENSGALP00000031708	Uncharacterized protein	NONE	ND	0		None	None	1	1	2	0	1	0	0	2	2	1	3	1	1	1	1	1	1	1	1	1	0	0	0	0	1	2	1	1	0	1	2	1	2	2	2
3784	ENSGALP00000041404	DAG1	ENSGALP00000041404	3784	3784	97709	ENSGALP00000041404	Dystroglycan 1 (dystrophin-associated glycoprotein 1)	DAG1	TMhelix	1		ENSG00000173402	ENSMUSG00000039952	3	2	2	2	1	1	2	1	4	4	3	3	2	4	2	4	3	4	3	3	1	1	1	1	3	4	3	3	5	4	4	2	4	5	3
2565	ENSGALP00000021877	ATP13A1	ENSGALP00000021877	2565	2565	139900	ENSGALP00000021877	ATPase type 13A1	ATP13A1	TMhelix	1		ENSG00000105726	ENSMUSG00000031862	9	4	5	7	1	1	3	1	10	9	7	11	12	11	6	10	10	10	5	7	1	1	2	0	9	11	9	9	5	7	7	9	13	13	10
2098	ENSGALP00000017309	PODN	ENSGALP00000017309	2098	2098	65519	ENSGALP00000017309	Podocan	PODN	TMhelix	1		ENSG00000174348	ENSMUSG00000028600	0	0	1	0	0	0	0	0	0	1	0	0	0	0	0	1	1	0	0	0	0	0	1	1	1	2	2	0	2	2	2	2	3	0	1
1575	ENSGALP00000013036	CORO2B	ENSGALP00000013036	1575	1575	54298	ENSGALP00000013036	Coronin 2B	CORO2B	None	0		ENSG00000103647	ENSMUSG00000041729	6	3	5	2	2	4	6	5	6	5	7	5	5	7	3	3	8	8	9	7	1	1	1	0	7	8	10	8	9	9	9	8	6	5	9
708	ENSGALP00000005649	LPCAT2	ENSGALP00000005649	708	708	64946	ENSGALP00000005649	Lysophosphatidylcholine acyltransferase 2	LPCAT2	TMhelix	1		ENSG00000087253	ENSMUSG00000033794	0	1	1	1	0	1	2	1	2	1	3	2	2	2	2	2	2	2	3	2	0	0	0	0	3	2	3	2	1	1	1	1	1	2	3
2079	ENSGALP00000017201	SEL1L	ENSGALP00000017201	2079	2079	88375	ENSGALP00000017201	Sel-1 suppressor of lin-12-like	SEL1L	None	0		ENSG00000071537	ENSMUSG00000020964	4	5	4	4	2	0	3	2	5	7	10	10	9	7	9	8	7	8	8	6	1	0	2	3	7	8	8	9	4	3	6	7	10	8	9
426	ENSGALP00000003207	STOML2	ENSGALP00000003207	426	426	39376	ENSGALP00000003207	Stomatin (EPB72)-like 2	STOML2	None	0		ENSG00000165283	ENSMUSG00000028455	4	3	4	3	0	1	2	1	5	5	6	6	7	6	7	6	6	6	7	6	1	1	1	1	2	3	5	4	2	2	5	2	5	7	8
1564	ENSGALP00000012946	ALG13	ENSGALP00000012946	1564	1564	126930	ENSGALP00000012946	ALG13, UDP-N-acetylglucosaminyltransferase subunit	ALG13	None	0		ENSG00000101901	None	0	0	0	0	1	1	0	0	2	0	0	0	2	1	0	0	1	2	1	0	0	1	0	0	0	0	0	0	0	0	0	1	3	3	2
1553	ENSGALP00000012909	TTC17	ENSGALP00000012909	1553	1553	135980	ENSGALP00000012909	Tetratricopeptide repeat domain 17	TTC17	None	0		ENSG00000052841	ENSMUSG00000027194	1	0	2	1	0	0	0	0	2	3	1	4	3	2	3	4	2	5	4	2	0	1	0	0	3	2	2	3	3	1	0	1	3	2	3
1291	ENSGALP00000010560	CD81	ENSGALP00000010560	1291	1291	26202	ENSGALP00000010560	CD81 molecule	CD81	TMhelix	1		ENSG00000110651	ENSMUSG00000037706	1	1	1	2	0	0	1	1	3	2	3	2	3	4	3	3	4	2	2	4	1	0	0	0	2	3	3	3	1	0	1	1	3	3	3
1397	ENSGALP00000011559	ITGB1	ENSGALP00000011559	1397	1397	88618	ENSGALP00000011559	Integrin, beta 1	ITGB1	TMhelix	1		ENSG00000150093	ENSMUSG00000025809	6	7	9	9	3	4	3	5	10	10	12	13	11	14	11	11	12	16	11	11	5	4	4	3	12	12	11	11	7	8	10	11	13	12	13
3850	ENSGALP00000041968;XP_427707.3	CACNA2D2	ENSGALP00000041968;XP_427707.3	3850	3850	122030	ENSGALP00000041968	Calcium channel, voltage-dependent, alpha 2/delta subunit 2	CACNA2D2	None	0		ENSG00000007402	ENSMUSG00000010066	0	0	0	1	0	0	0	0	1	1	1	0	0	0	0	0	2	2	2	0	0	0	0	0	3	1	3	1	1	0	0	0	4	3	4
1321	ENSGALP00000010874	NOMO1	ENSGALP00000010874	1321	1321	133450	ENSGALP00000010874	NODAL modulator 1	NOMO1	None	0		ENSG00000103226	ENSMUSG00000030835	15	12	9	14	5	3	5	5	21	18	21	20	23	23	23	21	20	23	20	20	4	2	3	3	20	18	17	20	7	9	8	10	22	26	24
1757	ENSGALP00000014481	DNAJB4	ENSGALP00000014481	1757	1757	38277	ENSGALP00000014481	DnaJ (Hsp40) homolog, subfamily B, member 4	DNAJB4	None	0		ENSG00000162616	ENSMUSG00000028035	1	2	2	1	3	3	2	1	1	0	0	1	2	1	0	1	0	1	0	1	0	0	0	0	1	0	2	3	2	2	2	1	2	1	2
742	ENSGALP00000005858	USE1	ENSGALP00000005858	742	742	21410	ENSGALP00000005858	Unconventional SNARE in the ER 1 homolog	USE1	TMhelix	1		ENSG00000053501	ENSMUSG00000002395	0	1	0	0	0	0	0	0	1	1	1	1	1	2	0	2	1	1	2	1	0	0	0	0	1	2	1	1	1	1	2	0	1	0	1
1678	ENSGALP00000013850	C1GALT1C1	ENSGALP00000013850	1678	1678	36044	ENSGALP00000013850	C1GALT1-specific chaperone 1	C1GALT1C1	TMhelix	1		ENSG00000171155	ENSMUSG00000048970	3	3	2	1	2	1	2	2	4	6	4	5	3	5	3	4	5	4	5	5	0	0	0	0	3	3	4	4	0	0	1	1	5	6	6
3157	ENSGALP00000027488;ENSGALP00000035686	OSF-2;POSTN	ENSGALP00000027488;ENSGALP00000035686	3157	3157	94204	ENSGALP00000027488	Periostin, osteoblast specific factor	POSTN	None	0		ENSG00000133110	ENSMUSG00000027750	1	1	0	0	0	0	0	0	2	0	1	1	1	2	0	1	1	1	0	2	0	0	0	0	1	1	1	1	4	3	5	4	0	0	1
307	ENSGALP00000002246	GOLIM4	ENSGALP00000002246	307	307	67913	ENSGALP00000002246	Golgi integral membrane protein 4-like	GOLIM4	TMhelix	1		None	None	0	0	1	1	0	0	0	0	0	0	0	0	1	0	1	1	1	1	1	1	1	0	1	0	0	1	1	1	0	0	0	0	2	2	1
905	ENSGALP00000007185	GPX3	ENSGALP00000007185	905	905	24654	ENSGALP00000007185	Glutathione peroxidase 3 precursor	GPX3	None	0		ENSG00000198704	ENSMUSG00000018339	0	0	1	1	0	0	3	0	1	2	4	3	2	2	3	3	0	0	1	1	0	0	0	0	3	4	4	4	2	3	3	4	1	1	3
101	ENSGALP00000000211	BRD2	ENSGALP00000000211	101	101	80373	ENSGALP00000000211	Bromodomain containing 2	BRD2	None	0		ENSG00000204256	ENSMUSG00000024335	0	0	1	0	0	0	0	0	3	3	3	4	2	3	5	4	2	3	3	4	0	0	0	0	1	2	2	4	1	2	2	4	3	3	3
2119	ENSGALP00000017556	LGMN	ENSGALP00000017556	2119	2119	49261	ENSGALP00000017556	Legumain	LGMN	None	0		ENSG00000100600	ENSMUSG00000021190	0	1	0	0	0	1	1	0	0	1	1	0	1	0	0	0	1	1	1	1	0	0	0	0	1	1	0	1	1	1	0	1	1	1	0
3790	ENSGALP00000041478	EMILIN3	ENSGALP00000041478	3790	3790	89797	ENSGALP00000041478	Elastin microfibril interfacer 3	EMILIN3	None	0		ENSG00000183798	ENSMUSG00000050700	2	3	3	2	2	1	1	1	4	5	6	6	5	5	5	2	3	4	4	3	0	0	1	1	10	10	11	10	11	13	12	12	3	4	5
3761	ENSGALP00000041195	TMED7	ENSGALP00000041195	3761	3761	25020	ENSGALP00000041195	Transmembrane emp24 protein transport domain containing 7	TMED7	TMhelix	1	0.411765	ENSG00000134970	ENSMUSG00000033184	6	6	7	6	3	4	7	7	7	7	8	8	8	6	8	8	8	8	8	8	3	2	5	3	7	7	8	8	5	4	7	4	8	8	8
594	ENSGALP00000004596;ENSGALP00000006925;ENSGALP00000042984;ENSGALP00000003023	ITCH;NEDD4;NEDD4L	ENSGALP00000004596	594	594	112310	ENSGALP00000004596	Neural precursor cell expressed, developmentally down-regulated 4-like, E3 ubiquitin protein ligase	NEDD4L	None	0		ENSG00000049759	ENSMUSG00000024589	3	2	5	3	2	2	1	3	5	5	6	7	6	5	9	6	4	6	6	7	2	0	0	1	5	5	10	7	5	4	3	3	8	8	9
1374	ENSGALP00000011384	IGF1R	ENSGALP00000011384	710;1374	1374	153610	ENSGALP00000011384	Insulin-like growth factor 1 receptor	IGF1R	TMhelix	1		ENSG00000140443	ENSMUSG00000005533	2	2	2	2	1	1	1	1	7	4	2	5	4	5	2	3	5	3	5	3	0	0	0	0	4	3	2	5	2	3	2	3	2	1	7
3515	ENSGALP00000037734	FUT8	ENSGALP00000037734	3515	3515	66379	ENSGALP00000037734	Fucosyltransferase 8 (alpha (1,6) fucosyltransferase)	FUT8	TMhelix	1		ENSG00000033170	ENSMUSG00000021065	11	10	10	11	6	7	8	10	14	15	16	15	13	13	15	13	14	14	17	16	2	0	1	2	15	12	14	15	4	4	5	2	14	15	17
3717	ENSGALP00000040817	STX1A	ENSGALP00000040817	3717	3717	15443	ENSGALP00000040817	Syntaxin 1A	STX1A	TMhelix	1		ENSG00000106089	ENSMUSG00000007207	1	1	1	1	0	0	0	0	1	1	1	1	1	1	1	1	1	1	1	1	0	0	0	0	1	1	1	1	1	1	0	1	1	1	1
1214	ENSGALP00000009950;ENSGALP00000021593	ABCC8;ABCC9	ENSGALP00000009950	1214	1214	179000	ENSGALP00000009950	ATP-binding cassette, sub-family C (CFTR/MRP), member 8	ABCC8	TMhelix	1		ENSG00000006071	ENSMUSG00000040136	0	0	0	0	0	0	0	0	0	0	0	2	1	1	0	0	3	2	3	2	0	0	0	0	0	0	0	1	0	0	0	0	2	1	3
3196	ENSGALP00000027988	SRSF2	ENSGALP00000027988	3196	3196	25524	ENSGALP00000027988	Serine/arginine-rich splicing factor 2	SRSF2	None	0		ENSG00000161547	ENSMUSG00000034120	2	2	2	2	2	1	1	1	4	4	4	4	3	4	4	4	3	3	3	4	0	1	0	0	5	4	4	3	3	4	3	4	2	2	3
2810	ENSGALP00000024227	UHRF2	ENSGALP00000024227	2810	2810	91993	ENSGALP00000024227	Ubiquitin-like with PHD and ring finger domains 2, E3 ubiquitin protein ligase	UHRF2	None	0		ENSG00000147854	ENSMUSG00000024817	0	2	0	1	2	2	0	1	0	1	0	0	1	1	1	1	0	1	1	1	0	0	0	0	0	1	1	0	2	1	2	1	1	1	1
787	ENSGALP00000006240	COL6A3	ENSGALP00000006240	787	787	339610	ENSGALP00000006240	Collagen, type VI, alpha 3	COL6A3	None	0		ENSG00000163359	ENSMUSG00000048126	8	7	9	6	1	1	1	1	21	17	24	22	12	14	17	18	10	6	6	7	2	1	1	0	39	37	39	40	38	43	45	46	12	14	16
2955	ENSGALP00000025573	MYO6	ENSGALP00000025573	2955	2955	147580	ENSGALP00000025573	Myosin VI	MYO6	None	0		ENSG00000196586	ENSMUSG00000033577	33	36	33	39	28	26	28	30	43	41	48	50	44	38	41	49	41	35	44	47	18	20	27	24	49	51	60	61	53	59	64	64	44	42	46
3074	ENSGALP00000026672	EPT1	ENSGALP00000026672	3074	3074	46120	ENSGALP00000026672	Ethanolaminephosphotransferase 1 (CDP-ethanolamine-specific)	EPT1	TMhelix	1		ENSG00000138018	ENSMUSG00000075703	0	1	2	0	0	0	0	0	1	1	2	0	0	1	2	1	1	1	2	2	0	0	1	0	1	1	2	0	0	0	1	0	1	1	2
988	ENSGALP00000007800	TMEM119	ENSGALP00000007800	988	988	23315	ENSGALP00000007800	Transmembrane protein 119	TMEM119	TMhelix	1		ENSG00000183160	ENSMUSG00000054675	0	0	0	0	0	1	0	0	0	0	0	1	1	0	0	0	0	0	0	0	0	0	0	0	1	1	0	1	0	1	1	1	1	1	1
106	ENSGALP00000000242	MTCH1	ENSGALP00000000242	106	106	35336	ENSGALP00000000242	Mitochondrial carrier 1	MTCH1	TMhelix	1		ENSG00000137409	ENSMUSG00000024012	2	1	1	1	0	0	0	1	2	2	2	2	2	2	2	1	2	2	2	1	0	1	1	1	1	1	2	1	1	1	1	0	2	1	2
1257	ENSGALP00000010335	CAMLG	ENSGALP00000010335	1257	1257	31902	ENSGALP00000010335	Calcium modulating ligand	CAMLG	ND	0		ENSG00000164615	ENSMUSG00000021501	1	1	1	0	1	1	0	0	2	2	1	2	2	2	1	1	2	2	2	2	0	0	0	0	2	2	2	1	0	1	0	0	2	2	2
99	ENSGALP00000000199	SUPT6H	ENSGALP00000000199	99	99	199480	ENSGALP00000000199	Suppressor of Ty 6 homolog	SUPT6H	ND	0		ENSG00000109111	ENSMUSG00000002052	1	1	1	2	1	1	2	1	1	1	2	3	1	2	2	3	2	1	2	2	0	0	0	0	2	2	3	3	1	3	3	3	0	0	3
1301	ENSGALP00000010650	KIAA1324L	ENSGALP00000010650	1301	1301	129380	ENSGALP00000010650	KIAA1324-like	KIAA1324L	ND	0		ENSG00000164659	ENSMUSG00000056004	0	0	0	0	0	0	0	0	0	0	1	0	0	2	1	0	0	1	0	0	0	0	0	0	0	0	0	0	0	0	0	0	0	1	2
3877	ENSGALP00000042168	TMEM161A	ENSGALP00000042168	3877	3877	53731	ENSGALP00000042168	Transmembrane protein 161A	TMEM161A	TMhelix	1		ENSG00000064545	ENSMUSG00000002342	0	0	0	0	0	0	0	0	1	2	1	1	2	2	1	1	1	1	2	1	0	0	1	0	2	1	1	2	1	1	2	1	3	3	1
625	ENSGALP00000004917	GPR124	ENSGALP00000004917	625	625	131370	ENSGALP00000004917	G protein-coupled receptor 124	GPR124	ND	0		ENSG00000020181	ENSMUSG00000031486	1	0	1	0	0	0	0	0	0	0	1	1	1	1	1	1	0	0	0	0	0	0	0	0	1	1	2	3	3	2	4	4	1	0	1
3158	ENSGALP00000027494	ALG5	ENSGALP00000027494	3158	3158	37259	ENSGALP00000027494	ALG5, dolichyl-phosphate beta-glucosyltransferase	ALG5	TMhelix	1		ENSG00000120697	ENSMUSG00000036632	1	1	2	1	1	1	0	1	2	1	2	2	1	1	1	1	2	2	1	1	0	0	0	0	2	2	2	2	0	2	1	2	2	1	1
1252	ENSGALP00000042231;ENSGALP00000010295	PTPRJ	ENSGALP00000010295;ENSGALP00000042231	1252	1252	130160	ENSGALP00000042231	Protein tyrosine phosphatase, receptor type, J	PTPRJ	TMhelix	1		ENSG00000149177	ENSMUSG00000025314	0	0	0	0	0	0	0	0	0	0	0	0	0	0	0	0	0	0	1	1	0	1	0	0	0	0	1	0	0	0	0	0	1	1	2
1464	ENSGALP00000012134;ENSGALP00000041220;ENSGALP00000043189;ENSGALP00000042219;ENSGALP00000042227	ITFG3	ENSGALP00000012134	1464	1464	61494	ENSGALP00000012134	Integrin alpha FG-GAP repeat containing 3	ITFG3	ND	0		ENSG00000167930	ENSMUSG00000024187	2	4	2	2	0	0	0	0	3	3	1	2	3	2	3	2	3	2	2	3	1	0	0	0	1	1	1	1	0	0	0	0	3	4	4
1338	ENSGALP00000011015	TNMD	ENSGALP00000011015	1338	1338	36644	ENSGALP00000011015	Tenomodulin	TNMD	TMhelix	1		ENSG00000000005	ENSMUSG00000031250	3	2	2	1	3	3	2	2	3	2	3	3	2	2	3	3	3	3	3	2	0	0	0	0	3	3	3	2	3	3	3	2	3	3	3
807	ENSGALP00000006386	TOR1AIP2	ENSGALP00000006386	807	807	55906	ENSGALP00000006386	Torsin A interacting protein 2	TOR1AIP2	None	0		ENSG00000169905	ENSMUSG00000050565	0	0	1	0	0	0	0	0	0	0	0	0	0	0	0	1	2	1	0	0	0	0	0	0	2	1	0	1	0	0	0	0	1	1	2
112	ENSGALP00000000331	SLC25A46	ENSGALP00000000331	112	112	44641	ENSGALP00000000331	Solute carrier family 25, member 46 (SLC25A46	SLC25A46	TMhelix	1		ENSG00000164209	ENSMUSG00000024259	1	1	0	0	0	0	0	0	3	3	2	2	1	3	2	2	2	1	2	1	0	0	0	0	1	1	0	2	1	1	0	0	2	2	1
1676	ENSGALP00000013841	MRPS25	ENSGALP00000013841	1676	1676	21129	ENSGALP00000013841	Mitochondrial ribosomal protein S25	MRPS25	None	0		ENSG00000131368	ENSMUSG00000014551	0	0	1	1	0	0	0	0	0	1	1	3	2	2	3	2	1	2	1	2	0	0	0	0	1	1	1	3	2	0	2	2	3	3	2
887	ENSGALP00000007021	SLC39A11	ENSGALP00000007021	887	887	35176	ENSGALP00000007021	Solute carrier family 39, member 11	SLC39A11	TMhelix	1		ENSG00000133195	ENSMUSG00000041654	1	0	1	1	1	0	0	1	1	1	2	1	1	0	1	1	1	2	2	1	0	0	1	0	2	2	1	1	0	0	1	0	2	1	2
531	ENSGALP00000004173	ITGAV	ENSGALP00000004173	531	531	114360	ENSGALP00000004173	Integrin, alpha V	ITGAV	TMhelix	1		ENSG00000138448	ENSMUSG00000027087	8	9	8	11	4	2	5	8	13	12	10	15	13	9	13	15	16	13	12	13	1	1	4	3	13	11	9	13	9	10	10	12	15	13	17
1881	ENSGALP00000015507	PPM1L	ENSGALP00000015507	1881	1881	41072	ENSGALP00000015507	Protein phosphatase, Mg2+/Mn2+ dependent, 1L	PPM1L	None	0		ENSG00000163590	ENSMUSG00000027784	0	1	0	0	0	1	0	0	1	0	0	0	1	1	0	0	0	1	0	1	0	0	0	0	0	0	0	1	0	0	0	0	1	2	0
1527	ENSGALP00000012682	DNAJA3	ENSGALP00000012682	1527	1527	48534	ENSGALP00000012682	DnaJ (Hsp40) homolog, subfamily A, member 3	DNAJA3	None	0		ENSG00000103423	ENSMUSG00000004069	3	3	3	4	0	1	1	0	8	7	8	7	8	8	8	7	6	9	6	7	1	1	0	0	4	6	7	8	7	5	6	6	8	7	8
1592	ENSGALP00000013162	RFTN2	ENSGALP00000013162	1592	1592	56939	ENSGALP00000013162	Raftlin-2	RFTN2	None	0		ENSG00000162944	ENSMUSG00000025978	1	0	1	1	1	2	1	2	1	0	2	1	0	0	2	1	1	1	2	2	0	0	0	0	2	1	2	2	0	1	1	1	1	1	2
3870	ENSGALP00000042131	CHST2	ENSGALP00000042131	3870	3870	23736	ENSGALP00000042131	Carbohydrate (N-acetylglucosamine-6-O) sulfotransferase 2	CHST2	TMhelix	1		ENSG00000175040	ENSMUSG00000033350	0	0	0	1	0	0	0	1	0	0	0	0	0	1	0	1	1	0	0	1	0	0	0	0	0	1	1	0	0	0	0	0	0	0	0
816	ENSGALP00000006434	ITFG1	ENSGALP00000006434	816	816	66826	ENSGALP00000006434	Integrin alpha FG-GAP repeat containing 1	ITFG1	TMhelix	1		ENSG00000129636	ENSMUSG00000031703	1	0	1	3	0	1	1	0	4	2	5	7	5	4	4	2	4	2	4	4	1	1	1	1	5	3	4	2	1	1	2	2	6	6	2
1169	ENSGALP00000009490	TMEM9B	ENSGALP00000009490	1169	1169	21326	ENSGALP00000009490	Transmembrane protein 9B; Uncharacterized protein	TMEM9B	TMhelix	1		ENSG00000175348	ENSMUSG00000031021	0	1	0	0	0	0	0	0	0	0	1	0	1	0	1	1	0	0	1	0	0	0	0	0	0	0	0	0	0	0	0	0	1	1	1
1919	ENSGALP00000015845	XRCC6BP1	ENSGALP00000015845	1919	1919	27532	ENSGALP00000015845	XRCC6 binding protein 1	XRCC6BP1	None	0		ENSG00000166896	ENSMUSG00000025436	1	1	0	1	0	0	0	0	1	1	2	3	1	1	3	3	1	1	1	1	0	0	0	0	1	0	1	1	0	0	1	1	4	1	4
3341	ENSGALP00000033823	GPRC5C	ENSGALP00000033823	3341	3341	47092	ENSGALP00000033823	G protein-coupled receptor, class C, group 5, member C	GPRC5C	TMhelix	1		ENSG00000170412	ENSMUSG00000051043	0	0	0	0	0	0	0	1	0	0	1	1	0	1	0	0	1	1	1	0	0	0	0	0	1	1	1	0	0	0	0	0	1	1	1
2239	ENSGALP00000018671	STT3B	ENSGALP00000018671	234;2239	2239	82862	ENSGALP00000018671	STT3B, subunit of the oligosaccharyltransferase complex (catalytic)	STT3B	TMhelix	1		ENSG00000163527	ENSMUSG00000032437	6	3	6	7	3	3	4	2	8	7	9	7	8	8	8	9	8	6	9	8	0	0	1	0	8	8	10	10	6	6	8	6	6	5	5
1708	ENSGALP00000014075	APMAP	ENSGALP00000014075	1708	1708	46115	ENSGALP00000014075	Adipocyte plasma membrane associated protein	APMAP	TMhelix	1		ENSG00000101474	ENSMUSG00000033096	8	8	9	9	4	6	6	6	13	11	14	12	12	11	12	12	13	14	13	12	2	5	4	6	11	14	13	12	5	7	6	11	12	13	14
1435	ENSGALP00000011873	TMX2	ENSGALP00000011873	1435	1435	33878	ENSGALP00000011873	Thioredoxin-related transmembrane protein 2	TMX2	TMhelix	1		ENSG00000213593	ENSMUSG00000050043	3	4	3	1	1	2	1	1	5	5	2	4	3	3	3	3	5	3	2	3	1	1	0	0	3	3	3	4	3	2	4	0	4	4	4
1664	ENSGALP00000013785	SPINT1	ENSGALP00000013785	1664	1664	60632	ENSGALP00000013785	Serine peptidase inhibitor, Kunitz type 1	SPINT1	TMhelix	1		ENSG00000166145	ENSMUSG00000027315	1	1	1	2	0	0	1	0	3	3	3	2	3	3	3	2	3	3	3	2	0	0	0	0	2	1	3	2	1	1	1	1	2	2	1
177	ENSGALP00000000921	NIP7	ENSGALP00000000921	177	177	21120	ENSGALP00000000921	Nuclear import 7 homolog	NIP7	None	0		ENSG00000132603	ENSMUSG00000031917	1	0	0	0	1	0	0	0	0	1	0	0	1	0	0	0	1	0	0	0	0	0	0	0	1	1	1	1	1	1	1	1	0	0	0
2553	ENSGALP00000021774	NCLN	ENSGALP00000021774	2553	2553	63089	ENSGALP00000021774	Nicalin	NCLN	TMhelix	1		ENSG00000125912	ENSMUSG00000020238	6	7	7	7	2	2	4	5	10	10	9	8	10	11	10	11	11	10	9	13	0	0	0	0	10	9	12	10	6	4	7	8	12	10	11
2454	ENSGALP00000020634	CKAP4	ENSGALP00000020634	2454	2454	56822	ENSGALP00000020634	Cytoskeleton-associated protein 4	CKAP4	TMhelix	1		ENSG00000136026	ENSMUSG00000046841	27	29	18	27	19	18	23	21	35	34	33	39	38	39	36	37	40	38	37	33	15	10	15	12	34	34	35	35	29	30	25	33	38	41	42
3188	ENSGALP00000027936	MRPL48	ENSGALP00000027936	3188	3188	24217	ENSGALP00000027936	Mitochondrial ribosomal protein L48	MRPL48	None	0		ENSG00000175581	ENSMUSG00000030706	1	1	1	1	0	1	0	0	1	1	2	2	2	3	2	3	1	1	1	2	0	0	0	0	1	1	2	0	1	1	2	1	4	3	4
1405	ENSGALP00000011618	ERGIC2	ENSGALP00000011618	1405	1405	42521	ENSGALP00000011618	ERGIC and golgi 2 (ERGIC2	ERGIC2	TMhelix	1		ENSG00000087502	ENSMUSG00000030304	0	1	0	0	0	0	0	0	1	1	2	0	0	1	2	0	1	1	1	1	0	0	0	0	1	1	1	2	0	1	1	1	1	2	1
2956	ENSGALP00000025582	TMEM30A	ENSGALP00000025582	2956	2956	41449	ENSGALP00000025582	Transmembrane protein 30A	TMEM30A	TMhelix	1		ENSG00000112697	ENSMUSG00000032328	2	1	4	3	1	1	2	3	3	3	3	3	3	4	3	3	3	3	4	4	0	0	1	0	4	2	3	3	2	1	3	0	2	3	2
3871	ENSGALP00000042138	MRPS2	ENSGALP00000042138	3871	3871	25508	ENSGALP00000042138	Mitochondrial ribosomal protein S2	MRPS2	None	0		ENSG00000122140	ENSMUSG00000035772	0	0	0	0	0	0	0	0	2	2	0	0	2	3	0	1	2	1	0	0	0	0	0	0	0	1	0	1	0	0	0	0	0	1	1
3814	ENSGALP00000041673	SURF4	ENSGALP00000041673	3814	3814	30619	ENSGALP00000041673	Surfeit locus protein 4	SURF4	TMhelix	1		ENSG00000148248	ENSMUSG00000014867	3	3	3	3	3	2	3	2	3	3	4	4	4	4	4	4	3	3	4	4	1	1	0	1	3	3	4	4	3	4	4	4	3	3	3
3485	ENSGALP00000037020;ENSGALP00000019068;ENSGALP00000024798	EPHA3;EPHA5	ENSGALP00000019068;ENSGALP00000037020	952;1302;2741;2751;2909;3485;3598	3485	121490	ENSGALP00000037020	EPH receptor A5	EPHA5	TMhelix	1		ENSG00000145242	ENSMUSG00000029245	0	1	0	0	0	0	0	0	1	1	2	1	1	1	0	1	1	1	1	1	0	0	0	0	1	2	1	1	1	0	0	0	1	2	1
1981	ENSGALP00000016318	PTPRF	ENSGALP00000016318	815;1981	1981	211990	ENSGALP00000016318	Protein tyrosine phosphatase, receptor type, F	PTPRF	TMhelix	1		ENSG00000142949	ENSMUSG00000033295	0	0	0	1	0	0	0	0	2	3	2	2	2	3	2	4	2	2	2	0	0	0	0	0	1	1	1	1	0	0	0	0	5	4	2
3297	ENSGALP00000031498	GAR1	ENSGALP00000031498	3297	3297	19278	ENSGALP00000031498	GAR1 ribonucleoprotein	GAR1	None	0		ENSG00000109534	ENSMUSG00000028010	0	0	0	1	0	0	0	0	1	1	1	1	0	1	1	1	1	1	1	0	0	0	0	0	1	1	1	1	1	1	1	1	2	2	1
3419	ENSGALP00000035834	MTDH	ENSGALP00000035834	3419	3419	53319	ENSGALP00000035834	Metadherin	MTDH	TMhelix	1		ENSG00000147649	ENSMUSG00000022255	3	2	1	2	1	1	1	2	2	2	2	3	2	2	3	3	3	2	4	3	0	0	0	0	3	3	4	2	2	2	2	2	4	3	5
2211	ENSGALP00000018410	TOP2B	ENSGALP00000018410	2211;3615	2211	183360	ENSGALP00000018410	Topoisomerase (DNA) II beta 180kDa	TOP2B	None	0	0.588235	ENSG00000077097	ENSMUSG00000017485	6	5	8	9	2	1	3	2	15	14	15	15	16	13	9	15	16	16	14	16	1	1	0	1	17	20	20	21	17	19	22	23	13	14	12
1591	ENSGALP00000013156	SFXN2	ENSGALP00000013156	1591	1591	35986	ENSGALP00000013156	Sideroflexin 2	SFXN2	TMhelix	1		ENSG00000156398	ENSMUSG00000025036	0	0	1	0	0	0	0	0	2	1	1	2	1	1	2	2	1	2	0	1	0	0	0	0	3	1	0	0	0	0	0	0	1	1	0
269	ENSGALP00000001877	STX8	ENSGALP00000001877	269	269	26754	ENSGALP00000001877	Syntaxin 8	STX8	TMhelix	1		ENSG00000170310	ENSMUSG00000020903	2	1	2	1	0	0	1	0	3	3	4	3	4	4	4	3	4	2	4	3	0	0	0	0	3	2	4	4	2	2	2	1	3	4	4
2595	ENSGALP00000022251	TIMM21	ENSGALP00000022251	2595	2595	25510	ENSGALP00000022251	Translocase of inner mitochondrial membrane 21 homolog	TIMM21	TMhelix	1		ENSG00000075336	ENSMUSG00000024645	1	1	0	0	1	1	0	0	3	2	2	3	4	3	2	1	3	4	3	1	0	0	0	0	3	1	0	1	0	0	1	0	3	4	2
3643	ENSGALP00000039725;ENSGALP00000012709	NCAM1	ENSGALP00000012709;ENSGALP00000039725	3643	3643	94504	ENSGALP00000039725	Neural cell adhesion molecule 1	NCAM1	TMhelix	1		ENSG00000149294	ENSMUSG00000039542	2	2	3	3	0	1	0	2	6	5	4	4	2	3	2	3	2	2	3	4	0	1	1	1	3	4	4	4	1	3	4	4	5	5	8
2643	ENSGALP00000022679	DNAJB14	ENSGALP00000022679	884;2643	2643	42702	ENSGALP00000022679	DnaJ (Hsp40) homolog, subfamily B, member 14	DNAJB14	None	0		ENSG00000164031	ENSMUSG00000074212	0	0	0	0	0	0	0	0	0	0	1	1	0	0	1	1	0	0	1	0	0	0	0	0	1	0	1	1	0	0	1	1	1	0	1
1948	ENSGALP00000016081	PRKD1	ENSGALP00000016081	1948	1948	100040	ENSGALP00000016081	Protein kinase D1	PRKD1	None	0		ENSG00000184304	ENSMUSG00000002688	1	1	1	0	0	1	0	0	1	0	0	1	0	0	1	0	1	1	0	0	0	0	0	0	2	2	0	1	1	1	1	2	2	0	2
120	ENSGALP00000000410	SLC25A22	ENSGALP00000000410	120	120	30099	ENSGALP00000000410	Solute carrier family 25 (mitochondrial carrier: glutamate), member 22	SLC25A22	TMhelix	1		ENSG00000177542	ENSMUSG00000019082	3	3	4	5	0	0	0	0	5	6	10	8	6	7	9	10	8	10	9	9	1	1	1	1	7	5	9	8	1	2	3	1	8	7	8
1138	ENSGALP00000009178	PDGFRB	ENSGALP00000009178	1138	1138	119240	ENSGALP00000009178	Platelet-derived growth factor receptor, beta polypeptide	PDGFRB	TMhelix	1		ENSG00000113721	ENSMUSG00000024620	0	0	1	1	1	1	0	0	5	1	1	3	3	3	1	2	0	1	3	1	0	0	0	0	3	3	3	3	4	4	5	5	5	2	4
1102	ENSGALP00000038262;ENSGALP00000008849	SRSF1	ENSGALP00000008849;ENSGALP00000038262	1102	1102	20708	ENSGALP00000038262	Serine/arginine-rich splicing factor 1	SRSF1	None	0		ENSG00000136450	ENSMUSG00000018379	4	2	5	4	1	1	2	2	3	3	5	4	2	3	4	6	5	4	5	5	1	0	2	2	4	6	5	4	5	6	6	6	4	4	5
2039	ENSGALP00000016843	YIPF3	ENSGALP00000016843	2039	2039	37822	ENSGALP00000016843	Yip1 domain family, member 3	YIPF3	TMhelix	1		ENSG00000137207	ENSMUSG00000071074	0	1	1	1	1	0	0	0	0	0	1	1	1	0	1	1	1	1	1	1	0	0	0	0	0	0	1	0	0	0	0	0	1	1	1
1249	ENSGALP00000010241	TMEM43	ENSGALP00000010241	1249	1249	44867	ENSGALP00000010241	Transmembrane protein 43	TMEM43	TMhelix	1		ENSG00000170876	ENSMUSG00000030095	3	4	4	5	2	3	4	0	6	6	8	7	5	5	7	5	6	7	6	6	2	0	2	2	5	6	6	7	4	3	4	4	7	7	6
2339	ENSGALP00000019423	DHRS7	ENSGALP00000019423	2339	2339	37720	ENSGALP00000019423	Dehydrogenase/reductase (SDR family) member 7	DHRS7	TMhelix	1		ENSG00000100612	ENSMUSG00000021094	6	6	5	7	3	3	4	3	9	9	9	10	11	11	9	9	11	11	10	9	1	1	2	2	9	9	8	9	5	4	7	8	8	8	7
3590	ENSGALP00000038925	LMAN1	ENSGALP00000038925	3590	3590	56518	ENSGALP00000038925	Lectin, mannose-binding, 1	LMAN1	TMhelix	1		ENSG00000074695	ENSMUSG00000041891	14	12	16	12	5	7	11	8	16	15	19	17	16	16	17	17	16	18	18	19	10	5	10	9	18	17	18	19	11	11	14	14	20	18	20
2577	ENSGALP00000022030	AKAP8L	ENSGALP00000022030	2577	2577	80410	ENSGALP00000022030	A kinase (PRKA) anchor protein 8-like	AKAP8L	None	0		ENSG00000011243	ENSMUSG00000002625	0	0	1	2	0	0	1	0	1	2	2	2	0	0	2	2	2	2	2	2	0	1	1	1	1	1	2	2	1	2	2	2	1	1	1
432	ENSGALP00000003281	CLCC1	ENSGALP00000003281	432	432	49993	ENSGALP00000003281	Chloride channel CLIC-like 1	CLCC1	TMhelix	1		ENSG00000121940	ENSMUSG00000027884	1	1	3	1	0	1	1	2	3	4	5	6	4	4	3	5	4	2	5	5	1	0	0	0	2	1	5	4	2	2	3	2	3	5	6
496	ENSGALP00000003923	RHOT2	ENSGALP00000003923	496;683	496	69097	ENSGALP00000003923	Ras homolog family member T2	RHOT2	TMhelix	1		ENSG00000140983	ENSMUSG00000093593	3	2	1	1	0	0	0	0	4	4	5	6	5	6	6	6	5	5	6	6	0	0	0	0	5	3	5	5	3	3	2	4	5	6	5
362	ENSGALP00000002650	CD276	ENSGALP00000002650	362	362	33710	ENSGALP00000002650	CD276 molecule	CD276	TMhelix	1		ENSG00000103855	ENSMUSG00000035914	1	0	0	0	0	0	1	0	1	0	0	1	2	1	0	0	1	0	0	1	1	0	1	1	0	0	1	1	1	1	1	2	2	2	1
423	ENSGALP00000003187	POR	ENSGALP00000003187	423	423	76968	ENSGALP00000003187	P450 (cytochrome) oxidoreductase	POR	TMhelix	1		ENSG00000127948	ENSMUSG00000005514	6	9	11	6	4	5	5	6	15	15	12	11	13	12	13	10	9	12	14	12	2	3	3	4	11	10	9	11	10	7	9	8	13	11	13
2620	ENSGALP00000022477	FAM210A	ENSGALP00000022477	2620	2620	30449	ENSGALP00000022477	Family with sequence similarity 210, member A	FAM210A	TMhelix	1		ENSG00000177150	ENSMUSG00000038121	0	1	0	1	0	0	0	0	0	0	1	2	0	1	1	1	2	1	1	1	0	0	0	0	1	1	1	1	0	0	0	0	2	2	1
2537	ENSGALP00000021547	C2CD5	ENSGALP00000021547	2537	2537	124240	ENSGALP00000021547	C2 calcium-dependent domain containing 5	C2CD5	TMhelix	1		ENSG00000111731	ENSMUSG00000030279	0	2	1	1	0	0	0	0	4	5	5	5	4	4	5	5	4	4	4	6	0	0	0	0	5	4	4	5	1	1	1	3	6	3	5
2051	ENSGALP00000016954	POMT2	ENSGALP00000016954	2051	2051	96257	ENSGALP00000016954	Protein-O-mannosyltransferase 2	POMT2	TMhelix	1		ENSG00000009830	ENSMUSG00000034126	0	0	0	0	0	0	0	0	0	1	1	1	1	1	0	1	0	1	0	2	0	0	0	0	0	1	2	2	0	0	0	1	1	1	1
250	ENSGALP00000001681	MMEL1	ENSGALP00000001681	250	250	88718	ENSGALP00000001681	Membrane metallo-endopeptidase-like 1	MMEL1	TMhelix	1		ENSG00000142606	ENSMUSG00000058183	1	1	1	1	1	1	1	1	1	3	2	1	2	2	1	1	3	3	2	3	0	1	0	1	3	4	1	3	1	1	1	1	4	5	4
639	ENSGALP00000005047	SURF1	ENSGALP00000005047	639	639	35210	ENSGALP00000005047	Surfeit 1	SURF1	TMhelix	1		ENSG00000148290	ENSMUSG00000015790	0	0	1	1	0	0	0	0	2	2	2	2	2	2	2	3	2	2	2	1	0	0	0	0	1	1	2	2	0	0	0	0	2	2	2
2548	ENSGALP00000021743	H2BFM	ENSGALP00000021743	2547;2548	2548	13545	ENSGALP00000021743	H2B histone family, member M	H2BFM	None	0		ENSG00000101812	ENSMUSG00000095217	1	1	1	1	0	0	1	1	1	1	1	1	1	1	1	1	1	1	1	1	1	1	1	1	1	1	1	1	1	1	1	1	1	1	1
1159	ENSGALP00000009403	DR1	ENSGALP00000009403	1159	1159	19443	ENSGALP00000009403	Down-regulator of transcription 1, TBP-binding (negative cofactor 2)	DR1	None	0		ENSG00000117505	ENSMUSG00000029265	1	1	2	1	1	1	0	1	2	1	2	2	1	2	2	2	4	3	2	1	0	0	0	1	2	1	3	1	2	2	4	3	3	3	4
2729	ENSGALP00000023450	LPCAT3	ENSGALP00000023450	2729	2729	54106	ENSGALP00000023450	Lysophosphatidylcholine acyltransferase 3	LPCAT3	TMhelix	1		ENSG00000111684	ENSMUSG00000004270	1	1	2	2	0	0	1	0	2	1	3	3	1	2	1	3	2	2	3	3	0	0	0	0	1	2	1	2	0	1	1	2	2	2	2
2517	ENSGALP00000021326	ABCA13	ENSGALP00000021326	2517	2517	200070	ENSGALP00000021326	ATP-binding cassette, sub-family A (ABC1), member 13	ABCA13	TMhelix	1		ENSG00000179869	ENSMUSG00000004668	2	1	1	2	0	1	1	0	5	4	4	3	5	4	2	3	7	4	4	2	1	1	1	0	5	3	4	3	1	1	1	1	3	6	6
2779	ENSGALP00000023950	GJA1	ENSGALP00000023950	2779	2779	43151	ENSGALP00000023950	Gap junction protein, alpha 1, 43kDa	GJA1	TMhelix	1		ENSG00000152661	ENSMUSG00000050953	1	1	2	1	1	0	0	0	2	1	1	3	1	2	3	1	1	2	4	3	1	0	0	0	4	3	4	2	3	4	3	4	1	1	2
796	ENSGALP00000006311	EMC1	ENSGALP00000006311	796	796	110110	ENSGALP00000006311	ER membrane protein complex subunit 1	EMC1	TMhelix	1		ENSG00000127463	ENSMUSG00000078517	6	6	12	7	5	2	1	3	16	16	18	16	17	14	17	16	19	14	17	21	6	2	5	6	16	15	21	16	6	4	7	9	16	15	17
2216	ENSGALP00000018449	TMCC3	ENSGALP00000018449	2216	2216	53127	ENSGALP00000018449	Transmembrane and coiled-coil domain family 3	TMCC3	TMhelix	1		ENSG00000057704	ENSMUSG00000020023	1	1	1	1	0	1	1	0	2	2	2	2	2	2	2	2	1	2	1	1	0	0	0	0	0	0	1	2	1	1	1	0	2	1	1
831	ENSGALP00000006566	SRSF10	ENSGALP00000006566	831	831	31286	ENSGALP00000006566	Serine/arginine-rich splicing factor 10	SRSF10	None	0		ENSG00000188529	ENSMUSG00000028676	2	2	1	3	0	0	0	0	3	3	3	3	2	4	2	2	3	4	2	3	0	0	0	1	4	4	4	5	5	5	5	5	4	4	3
1267	ENSGALP00000010404	SRPRB	ENSGALP00000010404	1267	1267	28146	ENSGALP00000010404	Signal recognition particle receptor, B subunit	SRPRB	TMhelix	1		ENSG00000144867	ENSMUSG00000032553	4	7	9	10	3	3	6	8	12	13	13	14	13	12	12	14	15	13	15	14	2	0	2	2	15	14	13	11	8	9	10	7	15	14	14
1703	ENSGALP00000014018	NDUFA1	ENSGALP00000014018	1703	1703	8211.6	ENSGALP00000014018	NADH dehydrogenase (ubiquinone) 1 alpha subcomplex, 1, 7.5kDa	NDUFA1	TMhelix	1		ENSG00000125356	ENSMUSG00000016427	1	1	1	1	0	0	1	0	1	1	1	1	1	1	1	1	1	1	1	1	0	0	0	0	1	1	1	1	0	0	1	1	1	1	1
3112	ENSGALP00000027157	COL4A2	ENSGALP00000027157	3112	3112	168880	ENSGALP00000027157	Collagen, type IV, alpha 2	COL4A2	TMhelix	1		ENSG00000134871	ENSMUSG00000031503	1	2	3	1	0	0	1	1	5	5	5	3	5	4	4	3	2	3	2	1	0	0	0	0	5	5	5	5	5	5	5	5	4	3	4
2821	ENSGALP00000024300	ZBTB20	ENSGALP00000024300	2821	2821	88012	ENSGALP00000024300	Zinc finger and BTB domain containing 20	ZBTB20	None	0		ENSG00000181722	ENSMUSG00000022708	3	1	1	1	1	0	2	2	4	2	3	3	3	3	3	4	3	4	3	4	0	0	1	0	2	4	3	5	4	3	3	3	4	3	3
908	ENSGALP00000007206	KIAA2013	ENSGALP00000007206	908	908	63393	ENSGALP00000007206	KIAA2013	KIAA2013	ND	0		ENSG00000116685	ENSMUSG00000044496	3	2	2	3	2	0	2	2	4	4	3	4	3	4	3	6	4	5	3	3	0	0	0	0	4	3	4	4	1	2	2	1	5	4	3
2307;2311;3495	ENSGALP00000019163;ENSGALP00000019205;ENSGALP00000037266	HIST1H1B	ENSGALP00000037266;ENSGALP00000019163;ENSGALP00000019205	2307;2311;3495	2307;2311;3495	22528	ENSGALP00000037266_family	Family {Histone cluster 1, H1b}	HIST1H1B	ND	0		ENSG00000124575	ENSMUSG00000091230	3	3	2	3	3	3	1	3	3	3	3	3	3	3	3	3	3	3	3	3	3	3	3	3	3	3	3	3	3	3	3	3	4	4	3
1931	ENSGALP00000015953	TMEM206	ENSGALP00000015953	1931	1931	41395	ENSGALP00000015953	Transmembrane protein 206	TMEM206	TMhelix	1		ENSG00000065600	ENSMUSG00000026627	1	0	0	0	0	0	0	0	0	0	0	1	1	1	1	1	1	2	1	0	0	0	0	0	2	1	0	2	0	0	0	0	3	2	3
631	ENSGALP00000004972	ITPR3	ENSGALP00000004972	631;1628;2647	631	304870	ENSGALP00000004972	Inositol 1,4,5-trisphosphate receptor, type 3	ITPR3	TMhelix	1		ENSG00000096433	ENSMUSG00000042644	7	7	6	5	3	1	2	3	12	10	16	16	11	10	13	14	14	14	15	13	2	2	2	0	13	12	19	16	8	10	14	11	15	13	17
1541	ENSGALP00000012817	LAMB1	ENSGALP00000012817	1541	1541	168510	ENSGALP00000012817	Laminin, beta 1	LAMB1	None	0		ENSG00000091136	ENSMUSG00000002900	9	10	12	13	5	6	4	8	19	16	26	23	17	20	21	24	13	12	8	10	4	1	2	5	25	24	30	25	30	29	33	36	18	21	27
2159;3231	ENSGALP00000017958;ENSGALP00000029248;ENSGALP00000040955	CBX3;CBX1	ENSGALP00000017958;ENSGALP00000040955;ENSGALP00000029248	2159;3231;3712	2159;3231	19777	ENSGALP00000017958_family	Family {Chromobox homolog 3}	CBX3;CBX1	ND	0		ENSG00000122565	ENSMUSG00000029836	2	1	1	2	0	1	2	1	1	3	4	3	5	2	4	2	4	3	3	2	0	0	1	1	2	1	4	2	4	5	4	4	4	4	4
889	ENSGALP00000007035	SCAMP1	ENSGALP00000007035	889	889	38130	ENSGALP00000007035	Secretory carrier membrane protein 1	SCAMP1	TMhelix	1		ENSG00000085365	ENSMUSG00000021687	2	4	2	2	2	3	3	3	5	4	3	3	4	4	3	4	5	4	3	4	0	0	0	0	5	4	2	3	1	1	1	4	5	5	4
2607;3536	ENSGALP00000022386;ENSGALP00000022397;ENSGALP00000038155	SRSF7	ENSGALP00000038155;ENSGALP00000022386;ENSGALP00000022397	161;2607;3536	2607;3536	28751	ENSGALP00000038155_family	Family {Serine/arginine-rich splicing factor 7}	SRSF7	ND	0		ENSG00000115875	ENSMUSG00000024097	0	0	2	2	0	2	1	1	2	2	2	2	2	1	2	2	2	2	2	2	2	2	2	2	3	3	2	3	2	2	2	2	2	2	2
1486	ENSGALP00000012301;ENSGALP00000003123	MGRN1;RNF157	ENSGALP00000012301	1486	1486	61565	ENSGALP00000012301	Mahogunin ring finger 1, E3 ubiquitin protein ligase	MGRN1	None	0		ENSG00000102858	ENSMUSG00000022517	1	0	1	0	0	0	0	0	2	2	1	1	2	1	0	2	3	3	4	3	0	0	0	0	3	3	2	1	1	0	0	1	4	2	2
2742	ENSGALP00000023635	LMNB1	ENSGALP00000023635	149;2742	2742	73638	ENSGALP00000023635	Lamin B1	LMNB1	None	0		ENSG00000113368	ENSMUSG00000024590	12	9	11	11	7	9	7	7	16	13	12	14	16	15	12	13	19	18	15	13	2	2	4	2	15	15	15	13	17	17	17	20	20	18	17
781	ENSGALP00000006191;ENSGALP00000006190	P2RX4	ENSGALP00000006190;ENSGALP00000006191	781	781	43337	ENSGALP00000006191	Purinergic receptor P2X, ligand-gated ion channel, 4 (P2RX4	P2RX4	TMhelix	1		ENSG00000135124	ENSMUSG00000029470	0	0	0	0	0	0	0	0	0	0	1	1	1	0	1	0	0	0	0	0	1	1	0	1	0	1	0	1	0	0	0	0	1	1	2
788	ENSGALP00000006256	QSOX1	ENSGALP00000006256	788	788	72650	ENSGALP00000006256	Quiescin Q6 sulfhydryl oxidase 1	QSOX1	TMhelix	1		ENSG00000116260	ENSMUSG00000033684	3	0	0	2	1	1	1	0	1	3	3	3	1	1	3	2	2	2	4	3	0	0	0	1	0	0	2	2	0	0	0	0	5	4	3
3271	ENSGALP00000030672	HIGD1A	ENSGALP00000030672	3271	3271	10658	ENSGALP00000030672	HIG1 hypoxia inducible domain family, member 1A	HIGD1A	TMhelix	1		ENSG00000181061	ENSMUSG00000038412	1	1	1	1	0	0	0	0	1	1	1	1	1	1	1	1	1	1	1	1	0	0	0	0	1	1	1	1	0	0	0	0	1	1	1
1122	ENSGALP00000009003	F3	ENSGALP00000009003	1122	1122	31878	ENSGALP00000009003	Coagulation factor III (thromboplastin, tissue factor)	F3	TMhelix	1		ENSG00000117525	ENSMUSG00000028128	0	0	0	0	0	0	0	0	1	1	1	1	1	1	1	2	1	2	1	1	0	0	0	0	0	0	1	0	0	0	0	0	2	1	1
370	ENSGALP00000002754	ADPGK	ENSGALP00000002754	370	370	53093	ENSGALP00000002754	ADP-dependent glucokinase	ADPGK	None	0		ENSG00000159322	ENSMUSG00000025236	6	5	6	5	2	1	3	3	6	5	7	7	6	6	7	7	7	8	7	8	2	1	2	2	6	6	7	7	6	5	7	7	8	5	6
3207	ENSGALP00000028073	ARL6IP5	ENSGALP00000028073	3207	3207	21651	ENSGALP00000028073	ADP-ribosylation-like factor 6 interacting protein 5	ARL6IP5	TMhelix	1	0.686275	ENSG00000144746	ENSMUSG00000035199	5	5	5	4	2	3	4	4	5	6	5	5	6	5	5	5	6	7	4	5	1	1	2	1	6	6	5	5	5	5	5	4	7	7	6
3145	ENSGALP00000027412	FNDC3A	ENSGALP00000027412	3145	3145	131600	ENSGALP00000027412	Fibronectin type III domain containing 3A	FNDC3A	TMhelix	1		ENSG00000102531	ENSMUSG00000033487	2	1	0	1	0	0	0	0	3	1	2	0	4	2	2	2	2	3	2	1	0	0	0	0	1	0	2	1	0	0	0	0	3	3	3
1610	ENSGALP00000013359	ANXA4	ENSGALP00000013359	875;1176;1610	1610	36014	ENSGALP00000013359	Annexin A4	ANXA4	None	0		ENSG00000196975	ENSMUSG00000029994	15	15	16	13	10	11	14	12	22	20	21	23	19	18	22	19	19	18	22	18	11	13	10	12	17	19	21	21	16	15	18	17	20	23	23
515	ENSGALP00000004064	GULP1	ENSGALP00000004064	515	515	34343	ENSGALP00000004064	GULP, engulfment adaptor PTB domain containing 1	GULP1	None	0		ENSG00000144366	ENSMUSG00000056870	1	1	1	1	1	1	1	1	1	2	2	3	1	1	2	3	2	3	3	2	1	0	1	1	3	2	3	2	0	2	1	1	2	2	1
2889	ENSGALP00000024919	ASPH	ENSGALP00000024919	2889	2889	87623	ENSGALP00000024919	Aspartate beta-hydroxylase	ASPH	TMhelix	1		ENSG00000198363	ENSMUSG00000028207	7	9	12	10	7	6	11	8	12	10	12	12	14	12	13	12	12	12	13	12	2	3	2	1	16	15	17	14	13	12	16	10	11	11	11
1489	ENSGALP00000041760;ENSGALP00000012342	PEPCK	ENSGALP00000012342;ENSGALP00000041760	1489	1489	61338	ENSGALP00000041760	Phosphoenolpyruvate carboxykinase 1 (soluble) (PCK1	PEPCK	ND	0		ENSG00000124253	ENSMUSG00000027513	0	0	0	1	0	0	0	1	0	0	0	1	0	0	0	1	0	0	0	1	0	0	1	0	1	1	1	1	2	2	1	1	0	0	0
1683	ENSGALP00000013877	ABHD12	ENSGALP00000013877	1683	1683	43855	ENSGALP00000013877	Abhydrolase domain containing 12	ABHD12	TMhelix	1		ENSG00000100997	ENSMUSG00000032046	8	8	4	7	3	5	4	4	12	10	11	9	12	11	9	9	10	11	10	10	1	0	2	2	9	8	9	7	9	6	5	6	9	9	7
1104	ENSGALP00000008863	TM9SF3	ENSGALP00000008863	1104	1104	68231	ENSGALP00000008863	Transmembrane 9 superfamily member 3	TM9SF3	TMhelix	1		ENSG00000077147	ENSMUSG00000025016	8	10	7	5	5	5	4	6	10	10	10	9	12	11	9	10	12	12	11	11	3	3	2	4	11	12	12	9	6	6	3	4	11	11	12
1958	ENSGALP00000016151	CPM	ENSGALP00000016151	1958	1958	49687	ENSGALP00000016151	Carboxypeptidase M precursor	CPM	None	0		ENSG00000135678	ENSMUSG00000020183	1	1	1	1	1	1	1	0	2	3	1	1	1	2	1	2	3	2	1	1	0	0	1	0	3	2	1	1	1	0	1	1	3	2	1
3263	ENSGALP00000030293	COLEC12	ENSGALP00000030293	3263	3263	81854	ENSGALP00000030293	Collectin sub-family member 12	COLEC12	TMhelix	1		ENSG00000158270	ENSMUSG00000036103	1	1	3	5	2	3	2	1	5	7	6	6	7	7	4	4	4	3	4	5	0	1	1	0	6	8	5	5	8	4	6	6	6	7	6
1197	ENSGALP00000009791	METTL7A	ENSGALP00000009791	1197	1197	27672	ENSGALP00000009791	Methyltransferase like 7A	METTL7A	ND	0		ENSG00000170439	ENSMUSG00000093789	3	4	4	5	1	3	4	3	4	4	6	5	5	5	6	5	5	5	6	5	1	1	1	1	4	4	5	5	3	3	3	5	5	5	5
272	ENSGALP00000001896;ENSGALP00000001895	APLP2	ENSGALP00000001896	272	272	83458	ENSGALP00000001896	Amyloid beta (A4) precursor-like protein 2	APLP2	TMhelix	1		ENSG00000084234	ENSMUSG00000031996	3	1	3	1	0	3	0	2	3	5	4	4	3	3	6	5	6	4	3	4	0	0	0	0	6	4	3	4	2	3	2	0	4	4	6
1679	ENSGALP00000013852	ATL2	ENSGALP00000013852	1679	1679	68963	ENSGALP00000013852	Atlastin GTPase 2	ATL2	TMhelix	1		ENSG00000119787	ENSMUSG00000059811	0	1	0	2	1	1	3	1	2	2	3	3	1	1	2	3	3	4	1	2	0	0	0	0	3	3	1	2	2	3	1	1	5	4	4
1425	ENSGALP00000011785	SYNPR	ENSGALP00000011785	1425	1425	29413	ENSGALP00000011785	Synaptoporin (SYNPR	SYNPR	TMhelix	1		ENSG00000163630	ENSMUSG00000056296	1	2	1	1	1	1	1	2	1	1	2	2	2	2	1	2	1	1	2	2	0	0	0	0	0	1	1	1	0	0	1	0	1	2	2
917	ENSGALP00000007267	LRRC8A	ENSGALP00000007267	917;1213	917	94364	ENSGALP00000007267	Leucine rich repeat containing 8 family, member A	LRRC8A	TMhelix	1		ENSG00000136802	ENSMUSG00000099041	0	0	0	1	0	0	0	1	3	4	5	3	3	4	4	4	4	4	4	4	0	0	0	0	3	3	5	4	0	0	0	1	3	2	2
906	ENSGALP00000007187	MFN2	ENSGALP00000007187	906;1771	906	86009	ENSGALP00000007187	Mitofusin 2	MFN2	TMhelix	1		ENSG00000116688	ENSMUSG00000029020	4	4	3	3	0	0	0	0	8	9	6	10	8	6	6	10	7	5	6	8	0	0	0	0	7	5	5	4	4	3	2	1	9	8	9
219	ENSGALP00000001366	POM121L2	ENSGALP00000001366	219	219	96760	ENSGALP00000001366	POM121 transmembrane nucleoporin-like 2	POM121L2	None	0		ENSG00000158553	ENSMUSG00000053293	0	0	0	0	0	0	0	0	0	0	0	0	0	0	0	0	0	0	0	1	0	0	0	0	0	1	0	0	0	0	0	0	0	0	0
285	ENSGALP00000002039	FAM18B1	ENSGALP00000002039	285	285	23600	ENSGALP00000002039	Family with sequence similarity 18, member B1 (FAM18B1	FAM18B1	ND	0		ENSG00000171928	ENSMUSG00000014177	0	0	0	0	0	0	0	0	0	0	0	0	0	0	1	1	1	1	1	0	0	0	0	0	0	0	1	1	0	0	0	0	1	1	1
3319	ENSGALP00000032704	LRRC8D	ENSGALP00000032704	3319	3319	97787	ENSGALP00000032704	Leucine rich repeat containing 8 family, member D	LRRC8D	TMhelix	1		ENSG00000171492	ENSMUSG00000046079	0	0	0	0	0	0	0	0	0	1	1	0	2	1	1	2	1	1	1	1	1	0	0	0	0	1	1	2	1	1	0	1	2	1	2
3974	ENSGALP00000042908	KIAA1324	ENSGALP00000042908	3974	3974	108950	ENSGALP00000042908	KIAA1324	KIAA1324	ND	0		ENSG00000116299	ENSMUSG00000040412	0	0	3	1	1	3	0	1	3	3	7	4	3	1	5	5	1	3	2	3	0	0	0	0	3	2	2	2	0	0	2	0	5	3	7
1805	ENSGALP00000014876	NCSTN	ENSGALP00000014876	1805	1805	79495	ENSGALP00000014876	Nicastrin	NCSTN	TMhelix	1		ENSG00000162736	ENSMUSG00000003458	5	3	5	3	1	3	0	1	7	6	6	5	6	6	6	6	7	6	6	6	0	0	0	0	6	6	5	6	4	3	5	5	6	6	7
1584	ENSGALP00000013111	ACSL4	ENSGALP00000013111	1053;1584	1584	74505	ENSGALP00000013111	Acyl-CoA synthetase long-chain family member 4	ACSL4	TMhelix	1		ENSG00000068366	ENSMUSG00000031278	8	6	5	6	5	3	3	3	10	8	13	13	10	12	13	10	12	14	13	12	0	1	0	1	11	10	14	12	8	5	8	9	14	15	12
1576	ENSGALP00000013037	CD82	ENSGALP00000013037	1576	1576	29058	ENSGALP00000013037	CD82 molecule (CD82	CD82	TMhelix	1		ENSG00000085117	ENSMUSG00000027215	0	0	0	0	0	0	0	0	0	1	1	1	1	1	1	1	1	0	1	0	0	0	0	0	0	1	1	1	0	0	1	0	0	0	1
164	ENSGALP00000000782	CCDC47	ENSGALP00000000782	164	164	55659	ENSGALP00000000782	Coiled-coil domain containing 47	CCDC47	None	0		ENSG00000108588	ENSMUSG00000078622	3	3	2	3	1	2	1	1	7	8	6	5	7	8	4	6	8	8	4	6	0	0	0	0	7	7	6	8	1	3	4	1	9	8	7
800	ENSGALP00000006352	DNMT3A	ENSGALP00000006352	800	800	102780	ENSGALP00000006352	DNA (cytosine-5-)-methyltransferase 3 alpha	DNMT3A	None	0		ENSG00000119772	ENSMUSG00000020661	0	0	0	1	0	0	0	0	3	3	2	2	2	1	1	2	2	1	2	1	0	0	0	0	1	4	3	1	2	2	2	4	1	1	3
1330	ENSGALP00000010953	NLRX1	ENSGALP00000010953	1330	1330	111210	ENSGALP00000010953	NLR family member X1	NLRX1	None	0		ENSG00000160703	ENSMUSG00000032109	0	1	1	1	0	0	0	0	4	3	5	3	4	2	5	3	2	3	3	3	0	0	0	0	3	3	3	4	3	2	1	0	4	3	4
2521	ENSGALP00000021367	SEC61G	ENSGALP00000021367	2521	2521	7741.2	ENSGALP00000021367	Sec61 gamma subunit	SEC61G	TMhelix	1		ENSG00000132432	ENSMUSG00000078974	2	2	2	2	1	1	1	1	2	2	2	2	2	2	2	2	2	2	2	2	0	0	0	0	2	2	2	2	2	2	2	2	2	2	2
374	ENSGALP00000002781	JMJD6	ENSGALP00000002781	374	374	47821	ENSGALP00000002781	Jumonji domain containing 6 (JMJD6	JMJD6	None	0		ENSG00000070495	ENSMUSG00000056962	0	0	0	0	0	0	0	0	1	1	1	1	1	0	0	0	0	1	0	1	0	0	0	0	0	0	1	1	0	1	1	0	0	0	1
3587	ENSGALP00000038884	FLOT2	ENSGALP00000038884	3587	3587	36204	ENSGALP00000038884	Flotillin 2	FLOT2	None	0		ENSG00000132589	ENSMUSG00000061981	5	3	6	3	4	0	3	2	6	5	5	4	4	5	5	5	5	3	6	7	2	1	2	2	4	4	6	5	4	4	3	3	7	6	6
2068	ENSGALP00000017119	OSTC	ENSGALP00000017119	2068	2068	16743	ENSGALP00000017119	Oligosaccharyltransferase complex subunit	OSTC	TMhelix	1		ENSG00000198856	ENSMUSG00000041084	1	1	1	2	1	0	1	1	1	1	2	2	1	2	1	2	2	1	2	2	1	1	0	1	2	2	2	2	1	2	2	1	2	2	2
884	ENSGALP00000039901;ENSGALP00000006997	DNAJB12	ENSGALP00000006997;ENSGALP00000039901	884;2643	884	42317	ENSGALP00000039901	DnaJ (Hsp40) homolog, subfamily B, member 12 (DNAJB12	DNAJB12	TMhelix	1		ENSG00000148719	ENSMUSG00000020109	0	0	0	0	0	0	0	0	1	0	0	0	0	1	1	0	1	1	0	0	0	0	0	0	0	2	1	1	0	1	0	0	0	1	0
4009	ENSGALP00000043162	CISD2	ENSGALP00000043162	4009	4009	15247	ENSGALP00000043162	CDGSH iron sulfur domain 2	CISD2	TMhelix	1		ENSG00000145354	ENSMUSG00000028165	4	4	5	5	3	4	6	5	6	4	6	6	5	4	7	4	5	5	7	6	1	0	1	1	5	5	7	3	5	3	3	4	4	6	6
1882	ENSGALP00000015508	RDH12	ENSGALP00000015508	1882	1882	36068	ENSGALP00000015508	Retinol dehydrogenase 12 (all-trans/9-cis/11-cis)	RDH12	TMhelix	1		ENSG00000072042	ENSMUSG00000066441	4	4	4	4	4	3	3	3	5	5	7	7	5	5	6	6	7	7	7	7	2	1	3	3	7	6	6	6	3	5	5	5	7	7	6
2054	ENSGALP00000016970	FAAH	ENSGALP00000016970	2054	2054	64147	ENSGALP00000016970	Fatty acid amide hydrolase	FAAH	TMhelix	1		ENSG00000117480	ENSMUSG00000034171	1	1	1	1	0	0	0	1	3	2	2	2	3	1	3	3	2	1	1	2	0	0	0	0	2	1	2	1	0	0	0	0	1	2	2
2935	ENSGALP00000025356	ATP5J	ENSGALP00000025356	2935	2935	12493	ENSGALP00000025356	ATP synthase, H+ transporting, mitochondrial Fo complex, subunit F6	ATP5J	None	0		ENSG00000154723	ENSMUSG00000022890	0	0	0	0	0	0	0	0	2	2	2	1	2	2	1	1	3	2	0	2	0	0	0	0	1	1	0	0	1	0	1	1	2	2	2
4006	ENSGALP00000043134	INTS3	ENSGALP00000043134	4006	4006	64159	ENSGALP00000043134	Integrator complex subunit 3	INTS3	None	0		ENSG00000143624	ENSMUSG00000027933	0	0	0	0	0	0	0	0	0	0	1	1	0	0	1	0	1	1	1	1	0	0	0	0	0	0	2	1	0	0	0	2	0	0	0
3326	ENSGALP00000033069;ENSGALP00000035479	SLMAP	ENSGALP00000033069;ENSGALP00000035479	3326	3326	95940	ENSGALP00000033069	Sarcolemma associated protein	SLMAP	TMhelix	1		ENSG00000163681	ENSMUSG00000021870	2	1	3	2	0	0	1	0	3	3	2	2	1	2	4	3	2	2	3	4	0	0	0	0	1	3	2	3	0	0	2	2	4	5	2
2036	ENSGALP00000016796	MME	ENSGALP00000016796	2036	2036	85339	ENSGALP00000016796	Membrane metallo-endopeptidase	MME	TMhelix	1		ENSG00000196549	ENSMUSG00000027820	1	0	0	1	0	0	0	1	0	0	0	1	0	0	0	1	0	0	0	0	0	0	0	0	3	1	1	0	0	0	0	0	2	1	1
141	ENSGALP00000000594	ERMP1	ENSGALP00000000594	141	141	99362	ENSGALP00000000594	Endoplasmic reticulum metallopeptidase 1	ERMP1	TMhelix	1		ENSG00000099219	ENSMUSG00000046324	3	1	2	2	0	1	0	0	7	6	6	3	7	5	4	7	5	3	5	5	1	0	0	0	3	5	4	5	2	3	1	1	7	6	3
2273	ENSGALP00000018925	SLC4A4	ENSGALP00000018925	2273	2273	121990	ENSGALP00000018925	Solute carrier family 4 (sodium bicarbonate cotransporter), member 4	SLC4A4	TMhelix	1		ENSG00000080493	ENSMUSG00000060961	3	2	2	1	1	2	1	2	6	4	6	5	6	5	7	5	4	4	6	5	0	0	1	2	3	3	5	5	2	2	3	4	3	4	6
955	ENSGALP00000007586	ALDH3A1	ENSGALP00000007586	955	955	54092	ENSGALP00000007586	Aldehyde dehydrogenase 3 family, member A1	ALDH3A1	None	0		ENSG00000072210	ENSMUSG00000019102	5	8	7	8	5	6	4	7	9	9	9	9	10	9	7	10	10	9	10	11	1	1	1	2	8	10	10	11	9	8	10	8	11	10	11
2726	ENSGALP00000023401	HECTD4	ENSGALP00000023401	2726	2726	440910	ENSGALP00000023401	HECT domain containing E3 ubiquitin protein ligase 4	HECTD4	ND	0		ENSG00000173064	ENSMUSG00000042744	2	1	3	2	2	2	2	1	0	0	2	2	2	2	3	1	1	2	1	1	0	0	0	0	1	1	2	1	0	1	3	0	2	0	2
676	ENSGALP00000005299	FKBP8	ENSGALP00000005299	676	676	44326	ENSGALP00000005299	FK506 binding protein 8, 38kDa	FKBP8	TMhelix	1		ENSG00000105701	ENSMUSG00000019428	1	1	0	3	1	1	2	2	1	1	4	3	1	2	3	4	3	2	3	3	0	0	1	0	1	3	4	3	0	1	1	2	3	3	5
2446	ENSGALP00000020539	NTRK2	ENSGALP00000020539	2446	2446	94372	ENSGALP00000020539	Neurotrophic tyrosine kinase, receptor, type 2	NTRK2	TMhelix	1		ENSG00000148053	ENSMUSG00000055254	0	0	1	1	0	0	0	0	1	1	0	0	1	2	1	0	1	2	0	0	0	0	0	0	0	1	1	1	0	1	1	0	1	1	1
345	ENSGALP00000002505	GLT8D1	ENSGALP00000002505	345	345	42343	ENSGALP00000002505	Glycosyltransferase 8 domain containing 1	GLT8D1	TMhelix	1		ENSG00000016864	ENSMUSG00000021916	5	4	5	5	4	3	4	4	5	5	6	5	3	5	5	6	7	7	5	5	0	0	1	0	8	5	6	7	3	3	2	1	6	7	8
2921	ENSGALP00000025198	GDAP1	ENSGALP00000025198	2921	2921	33294	ENSGALP00000025198	Ganglioside induced differentiation associated protein 1	GDAP1	TMhelix	1		ENSG00000104381	ENSMUSG00000025777	1	2	1	1	0	0	0	0	3	5	3	3	5	4	2	2	2	1	3	0	0	0	0	0	2	1	2	1	1	0	1	0	3	3	3
1346	ENSGALP00000011093	COQ7	ENSGALP00000011093	1346	1346	23868	ENSGALP00000011093	Coenzyme Q7 homolog, ubiquinone	COQ7	None	0		ENSG00000167186	ENSMUSG00000030652	0	0	0	1	0	0	0	0	1	0	1	0	1	1	0	1	1	2	1	2	0	0	0	0	2	1	1	0	0	0	0	0	0	0	0
3647	ENSGALP00000039740;ENSGALP00000000915;ENSGALP00000034591;ENSGALP00000039747;ENSGALP00000000914	NFASC	ENSGALP00000000914;ENSGALP00000000915;ENSGALP00000034591;ENSGALP00000039740;ENSGALP00000039747	1878;3647	3647	131820	ENSGALP00000039740	Neurofascin isoform 3	NFASC	TMhelix	1		ENSG00000163531	ENSMUSG00000026442	0	3	1	4	1	0	1	2	5	3	5	5	4	6	4	5	3	6	1	2	0	1	0	0	3	4	6	3	3	1	3	2	4	6	9
1209	ENSGALP00000009922	EXOG	ENSGALP00000009922	1209	1209	43159	ENSGALP00000009922	Endo/exonuclease (5'-3'), endonuclease G-like	EXOG	TMhelix	1		ENSG00000157036	ENSMUSG00000042787	1	0	1	1	0	0	0	1	2	0	2	2	2	2	2	3	2	2	2	2	0	0	0	0	2	2	2	1	0	0	0	0	2	0	2
3571	ENSGALP00000038625;ENSGALP00000025360	LAMC1;TMEM215	ENSGALP00000038625	774;3571	3571	119370	ENSGALP00000038625	Laminin, gamma 1	LAMC1	None	0		ENSG00000135862	ENSMUSG00000026478	10	8	7	4	5	5	6	4	21	16	18	15	17	16	15	14	10	7	10	8	1	0	0	0	19	19	13	16	23	24	24	24	13	16	15
294	ENSGALP00000002182	SDF2L1	ENSGALP00000002182	294	294	23143	ENSGALP00000002182	Stromal cell-derived factor 2-like 1	SDF2L1	None	0		ENSG00000128228	ENSMUSG00000022769	2	0	0	2	0	0	0	0	1	2	1	1	1	2	0	0	2	1	2	1	0	0	0	0	0	0	1	1	1	1	0	2	2	2	2
3091	ENSGALP00000026916	CYP39A1	ENSGALP00000026916	3091	3091	52911	ENSGALP00000026916	Cytochrome P450, family 39, subfamily A, polypeptide 1	CYP39A1	None	0	0.588235	ENSG00000146233	ENSMUSG00000023963	1	0	0	0	0	0	0	1	1	1	2	1	2	1	2	1	1	0	1	1	0	0	0	0	1	0	1	1	0	0	0	0	0	0	0
2880	ENSGALP00000024827	IMPAD1	ENSGALP00000024827	2880	2880	38764	ENSGALP00000024827	Inositol monophosphatase domain containing 1	IMPAD1	TMhelix	1		ENSG00000104331	ENSMUSG00000066324	2	3	2	3	0	1	1	2	4	3	1	2	2	4	3	2	2	5	2	3	0	0	0	0	3	2	3	4	0	0	0	0	5	5	5
2230	ENSGALP00000018565	TMEM66	ENSGALP00000018565	2230	2230	38877	ENSGALP00000018565	Transmembrane protein 66	TMEM66	ND	0		ENSG00000133872	ENSMUSG00000031532	0	1	0	2	0	0	0	0	2	1	3	3	3	2	4	2	3	2	2	3	0	0	0	0	2	2	4	3	2	3	3	3	3	2	3
2184	ENSGALP00000018174	CYP46A1	ENSGALP00000018174	2184	2184	57607	ENSGALP00000018174	Cytochrome P450, family 46, subfamily A, polypeptide 1	CYP46A1	None	0		ENSG00000036530	ENSMUSG00000021259	3	3	4	0	0	0	0	1	6	4	6	5	7	5	6	5	5	4	3	6	0	0	0	0	5	6	6	6	2	0	1	4	3	4	4
3583	ENSGALP00000038847	ATP11B	ENSGALP00000038847	3583	3583	132660	ENSGALP00000038847	ATPase, class VI, type 11B	ATP11B	TMhelix	1		ENSG00000058063	ENSMUSG00000037400	0	3	3	1	0	0	0	0	1	1	2	3	6	2	3	3	2	3	3	2	0	0	0	0	1	2	3	6	0	1	3	3	5	4	4
1174	ENSGALP00000009549	CANX	ENSGALP00000009549	1174;1934	1174	68368	ENSGALP00000009549	Calnexin	CANX	TMhelix	1		ENSG00000127022	ENSMUSG00000020368	14	15	14	14	10	10	8	6	16	16	16	16	16	16	17	14	16	18	17	15	4	5	5	3	15	14	15	15	13	10	13	14	17	17	18
3739	ENSGALP00000041057	LMAN2	ENSGALP00000041057	3739	3739	38283	ENSGALP00000041057	Lectin, mannose-binding 2	LMAN2	TMhelix	1		ENSG00000169223	ENSMUSG00000021484	6	9	9	9	4	3	3	3	9	9	12	12	10	10	11	10	10	9	11	10	7	4	4	4	8	8	11	9	4	4	8	5	12	9	10
3361	ENSGALP00000034260;ENSGALP00000040835;ENSGALP00000008111	PTGS1;PTGS2	ENSGALP00000034260	3361	3361	67517	ENSGALP00000034260	Prostaglandin-endoperoxide synthase 1 (prostaglandin G/H synthase and cyclooxygenase)	PTGS1	None	0		ENSG00000095303	ENSMUSG00000047250	3	4	6	5	1	1	4	3	7	6	6	7	5	4	5	6	7	8	7	6	1	1	1	1	7	5	7	5	3	4	5	6	7	6	7
1445	ENSGALP00000012019	RAB18	ENSGALP00000012019	1445	1445	22954	ENSGALP00000012019	RAB18, member RAS oncogene family	RAB18	None	0		ENSG00000099246	ENSMUSG00000073639	6	8	8	8	4	4	4	5	9	10	11	9	11	11	10	9	11	9	10	8	1	1	0	2	10	9	10	8	7	7	7	6	12	11	12
2850	ENSGALP00000024656	OSTM1	ENSGALP00000024656	2850	2850	33542	ENSGALP00000024656	Osteopetrosis associated transmembrane protein 1 (OSTM1	OSTM1	TMhelix	1		ENSG00000081087	ENSMUSG00000038280	0	0	0	0	0	0	0	0	0	0	1	0	1	0	0	0	0	1	1	0	0	0	0	0	0	0	1	1	0	0	0	0	0	1	1
3991	ENSGALP00000043011	FXYD6	ENSGALP00000043011	3991	3991	10212	ENSGALP00000043011	FXYD domain containing ion transport regulator 6 (FXYD6	FXYD6	TMhelix	1		ENSG00000137726	ENSMUSG00000066705	2	1	2	1	1	1	2	2	2	1	2	2	2	2	2	2	2	2	2	2	0	0	0	0	2	2	2	2	0	0	0	0	2	2	2
94	ENSGALP00000000137	CD37	ENSGALP00000000137	94	94	26888	ENSGALP00000000137	CD37 molecule	CD37	TMhelix	1		None	None	0	0	0	0	0	0	0	0	1	0	0	0	0	0	0	0	0	1	1	0	0	0	0	0	1	0	1	0	0	0	0	0	1	1	1
1807	ENSGALP00000014887	ATRNL1	ENSGALP00000014887	1807	1807	147420	ENSGALP00000014887	Attractin-like 1	ATRNL1	TMhelix	1		ENSG00000107518	ENSMUSG00000054843	0	0	0	0	0	0	0	0	0	1	0	1	1	0	0	1	1	0	0	0	0	0	0	0	0	0	0	1	0	0	0	0	1	1	1
2143	ENSGALP00000017865;ENSGALP00000017823	HSD17B11	ENSGALP00000017823;ENSGALP00000017865	2143	2143	32639	ENSGALP00000017865	Hydroxysteroid (17-beta) dehydrogenase 11	HSD17B11	None	0		ENSG00000170509	ENSMUSG00000034528	1	3	3	1	0	0	0	2	3	4	4	3	4	2	2	4	4	5	2	4	1	1	1	1	1	1	4	2	0	1	2	2	3	2	3
1222	ENSGALP00000009988	LSS	ENSGALP00000009988	1222	1222	76970	ENSGALP00000009988	Lanosterol synthase (2,3-oxidosqualene-lanosterol cyclase)	LSS	None	0		ENSG00000160285	ENSMUSG00000033105	1	1	3	4	0	1	2	2	7	6	8	6	6	6	5	5	6	6	7	7	0	0	0	0	6	3	5	7	5	4	2	3	6	6	6
3212;3701;3905;3908	ENSGALP00000022676;ENSGALP00000028277;ENSGALP00000040653;ENSGALP00000040715;ENSGALP00000040820;ENSGALP00000041269;ENSGALP00000041766;ENSGALP00000042357;ENSGALP00000042371;ENSGALP00000043258	H2A-VII;H2A;H2AFV;H2AFX;H2AFZ	ENSGALP00000040653;ENSGALP00000040715;ENSGALP00000040820;ENSGALP00000041269;ENSGALP00000041766;ENSGALP00000043258;ENSGALP00000028277;ENSGALP00000022676;ENSGALP00000042357;ENSGALP00000042371	3212;3701;3905;3908	3212;3701;3905;3908	13940	ENSGALP00000043258_family	Family {Histone H2A-IV }	H2A-VII;H2A;H2AFV;H2AFX;H2AFZ	ND	0		ENSG00000184260	ENSMUSG00000068855	6	8	5	6	6	6	6	6	7	9	9	9	9	9	8	10	9	8	9	10	6	6	6	6	8	7	8	8	8	8	10	8	8	8	9
1842	ENSGALP00000015178	DEGS1	ENSGALP00000015178	1842	1842	37975	ENSGALP00000015178	Degenerative spermatocyte homolog 1, lipid desaturase	DEGS1	TMhelix	1		ENSG00000143753	ENSMUSG00000038768	1	1	1	1	0	0	0	0	1	1	1	1	1	1	1	1	1	1	0	1	0	0	0	0	1	1	0	1	0	0	0	0	0	1	1
554	ENSGALP00000004317	GLG1	ENSGALP00000004317	554	554	119110	ENSGALP00000004317	Golgi glycoprotein 1	GLG1	TMhelix	1		ENSG00000090863	ENSMUSG00000003316	19	19	23	22	13	13	13	19	30	27	31	33	31	32	32	31	38	34	31	30	11	5	9	8	31	33	29	27	12	15	13	13	34	33	32
2919	ENSGALP00000025193	JPH1	ENSGALP00000025193	2919	2919	74725	ENSGALP00000025193	Junctophilin 1	JPH1	TMhelix	1		ENSG00000104369	ENSMUSG00000042686	0	0	0	0	0	0	0	0	0	0	0	1	0	0	0	1	0	0	0	0	0	0	0	0	0	0	1	1	0	0	1	0	0	1	1
2789	ENSGALP00000024069	RABL3	ENSGALP00000024069	2789	2789	26303	ENSGALP00000024069	RAB, member of RAS oncogene family-like 3	RABL3	None	0		ENSG00000144840	ENSMUSG00000022827	1	0	0	0	0	0	0	0	2	1	1	0	1	2	1	0	1	1	0	0	0	0	0	0	2	1	1	0	1	0	0	0	2	3	2
1251	ENSGALP00000010267;ENSGALP00000010266;ENSGALP00000010265	H2AFY;H2AY	ENSGALP00000010266;ENSGALP00000010267	959;1251	1251	39210	ENSGALP00000010267	H2A histone family, member Y	H2AFY	None	0		ENSG00000113648	ENSMUSG00000015937	4	5	5	6	0	0	0	1	9	9	9	9	8	10	8	10	8	9	9	9	3	2	4	4	8	7	9	11	7	7	9	9	7	7	9
3972	ENSGALP00000042900	PAF1	ENSGALP00000042900	3972	3972	58959	ENSGALP00000042900	Paf1, RNA polymerase II associated factor, homolog	PAF1	None	0		ENSG00000006712	ENSMUSG00000003437	0	2	0	0	0	0	0	0	2	2	2	2	1	1	1	2	3	2	1	1	0	0	0	0	2	1	2	2	2	4	2	2	2	3	2
2720	ENSGALP00000023364	NOP56	ENSGALP00000023364	2720	2720	52281	ENSGALP00000023364	NOP56 ribonucleoprotein	NOP56	None	0		ENSG00000101361	ENSMUSG00000027405	2	3	4	6	2	3	2	3	11	9	11	9	11	8	11	11	7	8	7	8	0	1	1	0	9	9	11	12	10	9	16	13	6	7	8
2860	ENSGALP00000024723	ALCAM	ENSGALP00000024723	2860	2860	65725	ENSGALP00000024723	Activated leukocyte cell adhesion molecule	ALCAM	TMhelix	1		ENSG00000170017	ENSMUSG00000022636	3	0	3	3	1	1	4	3	3	4	4	2	3	4	4	3	5	3	3	2	1	0	0	0	4	2	2	5	4	3	3	2	5	5	4
1945	ENSGALP00000016035	LEMD3	ENSGALP00000016035	1945	1945	34052	ENSGALP00000016035	LEM domain containing 3	LEMD3	TMhelix	1		ENSG00000174106	ENSMUSG00000048661	0	0	0	0	0	0	0	0	1	0	1	1	1	1	1	1	1	0	0	0	0	0	0	0	0	1	1	1	1	1	1	1	1	1	1
1293	ENSGALP00000010583	DNAJB11	ENSGALP00000010583	1293	1293	40914	ENSGALP00000010583	DnaJ (Hsp40) homolog, subfamily B, member 11	DNAJB11	TMhelix	1		ENSG00000090520	ENSMUSG00000004460	4	6	4	4	6	4	4	5	6	6	6	6	8	6	6	6	8	8	6	6	0	0	0	0	4	5	4	5	3	3	6	6	8	8	7
3726	ENSGALP00000040901	C14ORF1	ENSGALP00000040901	3726	3726	11942	ENSGALP00000040901	Chromosome 14 open reading frame 1	C14ORF1	ND	0		ENSG00000133935	ENSMUSG00000021252	1	1	0	1	1	0	0	0	1	1	0	1	1	1	1	1	1	1	0	0	0	0	0	0	1	1	0	1	0	0	0	0	1	1	1
525	ENSGALP00000004141	HDAC3	ENSGALP00000004141	525	525	48880	ENSGALP00000004141	Histone deacetylase 3	HDAC3	None	0		ENSG00000171720	ENSMUSG00000024454	1	0	1	1	1	1	1	1	0	0	0	0	0	0	0	0	0	1	0	0	0	1	0	0	0	1	1	1	2	1	2	0	0	0	0
3595	ENSGALP00000038976	TMEM199	ENSGALP00000038976	3595	3595	21317	ENSGALP00000038976	Transmembrane protein 199	TMEM199	TMhelix	1		ENSG00000244045	ENSMUSG00000051232	0	0	2	2	0	0	0	0	3	2	3	2	2	3	2	3	4	4	2	2	0	0	0	1	4	3	3	2	0	1	2	1	2	3	2
1474	ENSGALP00000012193	VAPB	ENSGALP00000012193	1474	1474	26285	ENSGALP00000012193	VAMP (vesicle-associated membrane protein)-associated protein B and C	VAPB	TMhelix	1		ENSG00000124164	ENSMUSG00000054455	1	1	1	1	1	1	1	1	1	1	1	2	1	1	1	2	1	1	1	1	0	0	0	0	1	1	2	2	1	1	1	1	1	1	1
2064	ENSGALP00000017072	OTOGL	ENSGALP00000017072	2064	2064	315980	ENSGALP00000017072	Otogelin-like	OTOGL	None	0		ENSG00000165899	ENSMUSG00000091455	15	14	12	11	12	12	8	10	22	22	21	19	17	20	14	14	15	16	11	11	25	24	26	26	21	18	14	16	15	15	13	15	28	20	20
3676	ENSGALP00000040063	GOSR2	ENSGALP00000040063	3676	3676	17004	ENSGALP00000040063	Golgi SNAP receptor complex member 2	GOSR2	TMhelix	1		ENSG00000108433	ENSMUSG00000020946	2	3	2	2	1	2	1	2	3	3	4	4	3	4	4	4	3	3	3	3	0	0	0	0	2	3	3	3	1	3	3	2	2	3	4
2640	ENSGALP00000022664	LAMA2	ENSGALP00000022664	2640	2640	348850	ENSGALP00000022664	Laminin, alpha 2	LAMA2	None	0		ENSG00000196569	ENSMUSG00000019899	7	8	6	9	1	2	5	1	27	22	23	25	20	20	17	18	10	10	7	6	3	1	2	2	34	35	33	29	39	36	40	40	12	18	22
1064	ENSGALP00000008454	LMF1	ENSGALP00000008454	1064	1064	57713	ENSGALP00000008454	Lipase maturation factor 1	LMF1	TMhelix	1		ENSG00000103227	ENSMUSG00000002279	2	2	3	2	0	0	1	0	2	2	3	2	2	3	2	2	2	2	2	4	0	0	0	0	4	5	5	3	1	1	4	2	2	2	2
1311	ENSGALP00000010768	GALNT6	ENSGALP00000010768	1311	1311	70716	ENSGALP00000010768	UDP-N-acetyl-alpha-D-galactosamine:polypeptide N-acetylgalactosaminyltransferase 6 (GalNAc-T6)	GALNT6	None	0		ENSG00000139629	ENSMUSG00000037280	1	1	1	1	1	0	0	0	2	2	3	2	2	2	2	1	3	3	3	2	0	0	0	0	2	1	2	1	1	0	1	0	3	2	1
2090	ENSGALP00000017279	AHCTF1	ENSGALP00000017279	2090	2090	253770	ENSGALP00000017279	AT hook containing transcription factor 1	AHCTF1	None	0		ENSG00000153207	ENSMUSG00000026491	1	0	1	0	0	0	0	0	0	1	1	0	0	1	0	0	0	0	0	1	0	0	0	0	2	2	3	3	2	2	4	2	0	0	1
2578	ENSGALP00000022049	SEC61B	ENSGALP00000022049	2578	2578	10014	ENSGALP00000022049	Sec61 beta subunit	SEC61B	TMhelix	1		ENSG00000106803	ENSMUSG00000092116	1	1	0	1	1	0	1	1	1	0	1	1	1	1	1	1	1	1	1	1	1	1	0	0	1	1	1	0	0	1	1	1	0	1	0
2259	ENSGALP00000018758	POMGNT2	ENSGALP00000018758	2259	2259	66753	ENSGALP00000018758	Protein O-linked mannose N-acetylglucosaminyltransferase 2 (beta 1,4-)	POMGNT2	None	0		ENSG00000144647	ENSMUSG00000066235	1	1	3	0	0	0	0	0	4	6	5	6	3	2	4	5	8	6	8	7	0	0	0	0	4	3	8	7	1	1	0	2	5	2	5
3926	ENSGALP00000042544	AMIGO3	ENSGALP00000042544	3926	3926	55736	ENSGALP00000042544	Adhesion molecule with Ig-like domain 3	AMIGO3	TMhelix	1		ENSG00000176020	ENSMUSG00000032593	1	1	1	0	0	0	0	0	1	1	1	0	1	1	1	0	0	1	1	1	0	0	0	0	1	1	1	1	1	1	1	1	1	1	1
530	ENSGALP00000004171	C17ORF85	ENSGALP00000004171	530	530	68896	ENSGALP00000004171	Chromosome 17 open reading frame 85	C17ORF85	ND	0		ENSG00000074356	ENSMUSG00000020783	0	0	0	1	0	0	0	0	0	0	0	1	0	0	0	1	1	0	1	1	0	0	0	0	1	1	1	0	0	0	0	1	0	0	0
866	ENSGALP00000006868	FAT2	ENSGALP00000006868	866	866	484150	ENSGALP00000006868	FAT atypical cadherin 2	FAT2	TMhelix	1		ENSG00000086570	ENSMUSG00000055333	0	1	0	0	0	0	0	0	1	1	1	1	1	1	1	1	0	0	1	1	0	0	0	0	0	0	1	1	0	0	0	0	0	0	0
2163	ENSGALP00000018019	SYNE3	ENSGALP00000018019	2163	2163	110430	ENSGALP00000018019	Spectrin repeat containing, nuclear envelope family member 3	SYNE3	None	0		ENSG00000176438	ENSMUSG00000054150	0	0	1	1	1	0	2	1	0	1	1	1	0	0	1	2	1	1	0	1	0	0	0	0	1	0	0	3	0	1	2	1	1	3	2
817	ENSGALP00000006439	GPR107	ENSGALP00000006439	817	817	62569	ENSGALP00000006439	G protein-coupled receptor 107	GPR107	TMhelix	1		ENSG00000148358	ENSMUSG00000000194	1	2	0	1	0	1	1	1	2	2	1	2	3	2	1	1	3	3	1	1	0	0	0	0	2	1	0	1	1	1	1	2	1	1	2
1225	ENSGALP00000010006	HM13	ENSGALP00000010006	1225	1225	53102	ENSGALP00000010006	Histocompatibility (minor) 13	HM13	ND	0		ENSG00000101294	ENSMUSG00000019188	1	1	0	1	0	0	0	1	2	2	3	2	2	2	3	2	2	2	1	2	0	0	1	0	2	2	2	2	0	1	0	2	2	2	2
686	ENSGALP00000005427	C17ORF75	ENSGALP00000005427	686	686	43565	ENSGALP00000005427	Chromosome 17 open reading frame 75	C17ORF75	ND	0		ENSG00000108666	ENSMUSG00000057181	5	1	4	1	4	3	1	3	2	2	1	0	1	1	1	0	0	2	0	1	0	1	0	0	1	2	1	2	2	1	1	1	0	0	2
1221	ENSGALP00000042162;ENSGALP00000009985	CSNK2A1	ENSGALP00000009985;ENSGALP00000042162	1221	1221	45190	ENSGALP00000042162	Casein kinase 2, alpha 1 polypeptide	CSNK2A1	None	0		ENSG00000101266	ENSMUSG00000101523	9	7	7	9	5	5	6	5	10	10	9	11	12	12	8	11	12	13	12	12	3	1	1	4	10	10	12	11	12	11	10	10	11	11	10
2865	ENSGALP00000024757	ATP5I	ENSGALP00000024757	2865	2865	8338.7	ENSGALP00000024757	ATP synthase, H+ transporting, mitochondrial Fo complex, subunit E	ATP5I	ND	0		ENSG00000169020	ENSMUSG00000050856	6	6	5	5	2	3	2	3	6	6	6	6	6	6	6	6	6	6	6	5	2	2	2	2	6	6	5	5	3	3	3	3	6	6	6
2730	ENSGALP00000023454	NAT10	ENSGALP00000023454	2730	2730	115410	ENSGALP00000023454	N-acetyltransferase 10 (GCN5-related)	NAT10	None	0		ENSG00000135372	ENSMUSG00000027185	0	0	1	1	0	0	0	0	2	2	2	2	2	1	3	1	2	3	2	1	0	0	0	0	2	2	3	3	1	2	4	3	2	2	3
3320	ENSGALP00000032822	NDUFB8	ENSGALP00000032822	3320	3320	21945	ENSGALP00000032822	NADH dehydrogenase (ubiquinone) 1 beta subcomplex, 8, 19kDa	NDUFB8	TMhelix	1		ENSG00000166136	ENSMUSG00000091471	5	5	6	7	1	1	5	4	8	7	10	10	9	8	10	10	8	4	8	8	1	0	0	0	7	8	8	8	3	3	4	4	9	9	8
3195	ENSGALP00000027982	STIM1	ENSGALP00000027982	2690;3195	3195	73070	ENSGALP00000027982	Stromal interaction molecule 1	STIM1	TMhelix	1		ENSG00000167323	ENSMUSG00000030987	4	1	1	1	0	1	2	2	4	5	4	3	5	3	5	3	7	5	4	3	1	0	0	0	5	5	4	1	3	3	4	3	4	4	5
3627	ENSGALP00000039467	PNPLA7	ENSGALP00000039467	1535;3627	3627	147730	ENSGALP00000039467	Patatin-like phospholipase domain containing 7	PNPLA7	TMhelix	1		ENSG00000130653	ENSMUSG00000036833	0	0	0	1	0	0	0	0	2	3	2	4	1	3	1	2	3	1	0	3	0	0	0	0	1	2	2	4	1	2	2	2	2	4	2
2626	ENSGALP00000022527	TOMM20	ENSGALP00000022527	2626	2626	16815	ENSGALP00000022527	Translocase of outer mitochondrial membrane 20 homolog	TOMM20	TMhelix	1	0.509804	ENSG00000173726	ENSMUSG00000093904	1	1	1	1	0	0	0	0	1	1	1	0	1	1	0	0	2	0	1	1	0	0	1	0	1	1	0	1	0	1	0	0	2	2	2
3586	ENSGALP00000038878	COL6A1	ENSGALP00000038878	3586	3586	107970	ENSGALP00000038878	Collagen, type VI, alpha 1	COL6A1	None	0		ENSG00000142156	ENSMUSG00000001119	5	4	3	5	2	0	1	0	4	4	6	6	6	6	4	3	4	4	3	3	0	0	0	0	11	12	11	9	9	10	11	11	7	6	4
655	ENSGALP00000005156	VAMP4	ENSGALP00000005156	655	655	16374	ENSGALP00000005156	Vesicle-associated membrane protein 4	VAMP4	TMhelix	1		ENSG00000117533	ENSMUSG00000026696	1	0	1	0	0	0	0	0	0	0	1	2	1	1	1	2	1	2	1	2	0	0	0	1	1	1	1	2	0	0	1	0	1	2	1
334	ENSGALP00000002436	GLB1L2	ENSGALP00000002436	334	334	72904	ENSGALP00000002436	Galactosidase, beta 1-like 2	GLB1L2	TMhelix	1		ENSG00000149328	ENSMUSG00000079644	4	3	3	3	0	0	0	1	7	9	10	9	8	8	9	9	5	8	7	8	0	0	0	0	3	4	6	8	0	0	0	0	7	7	7
721	ENSGALP00000005729	NDUFS5	ENSGALP00000005729	721	721	12651	ENSGALP00000005729	NADH dehydrogenase (ubiquinone) Fe-S protein 5, 15kDa (NADH-coenzyme Q reductase)	NDUFS5	None	0		ENSG00000168653	ENSMUSG00000028648	3	3	2	2	1	1	1	1	3	2	3	3	3	4	3	5	4	2	3	3	0	0	0	0	3	5	2	3	3	2	1	1	2	2	3
3849	ENSGALP00000041966	TMEM165	ENSGALP00000041966	3849	3849	28365	ENSGALP00000041966	Transmembrane protein 165	TMEM165	TMhelix	1		ENSG00000134851	ENSMUSG00000029234	0	0	1	1	1	1	1	1	2	1	2	2	1	2	2	2	3	2	3	3	1	0	1	0	2	0	3	2	0	0	0	0	1	1	2
846	ENSGALP00000006680	SOAT1	ENSGALP00000006680	846	846	64033	ENSGALP00000006680	O-acyltransferase	SOAT1	TMhelix	1		ENSG00000057252	ENSMUSG00000026600	0	1	0	2	0	0	0	0	1	1	1	3	2	4	1	2	4	3	2	3	0	0	0	0	2	2	3	3	0	2	2	2	1	2	2
2063	ENSGALP00000017050;ENSGALP00000042073	SPTLC2	ENSGALP00000017050;ENSGALP00000042073	2063	2063	62196	ENSGALP00000017050	Serine palmitoyltransferase, long chain base subunit 2 (SPTLC2	SPTLC2	None	0		ENSG00000100596	ENSMUSG00000021036	2	2	3	1	0	0	0	0	3	2	3	4	4	2	2	3	3	3	3	4	0	0	0	0	3	2	2	2	3	2	2	2	3	3	3
956	ENSGALP00000007593	PSAP	ENSGALP00000007593	956	956	57503	ENSGALP00000007593	Prosaposin	PSAP	None	0		ENSG00000178597	ENSMUSG00000043430	2	1	3	1	1	0	0	0	5	3	2	1	4	4	1	1	2	4	0	1	0	0	0	0	0	0	0	0	0	1	1	0	4	3	3
1280	ENSGALP00000010473	TM9SF2	ENSGALP00000010473	1280;3122	1280	74082	ENSGALP00000010473	Transmembrane 9 superfamily member 2-like	TM9SF2	TMhelix	1		None	ENSMUSG00000079584	3	3	0	1	1	1	2	1	3	4	2	4	3	4	3	3	4	4	4	3	0	0	0	0	3	4	2	3	0	1	0	1	4	4	3
650	ENSGALP00000005126;ENSGALP00000042076	SUB1	ENSGALP00000005126;ENSGALP00000042076	650	650	14237	ENSGALP00000005126	SUB1 homolog	SUB1	None	0		ENSG00000113387	ENSMUSG00000022205	3	3	4	3	0	0	2	1	3	4	5	6	6	5	5	3	6	6	4	5	0	0	0	0	4	5	4	5	5	5	6	7	6	5	5
472	ENSGALP00000003691	C3ORF58	ENSGALP00000003691	472	472	49152	ENSGALP00000003691	Chromosome 3 open reading frame 58	C3ORF58	ND	0		ENSG00000181744	ENSMUSG00000045414	0	0	0	0	0	0	2	0	1	1	1	2	1	1	1	1	2	2	2	3	0	0	0	0	2	2	1	2	0	0	0	0	1	1	1
3789	ENSGALP00000041464	LAMTOR1	ENSGALP00000041464	3789	3789	12166	ENSGALP00000041464	Late endosomal/lysosomal adaptor, MAPK and MTOR activator 1	LAMTOR1	None	0		ENSG00000149357	ENSMUSG00000030842	2	0	1	0	0	1	0	0	3	1	1	2	1	1	1	2	3	3	2	1	0	0	0	0	1	1	1	0	1	0	1	0	2	1	3
3747	ENSGALP00000041099	TMEM38B	ENSGALP00000041099	3747	3747	31751	ENSGALP00000041099	Transmembrane protein 38B	TMEM38B	TMhelix	1		ENSG00000095209	ENSMUSG00000028420	1	1	1	1	0	1	0	0	2	2	1	2	2	1	1	1	2	2	1	1	0	0	0	0	1	1	1	1	1	2	0	1	1	2	2
973	ENSGALP00000007694	RNF2	ENSGALP00000007694	973	973	37591	ENSGALP00000007694	Ring finger protein 2	RNF2	None	0		ENSG00000121481	ENSMUSG00000026484	0	0	0	0	0	0	0	0	0	0	1	1	0	0	0	0	0	0	0	0	0	0	0	0	1	0	0	1	0	0	0	0	0	0	0
502	ENSGALP00000003960;ENSGALP00000023610	NONE;SLC25A33	ENSGALP00000003960;ENSGALP00000023610	502	502	35324	ENSGALP00000003960	Solute carrier family 25 (pyrimidine nucleotide carrier), member 33	SLC25A33	TMhelix	1		ENSG00000171612	ENSMUSG00000028982	0	0	0	0	0	0	0	0	0	0	1	0	1	1	1	0	0	0	0	0	0	0	0	0	0	0	0	0	0	0	0	0	0	0	0
3810	ENSGALP00000041642	CNNM4	ENSGALP00000041642	3810	3810	81304	ENSGALP00000041642	Cyclin and CBS domain divalent metal cation transport mediator 4	CNNM4	TMhelix	1		ENSG00000158158	ENSMUSG00000037408	0	1	0	0	0	0	0	0	3	3	1	1	1	2	1	1	2	3	1	1	0	0	0	0	1	2	2	2	2	2	1	1	2	1	3
1014	ENSGALP00000008047	DRP2	ENSGALP00000008047	1014;2390;3018	1014	105120	ENSGALP00000008047	Dystrophin related protein 2	DRP2	None	0		ENSG00000102385	ENSMUSG00000000223	3	1	0	1	0	0	0	1	1	1	1	3	0	0	1	1	1	2	1	1	0	0	0	0	3	3	1	4	2	4	3	4	1	2	1
1114	ENSGALP00000008922	HCCS	ENSGALP00000008922	1114	1114	31406	ENSGALP00000008922	Holocytochrome c synthase (HCCS	HCCS	None	0		ENSG00000004961	ENSMUSG00000031352	1	0	0	1	0	0	0	0	2	2	2	2	2	2	2	0	1	1	1	1	0	0	0	0	1	1	1	0	0	0	0	0	1	1	1
1545	ENSGALP00000012854	ATP5H	ENSGALP00000012854	1545	1545	18430	ENSGALP00000012854	ATP synthase, H+ transporting, mitochondrial Fo complex, subunit d	ATP5H	None	0		ENSG00000167863	ENSMUSG00000068706	6	6	8	5	4	4	2	2	8	9	9	8	8	8	9	8	9	10	9	9	4	2	1	1	6	7	8	5	3	2	4	3	11	10	12
1694	ENSGALP00000013965	NDUFAF1	ENSGALP00000013965	1694	1694	35117	ENSGALP00000013965	NADH dehydrogenase (ubiquinone) complex I, assembly factor 1	NDUFAF1	None	0		ENSG00000137806	ENSMUSG00000027305	0	1	0	0	0	0	0	0	1	1	1	1	1	1	1	1	1	1	0	1	0	0	0	0	0	0	0	1	1	0	0	0	1	1	1
2314	ENSGALP00000019233	KIAA1467	ENSGALP00000019233	2314	2314	67695	ENSGALP00000019233	KIAA1467	KIAA1467	ND	0		ENSG00000084444	ENSMUSG00000030207	1	1	1	3	0	1	1	0	3	3	5	3	2	3	5	3	4	4	5	5	0	0	0	0	3	2	5	4	0	0	1	1	4	6	3
3451	ENSGALP00000036388	KDSR	ENSGALP00000036388	3451	3451	36295	ENSGALP00000036388	3-ketodihydrosphingosine reductase	KDSR	TMhelix	1		ENSG00000119537	ENSMUSG00000009905	5	4	3	5	2	4	3	2	7	6	6	6	6	6	6	6	6	6	6	6	1	2	2	2	6	7	6	6	4	3	4	4	6	6	6
3394	ENSGALP00000035462	LAMB2	ENSGALP00000035462	1544;3394	3394	179100	ENSGALP00000035462	Laminin, beta 2 (laminin S)	LAMB2	None	0		ENSG00000172037	ENSMUSG00000052911	3	3	2	3	2	2	2	2	6	6	4	5	6	8	7	5	3	4	2	3	0	0	0	0	7	9	9	9	8	11	10	14	7	4	4
3709	ENSGALP00000040722	NMNAT1	ENSGALP00000040722	3709	3709	32187	ENSGALP00000040722	Nicotinamide nucleotide adenylyltransferase 1	NMNAT1	None	0		ENSG00000173614	ENSMUSG00000028992	0	0	0	0	0	0	0	0	1	1	0	0	1	1	0	1	1	1	0	1	0	0	0	0	0	0	1	1	1	1	1	0	1	1	1
3279	ENSGALP00000031013	LMBRD1	ENSGALP00000031013	3279	3279	61702	ENSGALP00000031013	LMBR1 domain containing 1	LMBRD1	TMhelix	1		ENSG00000168216	ENSMUSG00000073725	0	0	1	0	0	0	0	0	0	0	1	0	0	0	1	0	0	0	1	1	0	0	0	0	0	0	0	1	0	0	0	0	0	1	2
2128	ENSGALP00000017630	LRP2	ENSGALP00000017630	2128	2128	520730	ENSGALP00000017630	Low density lipoprotein receptor-related protein 2	LRP2	TMhelix	1		ENSG00000081479	ENSMUSG00000027070	34	43	42	40	20	24	18	21	66	60	66	61	66	61	62	61	58	54	63	63	20	18	23	16	56	54	57	53	51	46	44	46	68	68	72
1811	ENSGALP00000014926	OSBPL6	ENSGALP00000014926	1811	1811	110900	ENSGALP00000014926	Oxysterol binding protein-like 6	OSBPL6	None	0		ENSG00000079156	ENSMUSG00000042359	1	0	1	1	1	1	0	0	1	0	1	1	1	0	1	1	1	0	0	1	0	0	0	0	1	1	1	0	0	0	1	1	0	1	1
98	ENSGALP00000000194	CEPT1	ENSGALP00000000194	98	98	48244	ENSGALP00000000194	Choline/ethanolamine phosphotransferase 1	CEPT1	TMhelix	1		ENSG00000134255	ENSMUSG00000040774	3	2	0	0	0	0	2	0	3	3	2	2	3	3	2	2	3	3	3	3	0	0	0	0	2	1	1	3	1	0	0	0	3	3	3
1008	ENSGALP00000007995	COMTD1	ENSGALP00000007995	1008	1008	29541	ENSGALP00000007995	Catechol-O-methyltransferase domain containing 1	COMTD1	TMhelix	1		ENSG00000165644	ENSMUSG00000021773	1	2	1	3	0	0	0	0	3	4	5	5	3	3	5	5	4	2	4	4	0	0	0	0	3	4	4	4	1	2	4	2	4	4	4
815	ENSGALP00000006433	PTPRS	ENSGALP00000006433	815;1981	815	171230	ENSGALP00000006433	Protein tyrosine phosphatase, receptor type, S	PTPRS	TMhelix	1		ENSG00000105426	ENSMUSG00000013236	0	0	0	0	0	0	0	0	1	1	1	0	0	0	3	2	1	0	2	0	0	0	0	0	1	2	1	1	1	1	1	1	1	0	1
2708	ENSGALP00000023281	NOP2	ENSGALP00000023281	2708	2708	71521	ENSGALP00000023281	NOP2 nucleolar protein	NOP2	None	0		ENSG00000111641	ENSMUSG00000038279	0	1	0	0	0	0	0	0	1	0	1	1	0	1	0	1	1	1	0	1	0	0	0	0	1	1	1	1	0	1	1	1	0	1	0
379	ENSGALP00000002808	CTCF	ENSGALP00000002808	379	379	84055	ENSGALP00000002808	CCCTC-binding factor (zinc finger protein)	CTCF	None	0		ENSG00000102974	ENSMUSG00000005698	1	1	0	0	1	1	0	0	2	2	0	0	3	2	1	1	3	3	0	1	0	0	0	0	2	4	1	3	4	4	4	2	2	1	2
3323	ENSGALP00000032872	C2ORF47	ENSGALP00000032872	3323	3323	27879	ENSGALP00000032872	Chromosome 2 open reading frame 47	C2ORF47	ND	0		ENSG00000162972	ENSMUSG00000025971	0	0	2	0	0	0	1	0	6	5	6	5	6	5	5	6	4	4	4	5	0	0	0	0	3	3	4	6	0	1	1	0	3	3	3
149	ENSGALP00000000639	LMNB2	ENSGALP00000000639	149;1200;2742	149	67937	ENSGALP00000000639	Lamin B2	LMNB2	None	0		ENSG00000176619	ENSMUSG00000062075	18	21	18	21	17	18	16	21	23	22	26	28	27	29	24	28	31	27	29	30	13	7	12	13	30	26	29	27	23	24	29	31	32	33	33
1004	ENSGALP00000007948	SLC27A4	ENSGALP00000007948	1004;2544	1004	72617	ENSGALP00000007948	Solute carrier family 27 (fatty acid transporter), member 4	SLC27A4	TMhelix	1		ENSG00000167114	ENSMUSG00000059316	15	12	12	11	9	3	9	8	15	16	14	15	11	14	13	15	17	16	16	17	1	2	3	2	14	14	16	15	7	12	10	6	16	16	16
1230	ENSGALP00000010060	GALNT11	ENSGALP00000010060	1230	1230	69878	ENSGALP00000010060	UDP-N-acetyl-alpha-D-galactosamine:polypeptide N-acetylgalactosaminyltransferase 11 (GalNAc-T11)	GALNT11	TMhelix	1		ENSG00000178234	ENSMUSG00000038072	0	0	0	1	0	0	0	0	1	0	0	1	0	0	0	1	0	0	1	1	0	0	0	0	1	0	0	1	0	0	0	0	0	1	1
2564	ENSGALP00000021875	TEX10	ENSGALP00000021875	2564	2564	105450	ENSGALP00000021875	Testis expressed 10	TEX10	None	0		ENSG00000136891	ENSMUSG00000028345	0	1	0	0	0	1	0	1	0	1	1	1	0	1	1	0	1	0	0	0	0	0	0	0	2	2	2	2	2	2	2	1	0	0	0
2011	ENSGALP00000016583	PGRMC2	ENSGALP00000016583	2011	2011	21641	ENSGALP00000016583	Progesterone receptor membrane component 2	PGRMC2	TMhelix	1		ENSG00000164040	ENSMUSG00000049940	3	5	3	3	2	3	1	0	4	5	3	3	5	5	2	4	4	5	5	4	0	1	1	0	3	2	4	4	4	5	3	4	3	5	4
1770	ENSGALP00000014571	EPCAM	ENSGALP00000014571	1770	1770	34321	ENSGALP00000014571	Epithelial cell adhesion molecule	EPCAM	TMhelix	1		ENSG00000119888	ENSMUSG00000045394	9	8	9	7	0	0	2	0	9	9	9	9	10	8	9	10	8	8	8	7	4	3	4	4	6	8	6	8	0	1	2	1	9	10	9
3619	ENSGALP00000039332	TPCN3	ENSGALP00000039332	3619	3619	87095	ENSGALP00000039332	Two-pore calcium channel 3	TPCN3	ND	0		None	None	0	1	0	1	0	1	0	0	0	1	1	1	2	0	1	0	0	0	2	1	1	0	0	0	0	0	1	1	1	0	0	0	0	1	1
1274	ENSGALP00000010431	ATP12A	ENSGALP00000010431	1274;2801	1274	114380	ENSGALP00000010431	ATPase, H+/K+ transporting, nongastric, alpha polypeptide	ATP12A	TMhelix	1		ENSG00000075673	ENSMUSG00000022229	1	1	1	2	1	1	2	1	2	1	2	2	2	2	1	2	1	2	1	2	2	2	1	2	2	2	1	1	1	2	2	2	1	2	2
2582	ENSGALP00000022084	AAAS	ENSGALP00000022084	2582	2582	32509	ENSGALP00000022084	Achalasia, adrenocortical insufficiency, alacrimia	AAAS	None	0		ENSG00000094914	ENSMUSG00000036678	1	1	1	2	1	0	2	0	3	3	4	3	2	3	1	3	3	3	2	4	0	0	0	0	3	3	5	5	3	3	4	4	4	2	7
163	ENSGALP00000000775	SLC1A6	ENSGALP00000000775	163;712	163	61999	ENSGALP00000000775	Solute carrier family 1 (high affinity aspartate/glutamate transporter), member 6	SLC1A6	TMhelix	1		ENSG00000105143	ENSMUSG00000005357	1	1	1	1	1	1	0	1	1	1	1	1	1	1	1	1	1	1	1	1	1	1	1	1	1	1	1	1	1	1	1	1	1	1	1
1168	ENSGALP00000009487	RPN1	ENSGALP00000009487	1168	1168	60667	ENSGALP00000009487	Ribophorin I	RPN1	TMhelix	1		ENSG00000163902	ENSMUSG00000030062	16	16	20	21	11	11	11	15	24	24	25	23	27	25	24	25	28	26	30	27	9	7	7	8	27	27	25	27	14	19	19	20	29	28	30
2391	ENSGALP00000019994	UBXN4	ENSGALP00000019994	2391	2391	57027	ENSGALP00000019994	UBX domain protein 4	UBXN4	None	0		ENSG00000144224	ENSMUSG00000026353	2	3	1	1	1	1	2	1	3	5	4	3	4	3	4	3	2	2	2	3	0	0	0	0	1	3	4	4	3	3	2	2	3	4	3
1556	ENSGALP00000012921	ALG9	ENSGALP00000012921	1556	1556	69272	ENSGALP00000012921	ALG9, alpha-1,2-mannosyltransferase	ALG9	TMhelix	1		ENSG00000086848	ENSMUSG00000032059	0	0	1	2	0	0	0	1	3	2	3	3	3	1	3	5	1	2	3	5	0	0	0	0	1	1	2	3	0	0	0	1	3	3	3
1663	ENSGALP00000013781;ENSGALP00000013726	SORCS1;SORCS3	ENSGALP00000013781	1663	1663	140820	ENSGALP00000013781	Sortilin-related VPS10 domain containing receptor 1	SORCS1	TMhelix	1		ENSG00000108018	ENSMUSG00000043531	0	0	0	0	0	0	0	0	0	0	0	1	0	0	0	0	0	0	1	0	0	0	0	0	0	1	0	1	0	0	1	0	1	0	0
3322	ENSGALP00000032851	SLC30A7	ENSGALP00000032851	3322	3322	41988	ENSGALP00000032851	Solute carrier family 30 (zinc transporter), member 7	SLC30A7	TMhelix	1		ENSG00000162695	ENSMUSG00000054414	1	1	2	1	0	0	0	0	1	1	1	1	1	1	1	1	1	1	2	2	0	0	1	0	2	2	2	2	1	2	1	2	1	1	1
2763	ENSGALP00000023854;CON__ENSEMBL:ENSBTAP00000006074;ENSGALP00000005183	COMP;CON__ENSEMBL:ENSBTAP00000006074;THBS4	ENSGALP00000023854	2763	2763	104760	ENSGALP00000023854	Thrombospondin 4	THBS4	None	0		ENSG00000113296	ENSMUSG00000021702	0	0	0	1	0	0	0	0	0	0	1	1	1	0	0	1	1	0	0	1	0	0	0	0	1	0	2	0	0	1	1	1	0	0	0
2251	ENSGALP00000018715	SCARB2	ENSGALP00000018715	2251	2251	53906	ENSGALP00000018715	Scavenger receptor class B, member 2	SCARB2	TMhelix	1		ENSG00000138760	ENSMUSG00000029426	4	4	4	4	5	5	4	5	6	3	6	6	6	7	7	6	4	5	5	5	0	0	1	0	5	4	7	5	0	0	0	0	8	8	8
3428	ENSGALP00000035925	GAL1	ENSGALP00000035925	3428	3428	7208.7	ENSGALP00000035925	Gallinacin 1 (GAL1	GAL1	ND	0	0.490196	None	None	1	1	0	0	1	1	0	1	2	2	2	2	2	2	2	2	2	2	2	2	0	0	0	0	2	2	2	2	2	2	2	2	2	2	3
365	ENSGALP00000042189;ENSGALP00000002693	NONE	ENSGALP00000002693;ENSGALP00000042189	365	365	17689	ENSGALP00000042189	Uncharacterized protein	NONE	ND	0		ENSG00000125991	ENSMUSG00000005881	0	0	0	0	0	0	0	0	1	0	1	0	1	0	1	1	1	0	1	0	0	0	0	0	0	0	0	1	0	0	0	0	1	1	1
1521	ENSGALP00000012616	PAM16	ENSGALP00000012616	1521	1521	14083	ENSGALP00000012616	Presequence translocase-associated motor 16	PAM16	None	0		ENSG00000217930	ENSMUSG00000045886	1	1	1	1	1	1	1	1	3	3	2	1	3	3	2	3	2	1	2	1	1	1	2	1	2	1	2	1	1	1	1	1	2	1	2
1295	ENSGALP00000010593	TM9SF4	ENSGALP00000010593	1295	1295	74961	ENSGALP00000010593	Transmembrane 9 superfamily protein member 4	TM9SF4	TMhelix	1		ENSG00000101337	ENSMUSG00000068040	4	6	5	5	2	5	5	3	6	6	6	6	7	5	6	6	6	6	6	6	1	2	0	0	6	5	5	5	4	4	5	3	6	6	6
2300	ENSGALP00000019095	SEC22A	ENSGALP00000019095	2300	2300	35104	ENSGALP00000019095	SEC22 vesicle trafficking protein homolog A	SEC22A	TMhelix	1		ENSG00000121542	ENSMUSG00000034473	1	0	0	0	0	0	0	0	2	2	2	2	1	1	2	2	2	2	1	2	0	1	0	0	2	3	2	2	0	1	0	1	2	3	3
3466	ENSGALP00000036714;ENSGALP00000022368	GPR126;Q5F396	ENSGALP00000022368;ENSGALP00000036714	3466	3466	132990	ENSGALP00000036714	G protein-coupled receptor 126	GPR126	ND	0		ENSG00000112414	ENSMUSG00000039116	0	0	0	0	0	0	0	0	2	1	2	1	1	0	0	1	2	2	1	2	0	0	0	1	0	0	0	1	0	1	0	0	2	2	2
3164	ENSGALP00000027541	HMGB1	ENSGALP00000027541	3164	3164	24909	ENSGALP00000027541	High mobility group box 1	HMGB1	None	0		ENSG00000189403	ENSMUSG00000066551	7	9	6	6	8	7	5	7	8	8	10	10	8	8	9	9	10	11	11	11	4	2	7	4	11	11	12	11	11	13	12	10	11	11	10
169	ENSGALP00000000855	CDH3	ENSGALP00000000855	168;169	169	97754	ENSGALP00000000855	Cadherin 3, type 1, P-cadherin (placental)	CDH3	TMhelix	1		ENSG00000039068	ENSMUSG00000000303	1	1	1	1	0	0	0	0	4	4	5	3	5	2	5	6	1	1	3	4	0	0	1	1	0	0	0	2	1	1	3	1	5	5	6
142;3655	ENSGALP00000000597;ENSGALP00000016112;ENSGALP00000019808;ENSGALP00000027881;ENSGALP00000036471;ENSGALP00000039827;ENSGALP00000039829;ENSGALP00000040986	KCNA10;KCNA1;KCNA2;KCNA3;KCNA4;KCNA5;KCNG3;NONE	ENSGALP00000000597;ENSGALP00000039829;ENSGALP00000027881;ENSGALP00000039827;ENSGALP00000036471;ENSGALP00000019808	142;3655	142;3655	58983	ENSGALP00000000597_family	Family {Potassium voltage-gated channel, shaker-related subfamily, member 10}	KCNA10;KCNA1;KCNA2;KCNA3;KCNA4;KCNA5;KCNG3;NONE	TMhelix	1		ENSG00000143105	ENSMUSG00000042861	0	0	1	0	0	0	0	0	2	1	3	1	2	2	3	3	4	3	3	2	0	0	0	0	2	2	4	5	1	0	3	2	1	2	2
2108	ENSGALP00000017448	NDC1	ENSGALP00000017448	2108	2108	82962	ENSGALP00000017448	NDC1 transmembrane nucleoporin	NDC1	TMhelix	1		ENSG00000058804	ENSMUSG00000028614	0	0	0	0	0	0	0	0	4	5	3	3	4	3	5	4	4	3	3	4	0	0	0	0	4	4	5	4	2	3	2	2	3	4	2
1863	ENSGALP00000015356	ETFDH	ENSGALP00000015356	1863	1863	53164	ENSGALP00000015356	Electron-transferring-flavoprotein dehydrogenase	ETFDH	None	0		ENSG00000171503	ENSMUSG00000027809	8	9	10	8	3	2	0	3	13	11	13	13	13	15	12	13	12	12	12	11	0	0	3	1	9	12	12	11	4	6	4	2	12	13	12
3203	ENSGALP00000028040	NPR3	ENSGALP00000028040	3203	3203	57991	ENSGALP00000028040	Natriuretic peptide receptor 3	NPR3	TMhelix	1		ENSG00000113389	ENSMUSG00000022206	0	0	0	0	0	0	0	0	1	1	3	1	1	2	1	3	1	1	1	0	0	0	0	0	4	3	3	3	4	4	4	1	1	0	2
2906	ENSGALP00000025032	SORCS2	ENSGALP00000025032	2906	2906	99319	ENSGALP00000025032	Sortilin-related VPS10 domain containing receptor 2	SORCS2	TMhelix	1		ENSG00000184985	ENSMUSG00000029093	1	0	0	0	1	0	0	0	3	5	1	2	5	2	2	2	6	5	3	2	0	0	0	0	3	2	5	2	1	1	1	3	5	6	5
2651	ENSGALP00000022815	COX5A	ENSGALP00000022815	2651	2651	16973	ENSGALP00000022815	Cytochrome c oxidase subunit Va	COX5A	None	0		ENSG00000178741	ENSMUSG00000000088	4	4	3	6	1	1	1	3	6	5	7	7	6	7	6	7	7	7	7	7	5	3	3	4	6	6	5	4	3	4	3	6	7	6	6
1395	ENSGALP00000011550	NRP1	ENSGALP00000011550	1395	1395	102510	ENSGALP00000011550	Neuropilin 1	NRP1	TMhelix	1		ENSG00000099250	ENSMUSG00000025810	0	0	0	1	0	0	0	0	1	2	1	1	1	1	1	1	0	0	0	0	0	0	0	0	1	1	1	1	0	0	1	0	1	2	2
1387	ENSGALP00000011502	APOAIV	ENSGALP00000011502	1387	1387	40852	ENSGALP00000011502	Apolipoprotein A-IV (APOA4	APOAIV	ND	0		ENSG00000110244	ENSMUSG00000032080	2	1	2	3	3	1	2	2	2	2	1	1	3	1	1	0	0	2	1	1	0	0	0	0	1	1	3	2	4	4	3	4	5	5	5
439	ENSGALP00000003357	THRAP3	ENSGALP00000003357	439	439	109880	ENSGALP00000003357	Thyroid hormone receptor associated protein 3	THRAP3	None	0		ENSG00000054118	ENSMUSG00000043962	2	4	3	5	0	0	1	0	5	3	8	7	6	6	6	8	8	8	7	6	1	1	0	1	7	5	6	6	3	5	7	7	4	4	3
1066	ENSGALP00000008475	CYB5R2	ENSGALP00000008475	1066	1066	33669	ENSGALP00000008475	Cytochrome b5 reductase 2	CYB5R2	None	0		ENSG00000166394	ENSMUSG00000048065	2	2	3	2	1	0	0	0	5	4	4	2	3	3	3	2	5	2	5	4	0	0	0	0	4	2	4	2	0	2	2	0	5	5	5
3631	ENSGALP00000039526	CD55	ENSGALP00000039526	3631	3631	50840	ENSGALP00000039526	CD55 molecule, decay accelerating factor for complement (Cromer blood group)	CD55	TMhelix	1		None	None	0	1	0	1	0	0	0	0	1	2	1	1	3	2	0	1	1	1	1	1	0	1	0	0	1	0	1	0	1	1	1	0	2	3	1
653	ENSGALP00000005145	ATP6V0A1	ENSGALP00000005145	653	653	95382	ENSGALP00000005145	ATPase, H+ transporting, lysosomal V0 subunit a1	ATP6V0A1	TMhelix	1		ENSG00000033627	ENSMUSG00000019302	7	11	11	5	2	5	6	5	11	9	10	11	11	14	10	10	13	13	11	12	0	0	1	1	11	13	9	11	9	8	9	6	14	14	11
1322	ENSGALP00000010887	PVRL1	ENSGALP00000010887	1322	1322	57258	ENSGALP00000010887	Poliovirus receptor-related 1 (herpesvirus entry mediator C)	PVRL1	TMhelix	1		ENSG00000110400	ENSMUSG00000032012	0	0	0	0	0	0	0	1	1	0	1	1	1	0	1	0	0	1	0	0	0	0	0	1	0	0	0	0	0	0	0	0	0	1	2
312	ENSGALP00000002302	ATAD3A	ENSGALP00000002302	312	312	70447	ENSGALP00000002302	ATPase family, AAA domain containing 3A	ATAD3A	None	0		ENSG00000160072	ENSMUSG00000029036	0	3	1	2	0	0	0	0	3	3	4	5	4	4	3	4	3	3	3	4	0	0	0	0	3	2	3	4	1	0	2	2	4	4	4
1570	ENSGALP00000012985	BCAP29	ENSGALP00000012985	1570	1570	27765	ENSGALP00000012985	B-cell receptor-associated protein 29	BCAP29	TMhelix	1		ENSG00000075790	ENSMUSG00000020650	4	5	4	4	2	4	4	4	5	5	4	5	5	5	5	5	6	6	5	5	0	0	1	1	5	5	5	5	1	1	2	2	6	6	5
1552	ENSGALP00000012907	PLXDC2	ENSGALP00000012907	1552	1552	59346	ENSGALP00000012907	Plexin domain containing 2	PLXDC2	TMhelix	1		ENSG00000120594	ENSMUSG00000026748	1	1	1	1	0	0	0	0	1	1	1	0	1	1	1	0	0	2	2	2	0	0	0	0	1	2	2	1	1	1	2	2	1	1	2
943	ENSGALP00000007487	CSE1L	ENSGALP00000007487	943	943	110440	ENSGALP00000007487	CSE1 chromosome segregation 1-like	CSE1L	None	0		ENSG00000124207	ENSMUSG00000002718	12	12	15	14	13	14	17	18	6	5	8	4	4	6	5	4	5	5	4	5	0	0	1	1	7	5	10	7	6	8	10	9	3	3	5
1410	ENSGALP00000011647	COX6A1	ENSGALP00000011647	1410	1410	11815	ENSGALP00000011647	Cytochrome c oxidase subunit VIa polypeptide 1	COX6A1	TMhelix	1		ENSG00000111775	ENSMUSG00000041697	3	3	3	2	1	2	2	1	3	3	4	3	3	4	4	3	4	4	4	3	1	1	2	2	3	4	3	3	1	2	2	2	3	5	4
998	ENSGALP00000007901	SLC12A1	ENSGALP00000007901	998;3477	998	122010	ENSGALP00000007901	Solute carrier family 12 (sodium/potassium/chloride transporter), member 1	SLC12A1	TMhelix	1		ENSG00000074803	ENSMUSG00000027202	0	0	1	1	1	0	1	1	0	1	1	1	0	0	0	1	0	0	1	1	0	0	1	0	0	0	1	1	1	0	1	0	0	0	1
1580	ENSGALP00000013080	UQCR10	ENSGALP00000013080	1580	1580	7412.4	ENSGALP00000013080	Ubiquinol-cytochrome c reductase, complex III subunit X	UQCR10	TMhelix	1		ENSG00000184076	ENSMUSG00000059534	1	2	2	1	1	2	1	1	3	3	3	2	3	3	2	2	3	2	3	3	2	1	1	0	3	2	2	3	2	2	1	1	3	3	3
656	ENSGALP00000005157	SFXN1	ENSGALP00000005157	656;3562	656	36064	ENSGALP00000005157	Sideroflexin 1	SFXN1	TMhelix	1		ENSG00000164466	ENSMUSG00000021474	4	5	6	5	1	1	2	2	5	6	6	6	4	6	6	6	5	5	5	5	0	0	0	0	6	5	5	6	6	5	2	4	5	6	6
1273	ENSGALP00000010426	CCDC51	ENSGALP00000010426	1273	1273	46705	ENSGALP00000010426	Coiled-coil domain containing 51	CCDC51	TMhelix	1		ENSG00000164051	ENSMUSG00000025645	0	0	0	0	0	0	0	0	3	3	3	3	4	3	2	2	1	2	2	1	0	0	0	0	2	2	2	1	1	0	0	0	3	3	2
2377	ENSGALP00000019825	DPP10	ENSGALP00000019825	1241;2377	2377	88895	ENSGALP00000019825	Dipeptidyl-peptidase 10 (non-functional)	DPP10	TMhelix	1		ENSG00000175497	ENSMUSG00000036815	0	0	0	0	0	0	0	0	1	1	1	1	1	1	1	2	2	1	1	1	0	0	0	0	1	1	1	1	1	1	1	0	2	0	0
228;1859	ENSGALP00000001460;ENSGALP00000015326	SRSF6;SRSF5	ENSGALP00000001460;ENSGALP00000015326	228;1859	228;1859	40464	ENSGALP00000001460_family	Family {Serine/arginine-rich splicing factor 6}	SRSF6;SRSF5	ND	0		ENSG00000124193	ENSMUSG00000016921	2	3	2	3	1	1	1	0	5	5	5	4	6	8	5	6	7	4	5	4	1	0	3	2	4	3	5	4	5	5	5	6	5	5	6
3311	ENSGALP00000032184	ANXA1	ENSGALP00000032184	3311	3311	38556	ENSGALP00000032184	Annexin A1	ANXA1	None	0		ENSG00000135046	ENSMUSG00000024659	2	3	4	4	2	2	3	4	7	5	8	5	6	6	8	7	6	7	7	5	1	1	2	1	10	9	9	7	6	7	9	7	5	4	8
3746	ENSGALP00000041087	HINT3	ENSGALP00000041087	3746	3746	18599	ENSGALP00000041087	Histidine triad nucleotide binding protein 3	HINT3	None	0		ENSG00000111911	ENSMUSG00000019791	2	3	3	1	4	2	3	1	2	1	2	2	2	1	1	2	2	2	3	2	0	0	0	0	1	3	3	1	3	3	1	2	0	4	3
3325	ENSGALP00000033050;ENSGALP00000041539;ENSGALP00000001257	SLC7A5;SLC7A6	ENSGALP00000033050;ENSGALP00000041539	3325	3325	56453	ENSGALP00000033050	Solute carrier family 7 (amino acid transporter light chain, L system), member 5	SLC7A5	TMhelix	1		ENSG00000103257	ENSMUSG00000040010	2	3	1	1	0	0	1	0	4	3	3	4	4	4	2	3	3	3	2	0	0	0	0	0	3	1	1	3	0	3	1	0	3	2	2
1084	ENSGALP00000008645	SELK	ENSGALP00000008645	1084	1084	10158	ENSGALP00000008645	Selenoprotein K (SELK	SELK	TMhelix	1		ENSG00000113811	ENSMUSG00000042682	0	0	0	0	0	0	0	0	1	0	1	1	1	1	1	1	1	1	1	1	0	0	0	0	1	1	1	1	0	1	0	1	0	1	1
869	ENSGALP00000006887	GOSR1	ENSGALP00000006887	869	869	28039	ENSGALP00000006887	Golgi SNAP receptor complex member 1	GOSR1	TMhelix	1		ENSG00000108587	ENSMUSG00000010392	0	0	1	1	0	0	1	0	2	0	3	4	1	1	1	2	3	2	3	2	0	0	0	0	1	1	3	2	1	0	1	0	2	2	3
2209	ENSGALP00000018373	DCN	ENSGALP00000018373	2209	2209	39627	ENSGALP00000018373	Decorin	DCN	None	0		ENSG00000011465	ENSMUSG00000019929	4	5	4	6	3	2	4	5	6	7	7	7	8	9	6	8	8	6	7	7	0	1	1	0	8	7	7	7	7	8	10	7	5	6	7
2256	ENSGALP00000018747	ANO10	ENSGALP00000018747	2256	2256	70946	ENSGALP00000018747	Anoctamin 10	ANO10	TMhelix	1		ENSG00000160746	ENSMUSG00000037949	1	1	2	1	1	1	1	1	1	1	1	1	2	1	2	1	2	2	2	2	0	0	0	1	1	2	1	1	1	1	1	0	2	2	2
545	ENSGALP00000004256	CISD1	ENSGALP00000004256	545	545	11864	ENSGALP00000004256	CDGSH iron sulfur domain 1	CISD1	TMhelix	1		ENSG00000122873	ENSMUSG00000037710	4	3	3	2	1	0	0	1	6	6	6	6	6	6	6	6	5	5	4	5	1	1	1	0	5	5	4	5	2	2	3	0	6	5	6
121	ENSGALP00000000419	INA	ENSGALP00000000419	121;122	121	43401	ENSGALP00000000419	Internexin neuronal intermediate filament protein, alpha	INA	None	0		ENSG00000277586	ENSMUSG00000022055	20	18	16	19	15	14	15	14	19	18	22	21	23	21	19	20	26	21	22	25	19	17	13	17	21	23	25	22	25	24	27	27	20	21	27
282	ENSGALP00000002020	BSG	ENSGALP00000002020	282	282	42413	ENSGALP00000002020	Basigin	BSG	TMhelix	1		ENSG00000172270	ENSMUSG00000023175	4	4	4	4	4	2	5	4	5	5	7	6	7	6	6	6	3	5	6	6	2	3	2	1	5	5	5	6	3	5	2	5	6	6	7
297	ENSGALP00000002192;ENSGALP00000033890	OPCML	ENSGALP00000002192;ENSGALP00000033890	297	297	33824	ENSGALP00000002192	Opioid binding protein/cell adhesion molecule-like	OPCML	TMhelix	1		ENSG00000183715	ENSMUSG00000062257	0	0	0	1	1	0	1	1	1	1	0	1	1	1	0	2	1	2	0	1	0	0	1	0	0	0	0	0	0	0	0	0	0	1	1
833	ENSGALP00000006589;ENSGALP00000002385	MYO1E;MYO1F	ENSGALP00000006589	833	833	124100	ENSGALP00000006589	Myosin IE	MYO1E	None	0		ENSG00000157483	ENSMUSG00000032220	1	1	1	1	0	1	0	1	1	2	2	1	1	1	2	2	2	2	2	2	0	0	0	0	2	3	3	4	4	4	3	3	2	2	2
122	ENSGALP00000000422;ENSGALP00000041638	INA;NEFM	ENSGALP00000000422	121;122	122	95920	ENSGALP00000000422	Neurofilament, medium polypeptide	NEFM	None	0		ENSG00000104722	ENSMUSG00000022054	18	16	15	15	13	12	15	13	20	21	20	21	22	24	17	17	29	25	18	24	12	9	13	11	26	26	25	22	29	28	29	33	24	23	28
353	ENSGALP00000002570	FBXL20	ENSGALP00000002570	353	353	54659	ENSGALP00000002570	F-box and leucine-rich repeat protein 20	FBXL20	None	0		ENSG00000108306	ENSMUSG00000020883	1	0	1	1	0	0	0	0	3	4	2	1	4	3	2	2	3	3	3	2	0	0	0	0	1	1	2	2	2	0	2	1	2	2	2
1116	ENSGALP00000008931	ATP2C2	ENSGALP00000008931	1116	1116	103660	ENSGALP00000008931	ATPase, Ca++ transporting, type 2C, member 2	ATP2C2	TMhelix	1		ENSG00000064270	ENSMUSG00000034112	0	4	1	2	1	3	0	1	6	4	4	3	6	7	4	4	3	5	3	0	0	0	0	0	2	0	1	1	1	1	1	1	5	5	4
3722	ENSGALP00000040865	LRP1	ENSGALP00000040865	3722	3722	347180	ENSGALP00000040865	Low density lipoprotein receptor-related protein 1	LRP1	TMhelix	1		None	None	22	23	20	22	12	12	16	15	32	31	30	30	32	30	24	28	37	33	29	32	8	7	11	6	29	29	29	25	28	26	34	31	35	34	40
406	ENSGALP00000003065	TMEM120A	ENSGALP00000003065	406	406	41163	ENSGALP00000003065	Transmembrane protein 120A	TMEM120A	TMhelix	1		ENSG00000189077	ENSMUSG00000039886	1	1	1	2	1	1	1	0	1	1	2	2	2	2	2	2	1	2	2	2	0	0	0	0	1	2	2	1	0	1	2	1	1	2	1
3686	ENSGALP00000040321	RPUSD4	ENSGALP00000040321	3686	3686	40024	ENSGALP00000040321	RNA pseudouridylate synthase domain containing 4	RPUSD4	None	0		ENSG00000165526	ENSMUSG00000032044	0	0	1	1	0	0	0	1	0	0	0	1	0	0	0	0	0	0	1	1	0	0	0	0	0	0	1	1	1	0	1	1	0	0	0
3177	ENSGALP00000027770	HEPHL1	ENSGALP00000027770	3177	3177	129830	ENSGALP00000027770	Hephaestin-like 1	HEPHL1	TMhelix	1		ENSG00000181333	ENSMUSG00000031936	1	0	1	1	1	1	1	1	1	1	1	1	1	1	1	1	1	1	1	1	0	0	0	0	0	0	0	0	0	0	0	0	0	0	0
3354	ENSGALP00000034153	ISLR	ENSGALP00000034153	3354	3354	45354	ENSGALP00000034153	Immunoglobulin superfamily containing leucine-rich repeat	ISLR	None	0	0.588235	ENSG00000129009	ENSMUSG00000037206	0	0	0	1	0	0	0	0	1	1	0	2	1	1	0	1	2	0	0	1	0	0	0	0	2	3	2	2	1	1	2	1	2	1	1
666	ENSGALP00000005231	TMED2	ENSGALP00000005231	666	666	22602	ENSGALP00000005231	Transmembrane emp24 domain trafficking protein 2	TMED2	TMhelix	1		ENSG00000086598	ENSMUSG00000029390	3	3	3	3	3	3	2	2	4	4	5	3	4	4	3	4	5	4	4	3	1	1	1	2	4	4	5	4	2	2	2	3	4	4	5
3174	ENSGALP00000027700	DYNC2H1	ENSGALP00000027700	3174	3174	491990	ENSGALP00000027700	Dynein, cytoplasmic 2, heavy chain 1	DYNC2H1	None	0		ENSG00000187240	ENSMUSG00000047193	1	1	0	0	1	1	0	1	1	1	1	1	1	1	1	1	2	1	1	1	1	1	1	0	2	2	1	2	1	0	1	2	2	2	1
792;1189	ENSGALP00000006278;ENSGALP00000009662;ENSGALP00000041561	PRKCA;PRKCB	ENSGALP00000006278;ENSGALP00000041561;ENSGALP00000009662	792;1189	792;1189	76845	ENSGALP00000006278_family	Family {Protein kinase C, alpha}	PRKCA;PRKCB	ND	0		ENSG00000154229	ENSMUSG00000050965	2	3	2	3	1	2	1	1	5	7	6	7	7	7	4	5	7	8	5	5	0	0	0	0	5	6	4	3	3	3	2	3	7	6	5
3357	ENSGALP00000034245	CD14	ENSGALP00000034245	3357	3357	49800	ENSGALP00000034245	CD14 molecule (CD14	CD14	None	0		ENSG00000170458	ENSMUSG00000051439	0	0	0	1	1	0	0	0	1	0	0	1	1	0	0	1	1	0	0	0	0	0	0	0	1	1	1	1	0	0	0	0	1	2	1
3932	ENSGALP00000042585	NDUFS4	ENSGALP00000042585	3932	3932	18638	ENSGALP00000042585	NADH dehydrogenase (ubiquinone) Fe-S protein 4, 18kDa (NADH-coenzyme Q reductase)	NDUFS4	None	0		ENSG00000164258	ENSMUSG00000021764	2	3	2	3	0	0	0	0	4	3	6	4	5	5	5	4	6	5	4	6	1	1	1	1	5	5	5	3	1	3	0	2	4	4	3
415	ENSGALP00000003143	COMT	ENSGALP00000003143	415	415	29788	ENSGALP00000003143	Catechol-O-methyltransferase	COMT	TMhelix	1		ENSG00000093010	ENSMUSG00000000326	11	12	14	11	10	9	9	8	16	14	15	15	14	14	15	14	13	14	16	15	7	6	8	5	14	13	16	14	12	12	13	11	16	16	18
3435	ENSGALP00000036014;ENSGALP00000001894	APP;O93296	ENSGALP00000001894;ENSGALP00000036014	3435	3435	83117	ENSGALP00000036014	Amyloid beta (A4) precursor protein	APP	TMhelix	1		ENSG00000142192	ENSMUSG00000022892	3	3	3	1	2	2	0	0	4	2	4	3	3	4	2	1	4	4	2	3	0	0	0	0	4	2	3	3	2	2	2	0	4	3	5
2115	ENSGALP00000017517	CPSF2	ENSGALP00000017517	2115	2115	88695	ENSGALP00000017517	Cleavage and polyadenylation specific factor 2, 100kDa	CPSF2	None	0		ENSG00000165934	ENSMUSG00000041781	1	0	1	1	0	0	0	1	1	0	0	0	0	0	0	0	0	0	0	0	0	0	0	0	1	0	0	1	0	1	2	2	0	0	0
3464	ENSGALP00000036678	GOLGA4	ENSGALP00000036678	3464	3464	253620	ENSGALP00000036678	Golgin A4	GOLGA4	None	0		ENSG00000144674	ENSMUSG00000038708	1	1	1	1	1	0	1	0	3	2	0	0	0	1	1	1	1	0	0	0	0	0	0	0	2	1	1	1	0	0	0	0	1	2	2
669	ENSGALP00000005262	FAF2	ENSGALP00000005262	669	669	52621	ENSGALP00000005262	Fas associated factor family member 2	FAF2	TMhelix	1		ENSG00000113194	ENSMUSG00000025873	4	6	6	9	3	3	7	4	8	9	11	11	7	9	10	12	12	11	11	11	1	0	0	1	11	9	9	11	4	4	7	9	8	9	9
491	ENSGALP00000003890	CYP27A1	ENSGALP00000003890	491	491	59828	ENSGALP00000003890	Cytochrome P450, family 27, subfamily A, polypeptide 1	CYP27A1	None	0		ENSG00000135929	ENSMUSG00000026170	1	1	1	1	0	0	0	0	4	2	3	4	3	3	4	5	3	3	4	5	0	0	0	0	1	2	3	3	0	1	1	0	2	2	3
484	ENSGALP00000003802	C10ORF58	ENSGALP00000003802	484	484	25050	ENSGALP00000003802	Chromosome 6 open reading frame 58	C10ORF58	ND	0		ENSG00000122378	ENSMUSG00000021792	1	1	1	1	0	0	0	0	3	2	2	2	3	3	3	2	3	3	2	2	0	0	0	1	1	1	1	2	1	0	0	0	3	3	3
715	ENSGALP00000005678	TRRAP	ENSGALP00000005678	715	715	433570	ENSGALP00000005678	Transformation/transcription domain-associated protein	TRRAP	None	0		ENSG00000196367	ENSMUSG00000045482	2	2	3	3	1	2	1	2	0	1	3	1	1	1	1	1	1	0	2	2	2	1	2	1	1	2	2	2	1	1	2	2	2	1	1
2127	ENSGALP00000037114;ENSGALP00000017600	SNX13	ENSGALP00000017600;ENSGALP00000037114	2127	2127	111280	ENSGALP00000037114	Sorting nexin 13	SNX13	TMhelix	1		ENSG00000071189	ENSMUSG00000020590	0	0	0	0	0	0	0	0	1	0	1	0	1	0	1	0	0	1	0	0	1	0	0	0	0	0	0	1	1	0	1	0	1	1	2
549	ENSGALP00000004279	AQP5	ENSGALP00000004279	549	549	28597	ENSGALP00000004279	Aquaporin 5	AQP5	TMhelix	1		ENSG00000161798	ENSMUSG00000044217	0	0	0	0	0	0	0	0	0	0	1	1	0	1	1	1	1	1	1	1	0	0	0	0	1	1	1	1	0	0	0	1	0	0	1
3551	ENSGALP00000038334	ALPL	ENSGALP00000038334	3551	3551	56469	ENSGALP00000038334	Alkaline phosphatase, liver/bone/kidney	ALPL	None	0		ENSG00000162551	ENSMUSG00000028766	4	5	3	6	4	6	5	5	4	4	6	4	3	5	3	4	4	4	5	5	1	1	1	2	6	7	8	4	4	5	6	3	5	5	6
2379	ENSGALP00000019831	DPY19L1L	ENSGALP00000019831	2379	2379	83709	ENSGALP00000019831	DPY-19-like 1, like	DPY19L1L	ND	0		ENSG00000173852	ENSMUSG00000085576	1	1	1	2	0	0	1	0	3	3	3	5	4	5	5	4	4	5	5	3	0	0	0	0	5	2	3	4	2	4	4	3	4	4	3
1187	ENSGALP00000009642	PRPF6	ENSGALP00000009642	1187	1187	106800	ENSGALP00000009642	Pre-mRNA processing factor 6	PRPF6	None	0		ENSG00000101161	ENSMUSG00000002455	1	0	1	1	1	0	3	1	1	0	3	3	0	2	2	3	3	2	4	2	0	0	0	0	5	3	7	3	7	7	13	11	0	0	2
1391	ENSGALP00000011533	FADS1	ENSGALP00000011533	1391	1391	52014	ENSGALP00000011533	Fatty acid desaturase 1; Uncharacterized protein	FADS1	TMhelix	1		ENSG00000149485	ENSMUSG00000010663	1	1	0	0	0	0	0	0	1	1	1	1	1	1	1	1	1	1	0	1	0	0	0	0	0	1	0	1	0	1	0	0	1	1	1
791	ENSGALP00000006273	LONP2	ENSGALP00000006273	791	791	94678	ENSGALP00000006273	Lon peptidase 2, peroxisomal	LONP2	None	0		ENSG00000102910	ENSMUSG00000047866	0	0	1	1	0	0	0	0	4	4	3	3	4	3	6	4	3	4	2	3	0	0	0	0	2	5	5	5	5	6	4	4	2	3	4
2192	ENSGALP00000018229	C3H6ORF120	ENSGALP00000018229	2192	2192	21356	ENSGALP00000018229	Chromosome 3 open reading frame, human C6orf120 (C3H6ORF120	C3H6ORF120	ND	0		ENSG00000185127	ENSMUSG00000050088	1	0	0	0	0	0	0	0	0	1	1	1	0	1	0	1	0	0	0	0	0	0	0	0	0	0	0	0	1	1	1	1	0	1	1
3775	ENSGALP00000041351	RSF1	ENSGALP00000041351	3775	3775	162770	ENSGALP00000041351	Remodeling and spacing factor 1	RSF1	None	0		ENSG00000048649	ENSMUSG00000035623	2	1	1	1	0	0	0	0	3	4	5	4	3	2	4	4	3	3	4	3	0	0	0	0	2	2	3	3	4	1	2	4	3	3	3
2316	ENSGALP00000019252	SYNE2	ENSGALP00000019252	2316;2572	2316	804200	ENSGALP00000019252	Spectrin repeat containing, nuclear envelope 2	SYNE2	None	0		ENSG00000054654	ENSMUSG00000063450	4	5	5	7	2	1	2	2	11	10	15	11	13	11	12	13	9	11	10	12	1	0	0	0	12	9	10	11	6	6	8	8	13	10	12
233	ENSGALP00000001479	SEPN1	ENSGALP00000001479	233	233	59691	ENSGALP00000001479	Selenoprotein N, 1 (SEPN1	SEPN1	TMhelix	1		ENSG00000162430	ENSMUSG00000050989	0	0	0	0	0	1	0	0	1	1	0	1	1	1	1	1	1	1	2	1	0	0	0	0	1	1	1	0	1	0	1	1	0	1	0
1952	ENSGALP00000016113	COCH	ENSGALP00000016113	1952	1952	65851	ENSGALP00000016113	Cochlin	COCH	None	0		ENSG00000100473	ENSMUSG00000020953	16	15	16	17	14	13	17	18	22	20	24	22	19	23	20	20	22	22	22	21	14	14	15	12	25	24	26	24	24	28	27	29	18	18	20
2233	ENSGALP00000018610	FGFR1OP	ENSGALP00000018610	2233	2233	40023	ENSGALP00000018610	FGFR1 oncogene partner	FGFR1OP	None	0		ENSG00000213066	ENSMUSG00000069135	0	1	0	1	1	0	0	0	1	1	0	0	0	1	0	0	0	0	0	0	0	0	0	0	2	0	0	0	1	2	0	1	0	1	0
3280	ENSGALP00000031018	COX7A2	ENSGALP00000031018	3280	3280	9596.3	ENSGALP00000031018	Cytochrome c oxidase subunit VIIa polypeptide 2 (liver)	COX7A2	TMhelix	1		ENSG00000112695	ENSMUSG00000032330	3	4	2	1	0	0	0	0	4	3	3	2	4	3	3	3	5	5	3	3	1	2	0	0	2	3	2	2	2	1	2	2	4	4	4
2134	ENSGALP00000017732;ENSGALP00000017729;ENSGALP00000017725;ENSGALP00000026886;ENSGALP00000026885	CP450R;CYP2J2;CYP2J2L	ENSGALP00000017732	2134;2333	2134	56463	ENSGALP00000017732	Cytochrome P450 2J2-like	CYP2J2L	ND	0		None	None	5	7	7	6	3	0	4	2	11	11	7	10	9	8	6	9	10	8	10	10	1	0	2	1	9	9	10	10	2	4	2	2	8	9	7
1908	ENSGALP00000015724	SGCE	ENSGALP00000015724	1908	1908	50720	ENSGALP00000015724	Sarcoglycan, epsilon	SGCE	TMhelix	1		ENSG00000127990	ENSMUSG00000004631	0	1	0	1	0	0	1	1	3	1	1	0	2	2	2	0	2	3	2	2	0	0	0	0	2	3	2	1	3	1	1	2	2	3	2
1368	ENSGALP00000011291	APOOL	ENSGALP00000011291	1368	1368	30094	ENSGALP00000011291	Apolipoprotein O-like (APOOL	APOOL	None	0		ENSG00000155008	ENSMUSG00000025525	1	3	0	2	0	0	0	0	6	5	7	7	7	5	6	6	4	5	3	6	0	1	1	0	2	3	4	3	1	2	1	1	5	7	5
928	ENSGALP00000007358	RBM5	ENSGALP00000007358	928	928	92198	ENSGALP00000007358	RNA binding motif protein 5	RBM5	None	0		ENSG00000003756	ENSMUSG00000032580	1	1	0	1	0	1	1	0	1	1	1	2	1	2	2	2	2	1	2	2	1	1	1	1	1	4	4	2	2	2	2	3	2	2	2
3780	ENSGALP00000041374	CHST14	ENSGALP00000041374	3780	3780	46706	ENSGALP00000041374	Carbohydrate (N-acetylgalactosamine 4-0) sulfotransferase 14	CHST14	None	0		ENSG00000169105	ENSMUSG00000074916	1	0	0	1	0	0	0	0	1	1	1	1	0	1	1	1	1	1	1	1	0	0	0	0	0	1	1	1	0	1	0	1	1	1	1
1467	ENSGALP00000012145	SSRP1	ENSGALP00000012145	1467	1467	80094	ENSGALP00000012145	Structure specific recognition protein 1	SSRP1	None	0		ENSG00000149136	ENSMUSG00000027067	2	1	4	4	0	0	1	1	10	10	9	8	9	8	7	10	8	5	9	9	0	0	0	0	8	8	9	11	9	8	9	11	4	7	7
1567	ENSGALP00000012973	MRPS7	ENSGALP00000012973	1567	1567	27279	ENSGALP00000012973	Mitochondrial ribosomal protein S7	MRPS7	None	0		ENSG00000125445	ENSMUSG00000046756	1	1	1	1	0	0	0	0	4	5	4	3	4	5	4	5	4	4	5	3	0	0	0	0	3	3	4	3	2	2	3	1	4	4	3
1134	ENSGALP00000009124	ABHD6	ENSGALP00000009124	1134	1134	38391	ENSGALP00000009124	Abhydrolase domain containing 6	ABHD6	TMhelix	1		ENSG00000163686	ENSMUSG00000025277	1	1	1	1	1	0	1	0	2	2	2	2	2	3	3	1	2	2	2	2	0	0	0	0	1	1	2	2	0	1	2	1	3	3	2
2952	ENSGALP00000025553;ENSGALP00000018940;ENSGALP00000038058;ENSGALP00000011352	CPNE3;CPNE4;CPNE7;CPNE8	ENSGALP00000025553	341;2952	2952	60393	ENSGALP00000025553	Copine III	CPNE3	None	0		ENSG00000085719	ENSMUSG00000028228	4	4	3	4	2	1	3	1	5	5	6	5	3	5	6	4	4	4	6	5	0	0	1	1	5	4	5	5	4	5	2	5	4	6	7
1176	ENSGALP00000009563	ANXA8	ENSGALP00000009563	1176;1610	1176	36732	ENSGALP00000009563	Annexin A8	ANXA8	None	0		ENSG00000264230	ENSMUSG00000021950	22	18	16	19	14	12	17	16	23	23	25	24	25	23	24	25	24	21	24	25	9	13	13	15	21	19	25	21	12	12	16	13	24	24	24
2189	ENSGALP00000018206	FAM120B	ENSGALP00000018206	2189	2189	95242	ENSGALP00000018206	Family with sequence similarity 120B	FAM120B	ND	0		ENSG00000112584	ENSMUSG00000014763	0	1	0	0	1	1	0	0	0	0	0	0	0	0	0	0	0	0	0	0	0	0	0	0	0	0	0	1	1	0	2	2	0	1	0
2645	ENSGALP00000022733	TMEM126A	ENSGALP00000022733	2645	2645	23141	ENSGALP00000022733	Transmembrane protein 126A	TMEM126A	TMhelix	1		ENSG00000171202	ENSMUSG00000030615	1	1	1	1	0	0	1	0	1	1	2	1	1	1	2	2	2	1	2	2	0	0	0	0	1	0	2	2	1	1	0	0	2	1	1
3860	ENSGALP00000042074	UBTF	ENSGALP00000042074	3860	3860	26933	ENSGALP00000042074	Upstream binding transcription factor, RNA polymerase	UBTF	None	0		ENSG00000108312	ENSMUSG00000020923	1	0	0	1	0	0	0	0	1	0	1	2	1	1	2	2	2	2	1	2	0	0	0	0	2	1	1	2	0	1	1	1	2	3	2
535	ENSGALP00000004186	ANXA11	ENSGALP00000004186	535	535	52753	ENSGALP00000004186	Annexin A11	ANXA11	None	0		ENSG00000122359	ENSMUSG00000021866	9	9	10	9	7	6	8	6	10	9	12	10	10	11	12	11	11	10	11	11	4	3	1	3	11	10	12	12	9	6	9	9	12	12	12
2802	ENSGALP00000024162	STX18	ENSGALP00000024162	2802	2802	38387	ENSGALP00000024162	Syntaxin 18	STX18	TMhelix	1		ENSG00000168818	ENSMUSG00000029125	1	1	2	1	1	1	1	1	3	2	3	2	2	2	2	2	3	2	3	2	0	1	0	0	2	2	3	3	1	2	3	1	2	3	3
3697	ENSGALP00000040606	CD99	ENSGALP00000040606	3697	3697	18198	ENSGALP00000040606	CD99 antigen precursor	CD99	ND	0		ENSG00000002586	None	1	1	1	1	1	1	1	1	1	1	1	1	1	1	1	1	1	1	1	1	0	0	0	1	1	1	1	1	1	1	1	1	1	1	1
1655	ENSGALP00000013717	CRNKL1	ENSGALP00000013717	1655	1655	83171	ENSGALP00000013717	Crooked neck pre-mRNA splicing factor 1	CRNKL1	None	0		ENSG00000101343	ENSMUSG00000001767	1	1	1	0	1	1	0	0	3	5	4	5	3	1	1	2	3	2	2	4	0	0	0	0	3	4	4	5	3	5	5	3	4	2	2
3474	ENSGALP00000036842;ENSGALP00000021370;ENSGALP00000036843	NONE	ENSGALP00000021370;ENSGALP00000036842;ENSGALP00000036843	3474	3474	27404	ENSGALP00000036842	Uncharacterized protein	NONE	ND	0		ENSG00000164744	ENSMUSG00000040985	1	0	0	0	0	1	0	0	0	0	1	0	0	0	0	0	0	0	0	0	1	1	1	2	0	0	1	0	0	1	1	0	0	0	0
2855	ENSGALP00000024696	TRMT10C	ENSGALP00000024696	2855	2855	48195	ENSGALP00000024696	TRNA methyltransferase 10 homolog C	TRMT10C	None	0		ENSG00000174173	ENSMUSG00000044763	1	2	2	2	0	0	0	1	3	3	3	3	2	2	3	2	4	2	3	4	0	0	0	0	2	3	4	3	4	2	2	2	4	2	2
3640	ENSGALP00000039623	RER1	ENSGALP00000039623	3640	3640	23032	ENSGALP00000039623	RER1 retention in endoplasmic reticulum 1 homolog	RER1	TMhelix	1		ENSG00000157916	ENSMUSG00000029048	3	3	3	3	2	3	2	2	4	3	4	4	3	3	4	4	3	3	4	4	0	0	1	2	3	3	4	4	2	1	3	3	3	3	3
3821	ENSGALP00000041744	SEC22B	ENSGALP00000041744	3821	3821	24717	ENSGALP00000041744	SEC22 vesicle trafficking protein homolog B	SEC22B	TMhelix	1		ENSG00000265808	ENSMUSG00000027879	12	10	14	9	12	13	11	9	12	10	14	15	13	14	14	13	13	13	14	13	7	7	9	6	14	13	12	13	13	12	11	11	13	14	13
299	ENSGALP00000002201	STRA6	ENSGALP00000002201	299	299	75427	ENSGALP00000002201	Stimulated by retinoic acid 6	STRA6	TMhelix	1		ENSG00000137868	ENSMUSG00000032327	0	0	0	0	1	1	0	0	0	0	2	1	1	0	0	0	0	0	1	1	0	0	1	0	1	1	1	2	0	0	1	0	2	0	1
1763	ENSGALP00000014529	NEXN	ENSGALP00000014529	1763	1763	80051	ENSGALP00000014529	Nexilin (F actin binding protein)	NEXN	None	0		ENSG00000162614	ENSMUSG00000039103	4	3	3	4	3	3	3	5	3	2	2	3	4	5	2	3	4	5	4	3	1	0	3	2	2	2	4	3	4	3	4	6	7	7	9
1125	ENSGALP00000009015	COL9A3	ENSGALP00000009015	1125	1125	63083	ENSGALP00000009015	Collagen, type IX, alpha 3	COL9A3	None	0	0.313725	ENSG00000092758	ENSMUSG00000027570	1	1	1	1	1	1	1	1	1	1	1	1	1	1	1	1	1	1	1	1	0	0	0	0	1	1	1	1	1	1	1	1	1	1	1
3666	ENSGALP00000039943	LAS1L	ENSGALP00000039943	3666	3666	79127	ENSGALP00000039943	LAS1-like	LAS1L	None	0		ENSG00000001497	ENSMUSG00000057421	1	1	2	0	0	0	0	0	1	1	1	2	2	1	2	1	2	1	1	1	0	0	0	0	2	1	2	1	2	2	2	3	0	0	1
3541	ENSGALP00000038260	PGRMC1	ENSGALP00000038260	3541	3541	21282	ENSGALP00000038260	Progesterone receptor membrane component 1	PGRMC1	TMhelix	1		ENSG00000101856	ENSMUSG00000006373	3	3	4	4	2	3	3	3	6	5	5	5	4	4	6	5	5	7	6	4	1	1	1	2	5	6	6	3	3	3	4	6	3	6	5
1242	ENSGALP00000010201	TGFBI	ENSGALP00000010201	1242	1242	70401	ENSGALP00000010201	Transforming growth factor, beta-induced, 68kDa	TGFBI	None	0		ENSG00000120708	ENSMUSG00000035493	0	0	1	1	0	0	1	0	2	1	2	1	0	1	0	1	1	1	0	0	0	0	0	0	4	2	3	3	4	4	3	4	0	1	0
2228	ENSGALP00000018548	BCS1L	ENSGALP00000018548	2228	2228	47486	ENSGALP00000018548	BCS1-like	BCS1L	None	0		ENSG00000074582	ENSMUSG00000026172	1	1	2	2	0	0	0	0	4	4	3	2	3	3	3	3	2	3	2	3	0	0	0	0	2	2	2	2	1	0	0	0	3	2	2
3548	ENSGALP00000038313	DDOST	ENSGALP00000038313	3548	3548	48765	ENSGALP00000038313	Dolichyl-diphosphooligosaccharide--protein glycosyltransferase subunit (non-catalytic)	DDOST	TMhelix	1		ENSG00000244038	ENSMUSG00000028757	13	13	13	13	12	11	11	10	18	18	19	17	19	17	18	16	16	18	16	17	9	9	10	11	17	17	16	15	11	11	15	15	16	15	18
2476	ENSGALP00000020852	SSR1	ENSGALP00000020852	2476	2476	32172	ENSGALP00000020852	Signal sequence receptor, alpha	SSR1	TMhelix	1		ENSG00000124783	ENSMUSG00000021427	4	5	5	5	3	4	4	4	5	5	6	5	5	5	6	5	5	5	6	6	2	3	2	3	5	5	6	5	5	4	4	5	6	6	6
1795	ENSGALP00000014752	NDUFB5	ENSGALP00000014752	1795	1795	21357	ENSGALP00000014752	NADH dehydrogenase (ubiquinone) 1 beta subcomplex, 5, 16kDa	NDUFB5	TMhelix	1		ENSG00000136521	ENSMUSG00000027673	3	4	4	3	1	1	1	2	4	4	5	5	5	5	5	5	5	4	4	5	1	1	1	1	2	3	4	5	0	1	2	2	4	5	5
913	ENSGALP00000007237	RBM22	ENSGALP00000007237	913	913	46775	ENSGALP00000007237	RNA binding motif protein 22	RBM22	None	0		ENSG00000086589	ENSMUSG00000024604	2	1	1	1	0	0	1	0	1	2	4	2	1	2	2	3	2	2	3	3	1	0	0	0	2	2	4	2	2	3	3	2	2	1	3
1921	ENSGALP00000015853	C1GALT1	ENSGALP00000015853	1921	1921	42620	ENSGALP00000015853	Core 1 synthase, glycoprotein-N-acetylgalactosamine 3-beta-galactosyltransferase, 1	C1GALT1	TMhelix	1		ENSG00000106392	ENSMUSG00000042460	2	2	2	5	1	1	1	1	6	5	4	5	7	6	4	3	5	4	3	4	0	0	0	0	5	4	3	5	0	0	1	1	6	7	5
3211	ENSGALP00000028214	ANKRD46	ENSGALP00000028214	3211	3211	25265	ENSGALP00000028214	Ankyrin repeat domain 46	ANKRD46	TMhelix	1		ENSG00000186106	ENSMUSG00000048307	0	0	1	0	0	0	0	0	2	2	2	2	0	2	0	2	0	1	2	2	0	0	0	0	2	2	2	3	1	0	1	3	1	1	4
139	ENSGALP00000000573	HEPACAM	ENSGALP00000000573	139	139	42038	ENSGALP00000000573	Hepatic and glial cell adhesion molecule	HEPACAM	TMhelix	1		ENSG00000165478	ENSMUSG00000046240	0	1	1	0	0	0	0	0	1	2	0	1	1	1	0	0	1	1	1	0	0	0	0	0	0	0	1	0	0	0	0	0	2	2	1
3638	ENSGALP00000039613	LMF2	ENSGALP00000039613	3638	3638	68837	ENSGALP00000039613	Lipase maturation factor 2	LMF2	TMhelix	1		ENSG00000100258	ENSMUSG00000022614	3	3	3	2	1	2	2	2	4	5	6	5	3	3	5	6	5	4	5	4	0	0	1	0	5	4	6	6	4	2	6	3	3	3	3
3873	ENSGALP00000042153	TIMM50	ENSGALP00000042153	3873	3873	27159	ENSGALP00000042153	Translocase of inner mitochondrial membrane 50 homolog	TIMM50	TMhelix	1		ENSG00000105197	ENSMUSG00000003438	5	5	3	3	0	2	0	0	7	6	5	6	7	7	6	7	5	6	7	7	1	1	2	1	3	3	5	6	5	3	4	4	4	5	5
683	ENSGALP00000005362	RHOT1	ENSGALP00000005362	496;683	683	70894	ENSGALP00000005362	Ras homolog family member T1	RHOT1	TMhelix	1		ENSG00000126858	ENSMUSG00000017686	3	4	5	5	1	1	1	3	8	8	9	10	8	8	10	9	7	9	8	9	0	0	0	0	5	5	7	8	6	6	7	3	8	7	8
1039	ENSGALP00000008254	PTRH2	ENSGALP00000008254	1039	1039	18929	ENSGALP00000008254	Peptidyl-tRNA hydrolase 2	PTRH2	TMhelix	1		ENSG00000141378	ENSMUSG00000072582	5	5	3	5	2	2	1	1	8	7	8	8	7	7	7	7	8	6	6	8	2	0	0	0	7	7	7	6	4	1	5	4	7	8	8
603	ENSGALP00000004713	RAB24	ENSGALP00000004713	603	603	23041	ENSGALP00000004713	RAB24, member RAS oncogene family (RAB24	RAB24	None	0		ENSG00000169228	ENSMUSG00000034789	0	1	1	1	0	0	0	0	3	4	3	4	4	3	4	4	2	2	3	2	0	1	0	0	1	1	2	1	1	1	0	1	3	4	3
1835	ENSGALP00000015121	NUMB	ENSGALP00000015121	1835	1835	63242	ENSGALP00000015121	Numb homolog	NUMB	None	0		ENSG00000133961	ENSMUSG00000021224	2	0	1	0	0	0	1	1	0	0	0	1	0	0	0	0	0	1	0	0	0	0	0	0	1	1	1	1	1	1	1	1	0	0	0
3369	ENSGALP00000034614	MT-CO1	ENSGALP00000034614	3369	3369	57051	ENSGALP00000034614	Mitochondrially encoded cytochrome c oxidase I	MT-CO1	TMhelix	1		ENSG00000198804	ENSMUSG00000064351	1	1	2	2	1	1	1	1	2	2	2	2	2	2	2	2	1	2	2	2	1	1	1	1	2	1	1	2	1	1	2	1	1	1	1
1868	ENSGALP00000015394	GOLIM4	ENSGALP00000015394	1868	1868	57970	ENSGALP00000015394	Golgi integral membrane protein 4	GOLIM4	TMhelix	1		ENSG00000173905	ENSMUSG00000034109	2	2	2	4	1	2	4	4	5	5	5	4	5	5	6	4	4	3	4	5	0	0	0	1	3	4	5	3	3	0	0	1	5	4	5
1099	ENSGALP00000008830	RP11-599B13.6	ENSGALP00000008830	1099;3366	1099	12393	ENSGALP00000008830	Uncharacterized protein	RP11-599B13.6	ND	0		ENSG00000220205	ENSMUSG00000020894	0	1	0	0	0	0	0	0	1	1	1	0	1	1	1	0	0	1	1	1	0	0	1	0	0	0	1	1	0	0	0	0	1	1	1
2397	ENSGALP00000020053	ATP5S	ENSGALP00000020053	2397	2397	22824	ENSGALP00000020053	ATP synthase, H+ transporting, mitochondrial Fo complex, subunit s (factor B)	ATP5S	None	0		ENSG00000125375	ENSMUSG00000054894	3	5	3	2	2	2	2	2	6	6	4	5	6	5	3	4	5	6	7	5	1	1	2	1	4	4	4	4	2	3	5	3	5	4	4
3744	ENSGALP00000041075	TMEM115	ENSGALP00000041075	3744	3744	16572	ENSGALP00000041075	Transmembrane protein 115	TMEM115	TMhelix	1		ENSG00000126062	ENSMUSG00000010045	0	0	2	0	0	0	0	0	1	0	2	1	2	2	2	1	2	1	2	3	0	0	0	0	1	1	1	3	0	0	0	0	2	2	3
181	ENSGALP00000000954	MYO1D	ENSGALP00000000954	181	181	118820	ENSGALP00000000954	Myosin ID	MYO1D	None	0		ENSG00000176658	ENSMUSG00000035441	4	8	6	3	4	5	6	5	10	10	10	9	9	6	8	10	10	9	8	6	1	1	0	0	10	11	9	10	9	9	10	12	6	9	8
1470	ENSGALP00000012167;ENSGALP00000042307	ZFYVE27	ENSGALP00000012167;ENSGALP00000042307	1470	1470	44926	ENSGALP00000012167	Zinc finger, FYVE domain containing 27 (ZFYVE27	ZFYVE27	TMhelix	1		ENSG00000155256	ENSMUSG00000018820	1	0	0	0	0	0	0	0	0	0	0	0	0	0	1	1	0	1	0	0	0	0	0	0	0	0	0	0	0	0	0	0	1	0	1
3310	ENSGALP00000032130	NDUFS8	ENSGALP00000032130	3310	3310	23824	ENSGALP00000032130	NADH dehydrogenase (ubiquinone) Fe-S protein 8, 23kDa (NADH-coenzyme Q reductase)	NDUFS8	None	0		ENSG00000110717	ENSMUSG00000059734	3	3	3	2	0	0	0	1	3	3	4	3	3	3	3	3	4	3	3	3	0	0	1	1	3	3	3	3	0	0	3	3	2	2	2
1453	ENSGALP00000012079	PTPLAD1	ENSGALP00000012079	1453	1453	43047	ENSGALP00000012079	Protein tyrosine phosphatase-like A domain containing 1	PTPLAD1	ND	0		ENSG00000074696	ENSMUSG00000033629	3	3	3	3	2	2	2	2	3	3	4	4	4	4	4	5	4	2	4	4	0	1	1	2	2	3	3	5	3	2	4	1	4	4	3
341	ENSGALP00000042820;ENSGALP00000041868;ENSGALP00000002482	CPNE1	ENSGALP00000002482;ENSGALP00000041868;ENSGALP00000042820	341;2952	341	59721	ENSGALP00000042820	Copine I	CPNE1	None	0		ENSG00000214078	ENSMUSG00000074643	7	3	6	6	5	3	2	3	9	7	8	8	9	8	8	9	10	10	7	9	1	1	1	2	7	9	9	8	7	7	7	8	8	9	10
2033	ENSGALP00000016781;ENSGALP00000042359	SYT1	ENSGALP00000016781;ENSGALP00000042359	2033	2033	47504	ENSGALP00000016781	Synaptotagmin I	SYT1	TMhelix	1		ENSG00000067715	ENSMUSG00000035864	0	0	0	0	0	0	0	0	1	1	0	1	1	1	0	1	1	1	1	1	0	0	0	0	0	1	0	1	0	0	0	0	1	1	1
2007	ENSGALP00000016543	CTAGE5	ENSGALP00000016543	2007	2007	157350	ENSGALP00000016543	Cutaneous T-cell lymphoma-associated antigen 5	CTAGE5	TMhelix	1		ENSG00000150527	ENSMUSG00000021000	3	2	5	4	2	1	3	1	5	5	7	9	3	4	6	9	9	6	7	9	0	0	0	0	7	3	6	5	1	4	3	3	4	7	8
2809	ENSGALP00000024213	RPF2	ENSGALP00000024213	2809	2809	35077	ENSGALP00000024213	Ribosome production factor 2 homolog	RPF2	None	0		ENSG00000197498	ENSMUSG00000038510	1	0	0	1	1	1	0	0	2	1	2	2	1	2	0	1	2	1	1	1	0	0	0	0	3	1	3	4	2	2	3	3	1	2	3
3730	ENSGALP00000040941	NDUFC2	ENSGALP00000040941	3730	3730	11029	ENSGALP00000040941	NADH dehydrogenase (ubiquinone) 1, subcomplex unknown, 2, 14.5kDa	NDUFC2	TMhelix	1		ENSG00000151366	ENSMUSG00000030647	1	1	1	2	1	1	1	1	2	2	3	3	3	3	3	3	3	3	2	2	0	0	0	0	3	3	3	0	1	2	0	1	1	2	1
1317	ENSGALP00000010809	TOLLIP	ENSGALP00000010809	1317	1317	30570	ENSGALP00000010809	Toll interacting protein	TOLLIP	None	0		ENSG00000078902	ENSMUSG00000025139	2	3	4	5	3	3	3	1	3	4	5	5	5	5	3	3	4	5	5	5	0	0	2	0	3	5	5	5	4	5	5	4	5	5	5
1406	ENSGALP00000011621	COQ5	ENSGALP00000011621	1406	1406	35113	ENSGALP00000011621	Coenzyme Q5 homolog, methyltransferase	COQ5	None	0		ENSG00000110871	ENSMUSG00000041733	2	1	0	1	1	2	1	1	4	4	3	2	5	2	3	3	3	3	5	4	0	0	1	1	0	1	2	3	0	1	1	1	4	2	2
2703	ENSGALP00000023262	TAPBPL	ENSGALP00000023262	2703	2703	48087	ENSGALP00000023262	TAP binding protein-like	TAPBPL	TMhelix	1		ENSG00000139192	ENSMUSG00000038213	0	0	0	0	0	0	0	0	1	0	2	0	1	1	1	2	0	1	2	2	0	0	0	0	1	0	2	1	0	0	0	0	1	2	1
3487	ENSGALP00000037103	REEP5	ENSGALP00000037103	3487	3487	21484	ENSGALP00000037103	Receptor accessory protein 5	REEP5	TMhelix	1		ENSG00000129625	ENSMUSG00000005873	0	3	0	1	2	2	1	2	3	2	4	3	3	3	3	3	4	4	4	4	0	0	1	1	4	4	4	3	1	2	2	4	2	3	2
867	ENSGALP00000006880;ENSGALP00000002160	DAB2IP;RASAL2	ENSGALP00000006880	867	867	157770	ENSGALP00000006880	RAS protein activator like 2	RASAL2	None	0		ENSG00000075391	ENSMUSG00000070565	0	1	0	0	1	1	2	0	0	0	1	1	0	1	0	0	0	1	1	1	0	0	0	0	0	0	0	0	0	1	0	0	0	0	0
3033	ENSGALP00000026301	NDUFB9	ENSGALP00000026301	3033	3033	21883	ENSGALP00000026301	NADH dehydrogenase (ubiquinone) 1 beta subcomplex, 9, 22kDa	NDUFB9	None	0		ENSG00000147684	ENSMUSG00000022354	3	4	3	2	0	1	0	0	6	6	6	6	6	6	6	5	5	5	6	4	0	0	1	0	4	5	5	4	3	1	3	3	6	5	6
3035	ENSGALP00000026316	APOO	ENSGALP00000026316	3035	3035	24156	ENSGALP00000026316	Apolipoprotein O	APOO	TMhelix	1		ENSG00000184831	ENSMUSG00000079508	5	6	6	6	0	0	0	1	5	7	6	6	6	6	6	6	7	5	6	6	0	0	0	0	7	5	6	6	2	3	3	2	6	6	6
1207	ENSGALP00000009881	MOSPD1	ENSGALP00000009881	1207	1207	24424	ENSGALP00000009881	Motile sperm domain containing 1	MOSPD1	TMhelix	1		ENSG00000101928	ENSMUSG00000023074	1	0	0	1	0	0	0	0	1	1	1	0	0	0	1	1	1	0	1	1	0	0	0	0	1	0	0	0	0	0	0	0	1	2	2
964	ENSGALP00000007658	TGM3	ENSGALP00000007658	964	964	77513	ENSGALP00000007658	Transglutaminase 3	TGM3	None	0		ENSG00000125780	ENSMUSG00000027401	0	0	1	0	0	0	0	0	0	0	1	1	0	0	1	1	1	1	1	1	0	0	0	0	0	0	1	1	0	0	1	0	0	1	1
1111	ENSGALP00000008910	MSI1	ENSGALP00000008910	1111;1112	1111	41861	ENSGALP00000008910	Musashi RNA-binding protein 1	MSI1	TMhelix	1		ENSG00000135097	ENSMUSG00000054256	2	2	1	1	2	2	2	1	2	0	1	1	1	1	1	0	1	1	1	0	0	0	2	0	1	1	0	0	1	1	2	1	0	1	1
3839	ENSGALP00000041886	UQCRFS1	ENSGALP00000041886	3839	3839	29386	ENSGALP00000041886	Ubiquinol-cytochrome c reductase, Rieske iron-sulfur polypeptide 1	UQCRFS1	None	0		ENSG00000169021	ENSMUSG00000038462	7	5	6	8	3	2	4	3	9	9	9	9	9	10	10	8	10	8	9	8	5	6	4	3	8	6	9	8	5	3	3	3	9	8	10
3122	ENSGALP00000027216	TM9SF2	ENSGALP00000027216	1280;3122	3122	75310	ENSGALP00000027216	Transmembrane 9 superfamily member 2	TM9SF2	TMhelix	1		ENSG00000125304	ENSMUSG00000025544	7	7	5	6	4	3	4	3	11	9	8	10	11	11	7	10	10	12	11	11	3	2	2	2	8	8	11	10	3	2	1	3	10	12	12
821	ENSGALP00000006488	ZDHHC13	ENSGALP00000006488	821	821	70680	ENSGALP00000006488	Zinc finger, DHHC-type containing 13	ZDHHC13	TMhelix	1		ENSG00000177054	ENSMUSG00000030471	1	0	0	0	0	0	0	0	0	0	0	0	0	0	0	0	1	0	0	0	0	0	0	0	0	0	0	0	0	0	0	0	1	1	0
712	ENSGALP00000005658	SLC1A3	ENSGALP00000005658	163;712	712	59328	ENSGALP00000005658	Solute carrier family 1 (glial high affinity glutamate transporter), member 3	SLC1A3	TMhelix	1		ENSG00000079215	ENSMUSG00000005360	2	3	3	1	1	1	1	1	4	3	3	3	4	3	3	4	3	4	4	4	1	1	1	1	3	3	3	3	2	1	1	2	5	5	4
1026	ENSGALP00000008132	C1ORF27	ENSGALP00000008132	1026	1026	49911	ENSGALP00000008132	Chromosome 1 open reading frame 27	C1ORF27	ND	0		ENSG00000157181	ENSMUSG00000006010	2	0	1	0	0	0	0	0	3	2	2	2	3	2	3	5	3	1	3	4	0	0	0	0	2	1	4	2	0	0	0	0	2	1	2
2325	ENSGALP00000019303	SACM1L	ENSGALP00000019303	2325	2325	67489	ENSGALP00000019303	SAC1 suppressor of actin mutations 1-like	SACM1L	TMhelix	1		ENSG00000211456	ENSMUSG00000025240	3	7	8	8	3	1	6	2	9	9	11	11	8	9	8	9	10	10	11	12	1	1	1	2	8	10	11	10	6	6	8	5	8	8	10
119	ENSGALP00000000406	CERS4	ENSGALP00000000406	119	119	47408	ENSGALP00000000406	Ceramide synthase 4	CERS4	TMhelix	1		ENSG00000090661	ENSMUSG00000008206	0	0	0	2	0	0	0	1	4	3	3	4	3	2	3	3	3	3	4	3	0	0	0	0	3	3	4	4	1	2	1	2	2	4	3
3042	ENSGALP00000026381	DERL1	ENSGALP00000026381	3042	3042	28909	ENSGALP00000026381	Derlin 1	DERL1	TMhelix	1		ENSG00000136986	ENSMUSG00000022365	2	1	1	3	1	1	1	0	3	3	2	3	3	2	3	3	3	3	3	3	1	0	0	0	3	3	3	3	2	2	2	2	3	2	2
1327	ENSGALP00000010929;ENSGALP00000040025	MCAM	ENSGALP00000010929;ENSGALP00000040025	1327	1327	69001	ENSGALP00000010929	Melanoma cell adhesion molecule	MCAM	TMhelix	1		ENSG00000076706	ENSMUSG00000032135	5	3	4	3	0	2	2	2	4	3	4	3	4	5	2	3	3	4	3	3	0	0	0	0	6	4	3	3	3	4	5	4	5	5	3
2404	ENSGALP00000040895;ENSGALP00000020094	H1F0	ENSGALP00000020094;ENSGALP00000040895	2404	2404	20733	ENSGALP00000040895	H1 histone family, member 0	H1F0	None	0	0.588235	ENSG00000189060	ENSMUSG00000096210	2	3	2	3	2	2	1	3	5	3	4	3	5	5	2	4	3	3	2	3	2	1	1	1	3	3	3	3	1	4	2	3	4	4	4
3448	ENSGALP00000036326	CTNNA2	ENSGALP00000036326	485;3448	3448	39703	ENSGALP00000036326	Catenin (cadherin-associated protein), alpha 2	CTNNA2	None	0		ENSG00000066032	ENSMUSG00000063063	4	5	5	5	5	4	6	5	6	6	7	8	7	8	8	8	8	6	7	8	0	0	1	0	7	8	9	7	6	7	9	7	6	6	9
3550	ENSGALP00000038332	SPHK1	ENSGALP00000038332	3550	3550	41737	ENSGALP00000038332	Sphingosine kinase 1	SPHK1	None	0		ENSG00000176170	ENSMUSG00000061878	0	1	0	0	1	0	1	0	1	1	0	0	1	0	1	0	1	0	1	0	0	0	0	0	1	1	2	2	0	0	1	1	1	1	1
2555	ENSGALP00000021792	SCO1	ENSGALP00000021792	2555	2555	21945	ENSGALP00000021792	SCO1 cytochrome c oxidase assembly protein	SCO1	None	0		ENSG00000133028	ENSMUSG00000069844	1	1	2	1	0	0	1	0	2	1	3	1	2	1	3	2	1	2	2	1	1	0	0	0	1	1	3	1	1	2	1	0	2	2	3
4026	ENSGALP00000043325	MRPS33	ENSGALP00000043325	4026	4026	12667	ENSGALP00000043325	Mitochondrial ribosomal protein S33 (MRPS33), nuclear gene encoding mitochondrial protein, mRNA.	MRPS33	None	0		ENSG00000090263	ENSMUSG00000029918	1	1	1	2	0	0	0	0	2	1	2	2	2	2	2	2	2	2	2	2	0	0	0	0	2	2	2	1	1	1	1	1	1	2	2
558	ENSGALP00000004355	ATP1B3	ENSGALP00000004355	558	558	31858	ENSGALP00000004355	ATPase, Na+/K+ transporting, beta 3 polypeptide	ATP1B3	TMhelix	1		ENSG00000069849	ENSMUSG00000032412	5	2	6	6	3	3	3	5	8	7	7	7	7	9	8	9	9	8	6	8	1	2	0	3	6	5	9	7	5	7	6	6	7	8	9
1643	ENSGALP00000013622	XRN2	ENSGALP00000013622	1643	1643	108540	ENSGALP00000013622	5'-3' exoribonuclease 2	XRN2	None	0		ENSG00000088930	ENSMUSG00000027433	2	1	2	2	2	1	2	1	1	1	1	1	1	2	2	2	1	1	1	1	0	0	0	0	0	1	2	2	1	1	1	1	0	1	1
451	ENSGALP00000003494;ENSGALP00000042511;ENSGALP00000040976	ATP6V0D1	ENSGALP00000003494;ENSGALP00000040976;ENSGALP00000042511	451	451	42987	ENSGALP00000003494	ATPase, H+ transporting, lysosomal 38kDa, V0 subunit d1	ATP6V0D1	None	0		ENSG00000159720	ENSMUSG00000013160	5	7	6	6	6	5	4	5	10	8	11	9	8	9	11	8	8	8	11	10	2	1	1	2	6	8	11	7	5	8	4	5	7	8	9
2129	ENSGALP00000017638	OMA1	ENSGALP00000017638	2129	2129	53598	ENSGALP00000017638	OMA1 zinc metallopeptidase	OMA1	TMhelix	1		ENSG00000162600	ENSMUSG00000035069	0	0	1	0	0	0	0	0	1	1	1	1	1	1	1	1	1	1	1	1	0	0	0	0	1	1	1	1	0	0	0	0	1	1	1
3299	ENSGALP00000031700	NSDHL	ENSGALP00000031700	3299	3299	38925	ENSGALP00000031700	NAD(P) dependent steroid dehydrogenase-like	NSDHL	TMhelix	1		ENSG00000147383	ENSMUSG00000031349	0	0	0	0	0	0	0	0	1	1	1	0	1	2	0	0	2	2	0	0	0	0	0	0	1	1	0	1	0	0	0	1	2	1	1
1616	ENSGALP00000013392	NDUFB3	ENSGALP00000013392	1616	1616	11154	ENSGALP00000013392	NADH dehydrogenase (ubiquinone) 1 beta subcomplex, 3, 12kDa	NDUFB3	None	0		ENSG00000119013	ENSMUSG00000026032	1	3	3	3	0	0	2	1	3	2	3	4	3	4	4	3	3	3	3	4	0	0	0	0	3	3	4	3	2	2	2	2	3	4	4
401	ENSGALP00000003021	OLFML3	ENSGALP00000003021	401	401	44846	ENSGALP00000003021	Olfactomedin-like 3	OLFML3	None	0		ENSG00000116774	ENSMUSG00000027848	1	1	2	2	2	1	1	1	2	2	2	1	2	4	1	3	2	2	2	4	0	0	0	0	6	7	4	3	5	5	4	5	1	2	2
3344	ENSGALP00000033875	TJP1	ENSGALP00000033875	3344	3344	167180	ENSGALP00000033875	Tight junction protein 1	TJP1	None	0		ENSG00000104067	ENSMUSG00000030516	7	8	9	6	8	6	8	8	8	11	14	11	10	9	10	12	11	9	13	12	1	2	3	3	13	10	12	11	12	12	15	11	13	13	12
105	ENSGALP00000000226	TMEM230	ENSGALP00000000226	105	105	13174	ENSGALP00000000226	Chromosome 22 open reading frame, human C20orf30 (C22H20ORF30	TMEM230	TMhelix	1		ENSG00000089063	ENSMUSG00000027341	0	0	0	0	0	0	0	0	0	0	0	0	1	0	0	1	0	1	0	1	0	0	0	0	0	0	0	1	0	0	0	0	1	1	1
438	ENSGALP00000003353	ANKLE2	ENSGALP00000003353	438	438	108410	ENSGALP00000003353	Ankyrin repeat and LEM domain containing 2	ANKLE2	TMhelix	1		ENSG00000176915	ENSMUSG00000029501	1	1	0	1	2	0	0	0	1	1	0	0	1	0	0	0	0	1	1	0	0	0	0	0	0	0	0	0	1	0	1	1	1	1	1
1779	ENSGALP00000014636	SNAP25	ENSGALP00000014636	1779	1779	23315	ENSGALP00000014636	Synaptosomal-associated protein, 25kDa	SNAP25	None	0		ENSG00000132639	ENSMUSG00000027273	0	2	2	3	1	1	0	1	3	3	6	3	4	5	5	6	5	4	4	3	1	0	0	0	4	4	5	4	3	3	2	1	4	4	6
1517	ENSGALP00000012564	OSBP2	ENSGALP00000012564	1517	1517	89548	ENSGALP00000012564	Oxysterol binding protein 2	OSBP2	None	0		ENSG00000184792	ENSMUSG00000020435	2	4	2	2	4	3	2	3	2	2	5	4	2	2	4	3	3	2	2	4	0	0	0	0	4	3	4	3	3	4	1	3	5	5	4
2320	ENSGALP00000019271	CANT1	ENSGALP00000019271	2320	2320	34246	ENSGALP00000019271	Calcium activated nucleotidase 1	CANT1	None	0		ENSG00000171302	ENSMUSG00000025575	0	1	0	0	0	0	0	0	0	0	0	1	0	1	0	0	0	0	1	0	0	0	0	0	0	0	0	0	0	0	0	0	1	0	0
340	ENSGALP00000002466	OGFOD3	ENSGALP00000002466	340	340	35162	ENSGALP00000002466	2-oxoglutarate and iron-dependent oxygenase domain containing 3	OGFOD3	TMhelix	1		ENSG00000181396	ENSMUSG00000025169	1	1	3	3	1	0	1	1	3	3	3	3	2	2	2	2	1	1	3	2	0	1	0	0	2	3	3	2	2	0	1	1	2	2	2
3834	ENSGALP00000041849	MFAP2	ENSGALP00000041849	3834	3834	20624	ENSGALP00000041849	Microfibrillar-associated protein 2	MFAP2	None	0		ENSG00000117122	ENSMUSG00000060572	0	0	0	0	0	1	0	0	1	0	0	0	0	0	0	0	0	0	0	0	0	0	1	0	0	0	1	0	1	1	2	1	0	0	1
2002	ENSGALP00000016513	PNN	ENSGALP00000016513	2002	2002	72734	ENSGALP00000016513	Pinin, desmosome associated protein	PNN	None	0		ENSG00000100941	ENSMUSG00000020994	2	2	2	1	0	0	0	0	7	5	6	7	8	5	7	5	5	5	6	4	0	0	3	1	4	3	6	5	5	7	6	7	4	3	3
3360	ENSGALP00000034255	NDUFA8	ENSGALP00000034255	3360	3360	20125	ENSGALP00000034255	NADH dehydrogenase (ubiquinone) 1 alpha subcomplex, 8, 19kDa	NDUFA8	None	0		ENSG00000119421	ENSMUSG00000026895	8	10	4	6	2	2	2	1	12	11	12	11	11	11	12	10	12	12	11	11	2	3	3	3	10	9	7	7	4	5	5	4	13	11	10
4036	ENSGALP00000043419	FUNDC1	ENSGALP00000043419	4036	4036	18253	ENSGALP00000043419	FUN14 domain containing 1	FUNDC1	None	0		ENSG00000069509	ENSMUSG00000025040	0	1	1	1	1	0	0	0	1	1	1	1	1	1	1	1	1	1	1	1	0	0	0	0	1	1	1	1	0	0	1	0	1	1	1
3007	ENSGALP00000026077	AGPAT3	ENSGALP00000026077	3007	3007	43582	ENSGALP00000026077	1-acylglycerol-3-phosphate O-acyltransferase 3	AGPAT3	TMhelix	1		ENSG00000160216	ENSMUSG00000001211	6	6	6	5	1	0	2	3	11	9	8	8	9	9	8	8	8	9	9	8	0	0	1	1	8	8	8	9	4	3	6	4	8	9	7
363	ENSGALP00000002670	NPTN	ENSGALP00000002670	363	363	41968	ENSGALP00000002670	Neuroplastin	NPTN	TMhelix	1		ENSG00000156642	ENSMUSG00000032336	1	1	1	0	0	0	0	0	1	1	1	1	1	1	1	1	1	1	1	1	0	0	0	0	1	1	1	1	0	0	0	1	1	1	1
1077	ENSGALP00000008551	SLC35A3	ENSGALP00000008551	1077	1077	36392	ENSGALP00000008551	Solute carrier family 35 (UDP-N-acetylglucosamine (UDP-GlcNAc) transporter), member A3 (SLC35A3	SLC35A3	TMhelix	1		ENSG00000117620	ENSMUSG00000027957	1	1	1	1	1	1	0	1	1	1	0	1	1	1	1	1	1	1	1	1	0	0	0	0	1	1	1	1	0	0	0	0	1	1	1
1351	ENSGALP00000011138	MARCH5_	ENSGALP00000011138	1351	1351	31422	ENSGALP00000011138	Membrane-associated ring finger (C3HC4) 5	MARCH5_	ND	0		ENSG00000198060	ENSMUSG00000023307	2	2	1	1	0	0	0	0	3	2	2	1	1	3	2	3	3	3	2	3	0	0	0	0	1	1	1	3	0	0	0	1	1	1	2
2628	ENSGALP00000022545	BCLAF1	ENSGALP00000022545	2628	2628	106170	ENSGALP00000022545	BCL2-associated transcription factor 1	BCLAF1	None	0		ENSG00000029363	ENSMUSG00000037608	0	2	3	1	0	0	0	0	5	5	4	6	6	6	3	6	5	6	4	3	0	0	0	0	5	3	4	3	4	6	3	7	4	4	3
871	ENSGALP00000006898	ABCA10	ENSGALP00000006898	870;871	871	184780	ENSGALP00000006898	ATP-binding cassette, sub-family A (ABC1), member 10	ABCA10	ND	0		ENSG00000141338	ENSMUSG00000044749	3	4	3	4	4	3	2	4	9	7	6	6	7	8	7	8	6	6	6	6	1	1	1	0	4	6	8	8	6	6	6	6	8	7	8
3333	ENSGALP00000033411	RPS21	ENSGALP00000033411	3333	3333	9118.3	ENSGALP00000033411	Ribosomal protein S21	RPS21	None	0		ENSG00000171858	ENSMUSG00000039001	2	3	1	2	2	1	1	2	3	1	3	2	2	2	1	2	4	3	2	2	2	1	2	1	1	2	2	1	1	1	1	2	1	3	2
874	ENSGALP00000006935	MCU	ENSGALP00000006935	874	874	39058	ENSGALP00000006935	Mitochondrial calcium uniporter	MCU	TMhelix	1		ENSG00000156026	ENSMUSG00000009647	1	4	1	1	0	0	0	0	6	7	4	5	6	7	4	4	6	4	4	3	0	0	0	0	3	5	5	2	1	0	1	1	2	4	4
1590	ENSGALP00000013151	MEST	ENSGALP00000013151	1590	1590	37385	ENSGALP00000013151	Mesoderm specific transcript	MEST	TMhelix	1		ENSG00000106484	ENSMUSG00000051855	0	0	0	0	0	0	0	0	0	0	0	1	0	0	0	2	0	1	1	2	0	0	0	0	0	0	2	1	0	0	0	1	0	1	1
3894	ENSGALP00000042287	NDUFB4	ENSGALP00000042287	3894	3894	14882	ENSGALP00000042287	NADH dehydrogenase (ubiquinone) 1 beta subcomplex, 4, 15kDa	NDUFB4	TMhelix	1		ENSG00000065518	ENSMUSG00000022820	2	1	2	2	1	1	1	1	4	3	4	3	4	4	3	4	4	3	3	4	1	2	1	0	3	3	3	2	2	1	1	2	3	2	3
214	ENSGALP00000001340;ENSGALP00000001321	CHST5	ENSGALP00000001340	214	214	45322	ENSGALP00000001340	Carbohydrate (N-acetylglucosamine 6-O) sulfotransferase 5	CHST5	None	0		None	None	1	2	2	4	0	0	1	2	3	2	6	5	4	5	5	4	5	6	5	5	0	0	0	0	3	3	6	4	1	1	0	1	3	5	5
1058	ENSGALP00000008399	FGD3	ENSGALP00000008399	1058	1058	83499	ENSGALP00000008399	FYVE, RhoGEF and PH domain containing 3	FGD3	None	0		ENSG00000127084	ENSMUSG00000037946	1	1	0	1	1	0	0	1	1	1	1	1	1	1	1	1	1	1	1	0	0	0	0	0	1	0	0	1	0	0	0	0	0	0	1
3675	ENSGALP00000040054	KIAA0319L	ENSGALP00000040054	3675	3675	123480	ENSGALP00000040054	KIAA0319-like	KIAA0319L	ND	0		ENSG00000142687	ENSMUSG00000028830	1	1	0	1	0	0	0	0	1	2	1	1	3	1	1	2	1	2	1	1	0	0	0	0	1	1	1	1	0	0	0	0	1	1	1
882	ENSGALP00000006979	TIMM22	ENSGALP00000006979	882	882	21272	ENSGALP00000006979	Translocase of inner mitochondrial membrane 22 homolog	TIMM22	TMhelix	1		ENSG00000177370	ENSMUSG00000020843	0	0	0	0	0	0	0	0	1	2	1	1	1	1	1	1	1	1	0	1	0	0	0	0	0	1	1	0	0	0	0	0	1	1	1
3673	ENSGALP00000040036	THY1	ENSGALP00000040036	3673	3673	18173	ENSGALP00000040036	Thy-1 cell surface antigen	THY1	None	0		ENSG00000154096	ENSMUSG00000032011	4	4	2	4	4	3	4	3	4	4	5	4	4	4	5	5	4	4	5	4	4	3	5	4	4	4	5	4	3	4	2	2	4	3	4
1555	ENSGALP00000012920	PGAP1	ENSGALP00000012920	1555	1555	104710	ENSGALP00000012920	Post-GPI attachment to proteins 1	PGAP1	TMhelix	1		ENSG00000197121	ENSMUSG00000073678	2	3	4	3	0	0	1	0	4	4	6	6	5	6	4	3	4	5	5	7	0	0	0	0	5	3	7	8	2	2	4	5	5	3	3
2378	ENSGALP00000019827	SYNGR1	ENSGALP00000019827	2378	2378	25891	ENSGALP00000019827	Synaptogyrin 1	SYNGR1	TMhelix	1		ENSG00000100321	ENSMUSG00000022415	1	1	2	2	0	0	2	2	2	2	2	2	2	2	3	3	1	1	2	3	0	1	1	1	1	2	3	2	0	0	1	0	3	2	3
430	ENSGALP00000003252	TIMM23	ENSGALP00000003252	430	430	20817	ENSGALP00000003252	Translocase of inner mitochondrial membrane 23	TIMM23	TMhelix	1		ENSG00000204152	ENSMUSG00000069622	1	1	1	1	1	0	0	1	2	2	4	5	4	4	1	4	3	4	1	2	0	0	0	0	1	2	1	1	0	1	1	0	3	2	4
3001	ENSGALP00000025993	TSNARE1	ENSGALP00000025993	3001	3001	31838	ENSGALP00000025993	T-SNARE domain containing 1	TSNARE1	ND	0		ENSG00000171045	None	1	1	1	0	0	1	1	1	1	0	1	1	0	0	1	1	1	0	0	1	0	0	0	0	0	0	1	1	0	0	0	0	1	1	1
1353	ENSGALP00000011148	ITIH5	ENSGALP00000011148	1353	1353	106960	ENSGALP00000011148	Inter-alpha-trypsin inhibitor heavy chain family, member 5	ITIH5	None	0		ENSG00000123243	ENSMUSG00000025780	0	0	0	0	0	0	1	1	1	1	0	0	1	0	1	0	0	0	0	0	0	0	0	0	1	1	2	2	2	2	3	2	1	0	1
1880	ENSGALP00000015493	VTI1B	ENSGALP00000015493	1880	1880	26807	ENSGALP00000015493	Vesicle transport through interaction with t-SNAREs 1B	VTI1B	TMhelix	1		ENSG00000100568	ENSMUSG00000021124	2	1	1	3	1	1	0	2	3	3	3	4	3	3	2	3	2	3	1	2	0	0	0	0	3	3	1	3	3	3	3	2	3	3	3
3782	ENSGALP00000041387	COX20	ENSGALP00000041387	3782	3782	13203	ENSGALP00000041387	COX20 Cox2 chaperone homolog	COX20	None	0		ENSG00000203667	ENSMUSG00000026500	1	0	1	0	0	0	0	0	0	1	1	1	0	1	1	2	1	1	1	1	0	0	1	0	1	1	1	1	0	0	0	0	1	1	2
4039	ENSGALP00000043433	CTSK	ENSGALP00000043433	4039	4039	36680	ENSGALP00000043433	Cathepsin K (CTSK	CTSK	None	0		ENSG00000143387	ENSMUSG00000028111	0	0	0	0	0	0	0	0	0	0	0	1	0	0	1	1	2	2	0	1	0	0	0	0	1	1	1	1	1	1	1	1	2	1	1
1623	ENSGALP00000013449	TMED3	ENSGALP00000013449	1623	1623	25337	ENSGALP00000013449	Transmembrane emp24 protein transport domain containing 3	TMED3	None	0		ENSG00000166557	ENSMUSG00000032353	0	2	2	1	0	0	1	1	1	2	2	1	1	0	1	1	2	1	2	1	0	1	1	0	2	1	1	1	1	0	2	2	2	2	1
3417	ENSGALP00000035809	NIPA1	ENSGALP00000035809	3417	3417	18860	ENSGALP00000035809	Non imprinted in Prader-Willi/Angelman syndrome 1	NIPA1	TMhelix	1		ENSG00000170113	ENSMUSG00000047037	0	1	1	0	0	0	0	1	1	1	1	1	0	0	1	0	1	1	0	1	0	0	0	0	1	0	1	0	0	0	0	0	1	0	1
1012	ENSGALP00000008024	RAB43	ENSGALP00000008024	1012	1012	23762	ENSGALP00000008024	RAB43, member RAS oncogene family	RAB43	None	0		ENSG00000172780	ENSMUSG00000030055	0	0	1	1	0	1	1	0	0	0	2	1	0	1	2	1	1	1	2	2	0	0	0	0	1	0	2	2	1	0	1	0	1	1	1
799	ENSGALP00000006337	TARSL2	ENSGALP00000006337	663;799;3741	799	90262	ENSGALP00000006337	Threonyl-tRNA synthetase-like 2	TARSL2	None	0		ENSG00000185418	ENSMUSG00000030515	4	2	4	2	3	5	4	2	4	3	1	2	3	3	2	2	2	1	1	1	1	1	0	0	3	1	1	1	2	1	2	2	1	1	1
2559	ENSGALP00000021816	PDCD6	ENSGALP00000021816	2559	2559	21615	ENSGALP00000021816	Programmed cell death 6	PDCD6	None	0		ENSG00000249915	ENSMUSG00000021576	3	1	2	6	1	0	1	2	6	5	6	4	7	5	5	6	6	5	6	7	2	2	1	2	4	7	6	6	4	6	7	7	5	4	4
2812	ENSGALP00000024250	FAAH	ENSGALP00000024250	2812	2812	53468	ENSGALP00000024250	Fatty acid amide hydrolase	FAAH	TMhelix	1	0.372549	None	None	15	12	14	11	4	8	8	8	15	15	16	16	15	14	16	16	16	16	17	15	4	3	5	7	16	15	16	14	11	12	14	11	15	14	14
3612	ENSGALP00000039199	RAP2C	ENSGALP00000039199	3612	3612	17118	ENSGALP00000039199	RAP2C, member of RAS oncogene family (RAP2C	RAP2C	None	0		ENSG00000123728	ENSMUSG00000050029	1	1	1	1	1	0	1	1	1	1	1	1	1	1	1	0	1	1	1	0	0	0	0	0	1	1	1	0	1	1	0	0	1	1	1
3261	ENSGALP00000030189	COX6C	ENSGALP00000030189	3261	3261	8791.4	ENSGALP00000030189	Cytochrome c oxidase subunit VIc	COX6C	TMhelix	1		ENSG00000164919	ENSMUSG00000014313	2	2	2	2	1	1	2	2	2	2	2	2	2	2	2	2	3	2	2	2	1	1	0	0	2	3	2	2	2	2	2	2	2	2	2
1543;2453	ENSGALP00000012834;ENSGALP00000020629	ATP9A;ATP9B	ENSGALP00000012834;ENSGALP00000020629	1543;2453	1543;2453	114710	ENSGALP00000012834_family	Family {ATPase, class II, type 9A}	ATP9A;ATP9B	TMhelix	1		ENSG00000054793	ENSMUSG00000027546	0	0	0	0	0	0	0	0	1	0	0	1	1	0	0	0	0	0	2	0	0	0	0	0	1	0	2	2	0	0	0	0	1	1	2
397	ENSGALP00000002996	SLC25A24	ENSGALP00000002996	397	397	51968	ENSGALP00000002996	Solute carrier family 25 (mitochondrial carrier; phosphate carrier), member 24	SLC25A24	None	0		ENSG00000085491	ENSMUSG00000040322	6	6	6	5	2	3	0	0	9	9	12	12	8	8	11	11	11	11	8	10	0	1	2	0	8	8	7	9	3	3	2	3	9	10	9
3517	ENSGALP00000037814	ITGA6	ENSGALP00000037814	3517	3517	114940	ENSGALP00000037814	Integrin, alpha 6	ITGA6	TMhelix	1		ENSG00000091409	ENSMUSG00000027111	4	4	3	3	1	1	4	2	12	14	7	8	9	11	10	10	11	12	11	8	0	0	1	0	12	9	8	8	9	7	6	6	11	15	13
1742	ENSGALP00000014321	NDUFA5	ENSGALP00000014321	1742	1742	13448	ENSGALP00000014321	NADH dehydrogenase (ubiquinone) 1 alpha subcomplex, 5	NDUFA5	None	0		ENSG00000128609	ENSMUSG00000023089	5	5	8	7	2	2	1	3	8	8	8	8	7	7	8	8	6	7	7	8	2	3	1	1	6	6	7	7	4	3	4	5	8	7	6
2200	ENSGALP00000018293	CDS1	ENSGALP00000018293	2200	2200	52742	ENSGALP00000018293	CDP-diacylglycerol synthase (phosphatidate cytidylyltransferase) 1	CDS1	TMhelix	1		ENSG00000163624	ENSMUSG00000029330	0	0	0	0	0	0	0	0	1	1	1	1	1	1	2	1	1	1	1	1	0	0	0	0	1	0	1	0	0	0	0	0	1	1	2
1009	ENSGALP00000007997	VDAC2	ENSGALP00000007997	1009	1009	30197	ENSGALP00000007997	Voltage-dependent anion channel 2	VDAC2	None	0		ENSG00000165637	ENSMUSG00000021771	17	14	13	12	11	10	12	10	19	17	16	17	18	15	17	16	18	18	14	18	10	9	9	8	12	16	13	14	11	9	9	9	21	20	20
805	ENSGALP00000006376	DHRS13	ENSGALP00000006376	805	805	36814	ENSGALP00000006376	Dehydrogenase/reductase (SDR family) member 13	DHRS13	TMhelix	1		ENSG00000167536	ENSMUSG00000020834	0	0	0	0	0	0	0	0	1	0	0	1	0	0	0	0	1	1	0	1	0	0	0	0	0	0	1	1	0	0	0	0	1	1	1
1045	ENSGALP00000008299	FAM120A	ENSGALP00000008299	1045	1045	122470	ENSGALP00000008299	Family with sequence similarity 120A	FAM120A	ND	0		ENSG00000048828	ENSMUSG00000038014	16	13	14	16	12	12	14	13	24	22	25	25	20	22	23	19	22	21	22	24	3	1	6	7	26	23	26	26	23	25	26	26	15	16	18
2550	ENSGALP00000021762	CHPF2	ENSGALP00000021762	2550	2550	87638	ENSGALP00000021762	Chondroitin polymerizing factor 2	CHPF2	None	0		ENSG00000033100	ENSMUSG00000038181	0	0	0	1	0	0	0	0	3	1	4	3	1	2	2	1	3	2	3	2	0	0	0	0	1	2	2	1	1	0	3	2	1	1	3
2142	ENSGALP00000017856	TRA2A	ENSGALP00000017856	2142	2142	32464	ENSGALP00000017856	Transformer 2 alpha homolog	TRA2A	None	0		ENSG00000164548	ENSMUSG00000029817	3	5	3	4	0	0	0	0	5	4	6	5	5	6	6	5	6	7	6	6	1	0	1	1	5	5	6	6	4	7	6	6	5	5	5
2111	ENSGALP00000017462	HMGB2	ENSGALP00000017462	2111	2111	23801	ENSGALP00000017462	High mobility group box 2	HMGB2	None	0		ENSG00000164104	ENSMUSG00000054717	2	1	0	1	3	1	2	1	3	3	1	1	3	2	1	1	1	3	1	1	0	0	1	0	3	2	2	3	4	4	2	2	2	2	2
3742	ENSGALP00000041067	LGALS1	ENSGALP00000041067	3742	3742	14934	ENSGALP00000041067	Lectin, galactoside-binding, soluble, 1 (galectin-1)	LGALS1	None	0		ENSG00000100097	ENSMUSG00000068220	3	2	4	2	3	2	1	2	5	4	7	5	5	6	5	5	5	5	4	5	1	1	2	1	3	2	2	3	2	2	4	4	7	7	7
3937	ENSGALP00000042610	ATP5D	ENSGALP00000042610	3937	3937	7094.8	ENSGALP00000042610	ATP synthase, H+ transporting, mitochondrial F1 complex, delta subunit	ATP5D	None	0		ENSG00000099624	ENSMUSG00000003072	1	1	0	0	0	0	0	0	2	1	0	0	1	1	0	0	1	1	0	0	1	0	0	0	0	0	0	0	0	0	0	0	1	1	1
3807	ENSGALP00000041633	ILVBL	ENSGALP00000041633	3807	3807	24972	ENSGALP00000041633	IlvB (bacterial acetolactate synthase)-like	ILVBL	TMhelix	1		ENSG00000105135	ENSMUSG00000032763	3	3	4	3	3	2	4	4	6	4	4	6	5	5	5	5	5	6	6	5	2	0	0	0	4	4	5	5	3	4	4	4	4	4	6
1665	ENSGALP00000013796	ARRDC1	ENSGALP00000013796	1665	1665	45913	ENSGALP00000013796	Arrestin domain containing 1 (ARRDC1	ARRDC1	None	0		ENSG00000197070	ENSMUSG00000026972	1	1	0	1	0	1	1	1	1	0	0	0	0	0	0	0	2	1	0	0	0	0	0	0	1	1	1	1	1	1	0	1	1	0	2
2333	ENSGALP00000019386	CYP2D6	ENSGALP00000019386	2134;2333	2333	57946	ENSGALP00000019386	Cytochrome P450, family 2, subfamily D, polypeptide 6 (CYP2D6	CYP2D6	ND	0		ENSG00000100197	ENSMUSG00000096852	3	2	3	3	1	0	0	3	4	4	3	5	3	3	4	4	4	3	4	4	0	1	1	0	5	4	3	5	2	1	1	3	3	3	2
129;2512	ENSGALP00000000494;ENSGALP00000010010;ENSGALP00000021267	SMARCD2;SMARCD1;SMARCD3	ENSGALP00000000494;ENSGALP00000021267	129;2512	129;2512	57026	ENSGALP00000000494_family	Family {SWI/SNF related, matrix associated, actin dependent regulator of chromatin, subfamily d, member 2}	SMARCD2;SMARCD1;SMARCD3	ND	0		ENSG00000108604	ENSMUSG00000078619	2	1	2	2	1	0	2	2	4	3	3	1	2	1	3	2	3	2	3	4	0	0	0	1	4	3	2	2	4	2	4	4	2	3	3
1793	ENSGALP00000014749	PSEN2	ENSGALP00000014749	1793	1793	50999	ENSGALP00000014749	Presenilin 2 (Alzheimer disease 4)	PSEN2	TMhelix	1		ENSG00000143801	ENSMUSG00000010609	0	0	0	0	0	0	0	0	0	0	1	0	0	0	1	0	0	0	1	0	0	0	0	0	1	0	1	0	0	0	0	0	0	0	1
3423	ENSGALP00000035883	MAOB	ENSGALP00000035883	3423	3423	58574	ENSGALP00000035883	Monoamine oxidase B	MAOB	None	0		ENSG00000069535	ENSMUSG00000040147	0	0	0	0	0	0	0	0	1	1	0	1	0	0	0	1	0	0	0	0	0	0	0	0	1	0	0	1	0	0	0	0	0	0	1
2001	ENSGALP00000016509	SMARCA2	ENSGALP00000016509	2001	2001	176810	ENSGALP00000016509	SWI/SNF related, matrix associated, actin dependent regulator of chromatin, subfamily a, member 2	SMARCA2	None	0		ENSG00000080503	ENSMUSG00000024921	4	3	6	4	4	2	4	4	9	6	12	9	8	8	7	9	6	6	9	11	0	1	1	0	10	11	10	12	10	8	10	10	9	7	7
1782	ENSGALP00000014656	TMEM87A	ENSGALP00000014656	1782	1782	63748	ENSGALP00000014656	Transmembrane protein 87A	TMEM87A	TMhelix	1		ENSG00000103978	ENSMUSG00000033808	1	2	3	2	1	1	2	1	3	3	3	3	3	3	3	3	4	4	3	4	0	0	1	0	4	4	3	3	1	1	1	2	1	2	2
186	ENSGALP00000001024	STX12	ENSGALP00000001024	186	186	30797	ENSGALP00000001024	Syntaxin 12	STX12	TMhelix	1		ENSG00000117758	ENSMUSG00000028879	2	3	3	3	3	2	3	3	4	5	5	6	4	4	6	5	5	3	5	5	0	0	1	1	5	3	6	6	2	1	4	4	4	5	6
668	ENSGALP00000033213;ENSGALP00000005245	FMO3;Q8QH01	ENSGALP00000005245;ENSGALP00000033213	668	668	60392	ENSGALP00000033213	Flavin containing monooxygenase 3	FMO3	TMhelix	1		ENSG00000007933	ENSMUSG00000095576	7	4	6	5	2	3	3	1	10	10	10	11	9	10	9	10	8	9	8	9	1	1	1	1	8	7	10	10	4	5	9	9	8	5	7
2617	ENSGALP00000022465	PCYOX1	ENSGALP00000022465	2617	2617	56439	ENSGALP00000022465	Prenylcysteine oxidase 1	PCYOX1	TMhelix	1		ENSG00000116005	ENSMUSG00000029998	12	10	12	13	7	7	10	6	17	15	16	15	19	16	19	16	17	16	19	16	10	10	10	6	15	11	15	16	7	8	10	9	14	13	19
3385	ENSGALP00000035122	BRD4	ENSGALP00000035122	539;3385	3385	118790	ENSGALP00000035122	Bromodomain containing 4	BRD4	None	0		ENSG00000141867	ENSMUSG00000024002	0	1	1	1	0	0	0	0	2	0	1	2	1	1	2	2	1	1	2	1	0	0	0	0	0	1	2	2	1	0	2	1	1	1	2
738	ENSGALP00000005847;ENSGALP00000042793;ENSGALP00000042856	MACF1	ENSGALP00000005847;ENSGALP00000042793;ENSGALP00000042856	738	738	613780	ENSGALP00000005847	Microtubule-actin crosslinking factor 1	MACF1	None	0		ENSG00000127603	ENSMUSG00000028649	4	5	6	7	5	5	5	11	4	5	7	6	1	3	3	6	2	3	2	4	0	0	0	0	6	8	7	4	7	9	13	13	9	9	10
1542	ENSGALP00000012820	EFEMP1	ENSGALP00000012820	1542	1542	50653	ENSGALP00000012820	EGF containing fibulin-like extracellular matrix protein 1	EFEMP1	None	0		ENSG00000115380	ENSMUSG00000020467	1	0	3	2	0	0	1	1	4	4	4	6	2	5	4	3	1	4	0	0	0	0	1	1	10	8	9	8	10	11	11	12	1	2	3
1400	ENSGALP00000040983;ENSGALP00000011587	VIMP	ENSGALP00000011587;ENSGALP00000040983	1400	1400	20625	ENSGALP00000040983	VCP-interacting membrane protein	VIMP	TMhelix	1		ENSG00000131871	ENSMUSG00000075701	0	0	1	0	0	0	1	0	0	1	1	1	1	0	0	0	1	1	1	1	0	0	0	0	1	1	1	1	0	0	1	0	1	0	1
2768	ENSGALP00000023875	EMILIN2	ENSGALP00000023875	2768	2768	118120	ENSGALP00000023875	Elastin microfibril interfacer 2	EMILIN2	None	0		ENSG00000132205	ENSMUSG00000024053	0	0	0	0	0	0	0	0	1	1	1	1	0	0	0	0	0	0	0	0	0	0	0	0	3	1	0	1	3	3	2	2	1	0	0
2220	ENSGALP00000018461	MLLT4	ENSGALP00000018461	2220	2220	206620	ENSGALP00000018461	Myeloid/lymphoid or mixed-lineage leukemia (trithorax homolog, Drosophila); translocated to, 4	MLLT4	None	0		ENSG00000130396	ENSMUSG00000068036	4	7	7	7	5	8	5	3	6	6	4	4	6	2	3	5	8	4	3	0	0	0	0	1	7	8	7	6	8	6	8	6	8	7	5
3933	ENSGALP00000042586	SLC5A3	ENSGALP00000042586	3933	3933	79586	ENSGALP00000042586	Solute carrier family 5 (sodium/myo-inositol cotransporter), member 3	SLC5A3	TMhelix	1		ENSG00000198743	ENSMUSG00000089774	1	0	1	1	0	0	1	0	1	1	1	1	1	1	1	1	1	1	1	1	0	0	0	0	1	1	1	1	1	1	1	1	1	1	1
3251	ENSGALP00000029965	TOMM22	ENSGALP00000029965	3251	3251	24741	ENSGALP00000029965	Translocase of outer mitochondrial membrane 22 homolog	TOMM22	TMhelix	1		ENSG00000100216	ENSMUSG00000022427	0	2	2	1	0	1	0	0	2	2	4	3	4	2	4	4	3	2	2	3	1	0	1	1	2	2	2	2	1	0	0	0	5	4	3
2976	ENSGALP00000025750	KCNE1	ENSGALP00000025750	2976	2976	14429	ENSGALP00000025750	Voltage-gated channel, Isk-related family, member 1	KCNE1	TMhelix	1		ENSG00000180509	ENSMUSG00000039639	0	0	0	1	0	0	0	0	0	1	0	1	1	1	0	0	0	0	0	0	0	0	0	0	0	0	0	1	0	0	0	0	0	1	1
3214	ENSGALP00000028374	VAPA	ENSGALP00000028374	3214	3214	16946	ENSGALP00000028374	VAMP (vesicle-associated membrane protein)-associated protein A, 33kDa	VAPA	TMhelix	1		ENSG00000101558	ENSMUSG00000024091	3	4	3	4	3	2	3	3	4	3	3	5	4	2	4	4	3	3	5	4	0	0	2	3	2	3	4	3	2	3	4	3	5	4	4
1758;1760	ENSGALP00000014500;ENSGALP00000014506	ENTPD8	ENSGALP00000014500;ENSGALP00000014506	1758;1760	1758;1760	54106	ENSGALP00000014500_family	Family {Ectonucleoside triphosphate diphosphohydrolase 8}	ENTPD8	TMhelix	1		ENSG00000188833	ENSMUSG00000036813	0	0	0	0	0	0	0	0	0	1	0	0	0	0	0	0	0	0	0	0	0	0	0	0	0	1	0	0	0	0	0	0	0	2	0
3725	ENSGALP00000040893	GNG12	ENSGALP00000040893	3725	3725	8090.4	ENSGALP00000040893	Guanine nucleotide binding protein (G protein), gamma 12	GNG12	None	0		ENSG00000172380	ENSMUSG00000036402	0	1	0	0	1	0	0	0	1	1	1	0	1	0	1	0	1	1	0	0	0	0	0	0	1	1	1	1	1	0	0	0	1	1	1
1226	ENSGALP00000010009	OTOG	ENSGALP00000010009	1226	1226	312350	ENSGALP00000010009	Otogelin	OTOG	None	0		ENSG00000188162	ENSMUSG00000009487	14	17	22	20	14	13	14	17	33	24	27	24	21	23	23	24	23	25	21	21	28	29	31	29	23	26	26	26	20	21	23	21	24	30	29
3502	ENSGALP00000037478	ABCB6	ENSGALP00000037478	3502	3502	94403	ENSGALP00000037478	ATP-binding cassette, sub-family B (MDR/TAP), member 6 (Langereis blood group)	ABCB6	TMhelix	1		ENSG00000115657	ENSMUSG00000026198	2	3	4	4	1	3	4	2	4	3	4	4	4	5	4	5	5	4	4	4	0	0	0	0	4	4	4	4	0	0	3	2	4	4	4
680	ENSGALP00000005336;ENSGALP00000024047	KPNA5;KPNA6	ENSGALP00000005336;ENSGALP00000024047	680;3362	680	60060	ENSGALP00000005336	Karyopherin alpha 6 (importin alpha 7)	KPNA6	None	0		ENSG00000025800	ENSMUSG00000003731	2	1	1	1	1	2	1	1	1	0	1	3	1	1	1	1	0	0	1	0	0	0	0	0	0	0	1	1	0	1	2	3	0	0	0
1787	ENSGALP00000014708	EBNA1BP2	ENSGALP00000014708	1787	1787	34883	ENSGALP00000014708	EBNA1 binding protein 2	EBNA1BP2	None	0		ENSG00000117395	ENSMUSG00000028729	0	0	0	0	1	1	0	0	1	1	0	0	0	0	0	0	0	1	0	0	0	0	0	0	0	0	0	0	0	1	1	0	0	0	1
587	ENSGALP00000004536	BNIP1	ENSGALP00000004536	587	587	26103	ENSGALP00000004536	BCL2/adenovirus E1B 19kDa interacting protein 1	BNIP1	TMhelix	1		ENSG00000113734	ENSMUSG00000024191	0	0	1	0	0	0	0	0	1	2	2	1	1	2	1	1	2	2	2	2	0	0	0	0	2	0	2	1	1	0	2	0	0	2	3
1013	ENSGALP00000008031	DHX30	ENSGALP00000008031	1013	1013	137830	ENSGALP00000008031	DEAH (Asp-Glu-Ala-His) box helicase 30	DHX30	None	0		ENSG00000132153	ENSMUSG00000032480	1	2	3	2	2	0	2	1	2	3	4	6	5	5	4	4	3	5	2	3	0	0	1	0	5	5	4	5	3	6	8	6	0	2	4
693	ENSGALP00000005501	GOLGA7	ENSGALP00000005501	693	693	15762	ENSGALP00000005501	Golgin A7 (GOLGA7	GOLGA7	None	0		ENSG00000147533	ENSMUSG00000015341	2	1	1	1	0	0	0	0	1	2	1	1	2	1	2	2	1	2	2	1	0	0	0	0	1	0	2	1	0	0	1	1	3	2	2
2706	ENSGALP00000023267	RETSAT	ENSGALP00000023267	2706	2706	67896	ENSGALP00000023267	Retinol saturase (all-trans-retinol 13,14-reductase)	RETSAT	TMhelix	1		ENSG00000042445	ENSMUSG00000056666	2	2	1	2	0	1	2	2	2	2	3	2	3	3	3	3	2	3	3	3	0	0	0	0	2	2	2	1	2	1	2	1	2	3	3
2174	ENSGALP00000018078	DPP4	ENSGALP00000018078	2174	2174	86595	ENSGALP00000018078	Dipeptidyl-peptidase 4	DPP4	TMhelix	1		ENSG00000197635	ENSMUSG00000035000	1	2	0	1	1	2	0	1	2	4	2	2	3	2	3	1	1	3	1	0	0	0	0	0	4	2	1	1	0	0	0	1	4	3	3
3558	ENSGALP00000038462	BPIFB7	ENSGALP00000038462	3558	3558	47413	ENSGALP00000038462	BPI fold containing family B, member 7	BPIFB7	ND	0		ENSG00000078898	ENSMUSG00000027481	0	0	0	0	0	0	0	0	0	1	0	1	0	0	0	0	0	0	0	1	1	0	1	1	0	0	1	1	0	0	1	1	0	0	1
753	ENSGALP00000005965	KIAA0100	ENSGALP00000005965	753	753	254350	ENSGALP00000005965	KIAA0100	KIAA0100	ND	0		ENSG00000007202	ENSMUSG00000010277	0	0	0	0	0	0	0	0	0	0	2	1	1	2	2	1	2	0	2	0	0	0	0	0	0	0	2	0	0	0	0	0	2	1	2
1561	ENSGALP00000012940	UBE2H	ENSGALP00000012940	1561	1561	20655	ENSGALP00000012940	Ubiquitin-conjugating enzyme E2H (UBE2H	UBE2H	None	0		ENSG00000186591	ENSMUSG00000039159	0	1	1	3	1	0	0	0	2	0	2	3	1	1	0	3	2	2	2	3	0	0	1	0	2	1	1	2	3	3	2	3	2	2	3
1120	ENSGALP00000008972	DNAH12	ENSGALP00000008972	1120	1120	441940	ENSGALP00000008972	Dynein, axonemal, heavy chain 12	DNAH12	None	0	0.411765	None	ENSMUSG00000021879	3	2	1	2	2	2	1	1	2	2	0	0	1	1	0	1	2	2	1	2	0	0	0	0	1	3	2	3	1	1	2	3	1	1	2
168	ENSGALP00000000853	CDH3	ENSGALP00000000853	168;169	168	81195	ENSGALP00000000853	Cadherin 3, type 1, P-cadherin (placental)	CDH3	TMhelix	1		ENSG00000062038	ENSMUSG00000061048	3	3	3	2	0	0	0	0	7	7	5	6	6	7	4	6	4	4	4	4	1	1	0	0	2	4	3	2	4	4	3	4	8	6	8
2835	ENSGALP00000024446	GNAQ	ENSGALP00000024446	2835	2835	42234	ENSGALP00000024446	Guanine nucleotide binding protein (G protein), alpha Q	GNAQ	None	0		ENSG00000156052	ENSMUSG00000024639	4	6	5	6	3	3	3	4	6	5	5	6	4	5	6	6	5	6	5	6	1	1	1	1	6	6	5	6	3	2	3	5	7	6	6
1810	ENSGALP00000014921	NCEH1	ENSGALP00000014921	1810	1810	46154	ENSGALP00000014921	Neutral cholesterol ester hydrolase 1	NCEH1	TMhelix	1		ENSG00000144959	ENSMUSG00000027698	2	0	3	1	0	0	1	1	1	1	3	3	2	2	3	2	3	1	3	2	0	0	0	0	3	2	2	2	0	0	0	1	4	3	3
837	ENSGALP00000006618	FND3C2	ENSGALP00000006618	837	837	131320	ENSGALP00000006618	Fibronectin type III domain containing 3C2	FND3C2	TMhelix	1		None	ENSMUSG00000073012	0	1	1	1	0	0	0	0	3	4	2	2	3	4	1	3	2	2	2	1	0	0	0	0	1	1	2	3	3	2	1	2	4	2	2
1105	ENSGALP00000008866;ENSGALP00000039717	Q5F3A3;TCOF1	ENSGALP00000008866;ENSGALP00000039717	1105	1105	100970	ENSGALP00000008866	Treacher Collins-Franceschetti syndrome 1	TCOF1	None	0		None	None	0	0	1	1	0	0	0	0	2	1	2	3	2	2	2	3	2	2	2	2	0	0	0	0	1	1	2	3	3	3	4	6	1	2	2
243	ENSGALP00000001587	GGT7	ENSGALP00000001587	243	243	68157	ENSGALP00000001587	Gamma-glutamyltransferase 7	GGT7	TMhelix	1		ENSG00000131067	ENSMUSG00000027603	0	0	1	0	0	0	0	0	0	1	1	2	1	1	2	3	0	1	2	5	0	0	0	0	2	1	0	2	0	0	1	1	3	0	4
1985	ENSGALP00000016363	HP1BP3	ENSGALP00000016363	1985	1985	61852	ENSGALP00000016363	Heterochromatin protein 1, binding protein 3	HP1BP3	None	0		ENSG00000127483	ENSMUSG00000028759	10	10	10	6	5	6	5	6	11	12	12	11	11	14	13	11	10	10	11	11	2	2	3	3	12	9	12	13	16	17	16	17	10	8	13
3951	ENSGALP00000042693	RAB34	ENSGALP00000042693	3951	3951	26676	ENSGALP00000042693	RAB34, member RAS oncogene family	RAB34	None	0		ENSG00000109113	ENSMUSG00000002059	1	1	0	1	1	1	1	1	1	1	2	1	2	1	1	2	1	1	1	2	0	0	0	0	1	1	2	2	2	2	2	1	1	1	1
1206	ENSGALP00000042596;ENSGALP00000009873	COL6A2	ENSGALP00000009873;ENSGALP00000042596	1206	1206	102500	ENSGALP00000042596	Collagen, type VI, alpha 2 (COL6A2	COL6A2	None	0		ENSG00000142173	ENSMUSG00000020241	1	1	3	1	0	0	2	0	1	2	3	3	1	1	3	2	1	1	1	1	0	0	0	0	6	4	6	6	8	7	8	9	1	1	4
161	ENSGALP00000000734;ENSGALP00000043403	SRSF3	ENSGALP00000000734;ENSGALP00000043403	161;2607;3536	161	19329	ENSGALP00000000734	Serine/arginine-rich splicing factor 3	SRSF3	None	0		ENSG00000112081	ENSMUSG00000078134	2	4	2	3	2	3	1	1	4	3	3	4	4	3	3	3	4	4	4	4	2	1	2	2	4	4	4	4	3	4	4	3	3	3	2
1933	ENSGALP00000015955;ENSGALP00000025727	PTPRA	ENSGALP00000015955;ENSGALP00000025727	1933	1933	90623	ENSGALP00000015955	Protein tyrosine phosphatase, receptor type, A	PTPRA	TMhelix	1		ENSG00000132670	ENSMUSG00000027303	1	1	4	3	0	0	1	1	6	3	5	5	5	4	7	5	3	2	2	4	0	0	0	0	5	7	4	4	1	2	3	1	4	3	2
1593	ENSGALP00000013174;ENSGALP00000038735	RPS27A;UBD	ENSGALP00000013174;ENSGALP00000038735	1593	1593	17979	ENSGALP00000013174	Ribosomal protein S27a	RPS27A	None	0		ENSG00000143947	ENSMUSG00000020460	7	5	8	5	6	6	7	6	7	8	7	6	6	9	7	7	6	6	8	6	3	4	5	2	5	6	10	8	6	4	8	5	7	6	9
3819	ENSGALP00000041725	SCAMP3	ENSGALP00000041725	3819	3819	19198	ENSGALP00000041725	Secretory carrier membrane protein 3	SCAMP3	TMhelix	1		ENSG00000116521	ENSMUSG00000028049	0	2	2	2	2	2	2	1	2	1	2	2	1	1	2	2	2	2	2	2	1	0	1	1	2	2	2	2	1	1	2	1	2	1	2
2879	ENSGALP00000024821	SDR16C5	ENSGALP00000024821	2879	2879	33614	ENSGALP00000024821	Short chain dehydrogenase/reductase family 16C, member 5	SDR16C5	TMhelix	1		None	None	1	1	3	3	1	0	1	1	5	5	4	4	3	4	5	3	5	5	5	4	0	0	1	1	4	5	6	5	1	1	1	2	4	3	3
3049	ENSGALP00000026419;ENSGALP00000026422	COL14A1	ENSGALP00000026419;ENSGALP00000026422	3049	3049	199360	ENSGALP00000026419	Collagen, type XIV, alpha 1	COL14A1	TMhelix	1		ENSG00000187955	ENSMUSG00000022371	12	15	18	18	3	3	9	8	22	21	28	25	19	21	30	27	16	19	22	21	3	3	6	5	26	28	32	27	24	28	29	31	21	18	20
1286	ENSGALP00000010504	CLMP	ENSGALP00000010504	1286	1286	45119	ENSGALP00000010504	CXADR-like membrane protein	CLMP	TMhelix	1		ENSG00000166250	ENSMUSG00000032024	0	0	0	0	0	0	0	0	0	1	1	0	0	0	0	1	0	0	0	0	0	0	0	0	0	0	1	1	0	0	0	0	1	1	1
2245	ENSGALP00000018702	CMTM7	ENSGALP00000018702	2245	2245	18671	ENSGALP00000018702	CKLF-like MARVEL transmembrane domain containing 7 (CMTM7	CMTM7	TMhelix	1		ENSG00000153551	ENSMUSG00000032436	0	0	0	1	0	0	0	0	0	0	1	0	0	0	0	1	0	0	1	0	0	0	0	0	0	0	1	0	0	0	0	0	1	1	1
1755	ENSGALP00000014415	VTI1A	ENSGALP00000014415	1755	1755	25036	ENSGALP00000014415	Vesicle transport through interaction with t-SNAREs homolog 1A	VTI1A	TMhelix	1		ENSG00000151532	ENSMUSG00000024983	0	0	0	1	0	0	0	0	2	3	2	2	1	1	3	2	1	1	0	2	0	0	0	0	1	1	1	2	1	0	0	1	2	3	2
2197	ENSGALP00000018269	BTD	ENSGALP00000018269	2197	2197	59329	ENSGALP00000018269	Biotinidase	BTD	None	0		ENSG00000169814	ENSMUSG00000021900	0	0	0	1	0	0	0	1	1	1	1	2	0	1	0	2	1	0	0	0	0	0	0	0	0	0	1	0	0	0	0	0	0	0	0
3695	ENSGALP00000040598	TIMMDC1	ENSGALP00000040598	3695	3695	28893	ENSGALP00000040598	Translocase of inner mitochondrial membrane domain containing 1 (TIMMDC1), nuclear gene encoding mitochondrial protein, mRNA.	TIMMDC1	TMhelix	1		ENSG00000113845	ENSMUSG00000002846	0	0	0	0	0	0	0	0	2	2	1	0	1	1	0	0	2	1	1	0	0	0	0	0	0	0	0	1	0	0	0	0	2	1	0
2171	ENSGALP00000018065	URB2	ENSGALP00000018065	2171	2171	170320	ENSGALP00000018065	URB2 ribosome biogenesis 2 homolog	URB2	None	0		ENSG00000135763	ENSMUSG00000031976	1	0	0	0	0	0	0	0	0	1	1	1	0	0	1	0	1	0	0	0	0	0	0	0	0	0	0	1	1	1	2	1	0	0	1
2756	ENSGALP00000023788	WARS2	ENSGALP00000023788	2756	2756	38275	ENSGALP00000023788	Tryptophanyl tRNA synthetase 2, mitochondrial	WARS2	None	0		ENSG00000116874	ENSMUSG00000004233	2	1	1	0	1	0	1	0	1	2	1	1	2	2	1	2	2	2	1	2	0	0	0	0	0	0	0	0	1	0	1	0	2	1	1
1940	ENSGALP00000015979	PPIG	ENSGALP00000015979	1940	1940	88194	ENSGALP00000015979	Peptidylprolyl isomerase G (cyclophilin G)	PPIG	None	0		None	None	1	1	1	1	0	0	0	0	3	4	3	3	4	4	3	3	3	3	2	2	0	0	0	0	3	4	2	2	3	4	3	1	3	3	2
3438	ENSGALP00000036116;ENSGALP00000005647	HPCA;HPCAL1	ENSGALP00000005647;ENSGALP00000036116	2551;3438	3438	22269	ENSGALP00000036116	Hippocalcin-like 1	HPCAL1	None	0		ENSG00000115756	ENSMUSG00000071379	3	3	3	2	0	1	2	3	4	3	4	3	3	4	4	3	3	3	3	4	0	0	0	0	2	3	4	3	3	3	3	1	4	4	4
2909	ENSGALP00000025098;ENSGALP00000029850;ENSGALP00000024824;ENSGALP00000007542;ENSGALP00000002952	EPHA10;EPHA2;EPHA6;EPHA7;EPHA8	ENSGALP00000025098	952;1302;2741;2751;2909;3485;3598	2909	111370	ENSGALP00000025098	EPH receptor A7	EPHA7	TMhelix	1		ENSG00000135333	ENSMUSG00000028289	0	0	1	0	1	1	1	1	2	3	1	1	1	1	2	2	0	1	2	1	1	0	1	2	0	0	2	1	0	1	0	2	2	2	2
3200	ENSGALP00000028012	UQCRH	ENSGALP00000028012	3200	3200	10062	ENSGALP00000028012	Ubiquinol-cytochrome c reductase hinge protein	UQCRH	None	0		ENSG00000173660	ENSMUSG00000063882	1	1	1	1	0	0	1	1	1	1	1	1	1	1	1	1	1	1	1	1	1	1	0	0	1	1	1	1	1	1	1	0	1	1	1
3882	ENSGALP00000042204;ENSGALP00000011569	OPA1	ENSGALP00000011569;ENSGALP00000042204	3882	3882	115810	ENSGALP00000042204	Optic atrophy 1 (autosomal dominant)	OPA1	None	0		ENSG00000198836	ENSMUSG00000038084	8	11	12	14	0	2	2	3	25	25	27	25	27	24	25	26	22	21	23	25	1	1	3	2	19	17	17	19	3	7	9	8	25	25	25
635	ENSGALP00000004989	COIL	ENSGALP00000004989	635	635	62512	ENSGALP00000004989	Coilin	COIL	None	0		ENSG00000121058	ENSMUSG00000033983	1	1	0	0	0	0	0	0	1	2	2	2	1	2	2	2	1	1	1	1	0	0	0	0	2	1	1	2	2	2	2	2	0	1	1
1070	ENSGALP00000008485	ANXA7	ENSGALP00000008485	1070	1070	49333	ENSGALP00000008485	Annexin A7	ANXA7	None	0		ENSG00000138279	ENSMUSG00000021814	8	8	10	8	8	6	7	7	10	12	11	8	11	11	11	10	11	11	11	10	4	2	4	5	10	11	11	9	9	8	7	9	11	10	11
1866	ENSGALP00000015369	MARC2L_	ENSGALP00000015369	1866	1866	38680	ENSGALP00000015369	Mitochondrial amidoxime reducing component 2-like	MARC2L_	ND	0		ENSG00000117791	ENSMUSG00000073481	7	8	7	7	6	4	7	7	9	9	10	9	10	10	10	9	8	9	10	9	0	0	0	0	8	8	7	7	8	8	6	8	9	8	8
1379	ENSGALP00000011452	CPT1A	ENSGALP00000011452	1379	1379	87884	ENSGALP00000011452	Carnitine palmitoyltransferase 1A (liver)	CPT1A	TMhelix	1		ENSG00000110090	ENSMUSG00000024900	7	10	6	7	3	2	1	3	12	13	12	14	14	13	11	13	12	13	10	14	0	0	0	0	12	12	9	10	4	7	7	6	9	9	11
2520	ENSGALP00000021353	MGST1	ENSGALP00000021353	2520	2520	17284	ENSGALP00000021353	Microsomal glutathione S-transferase 1	MGST1	TMhelix	1		ENSG00000008394	ENSMUSG00000008540	4	5	5	6	3	3	4	6	7	5	6	5	5	7	5	7	8	8	6	7	1	2	0	1	7	8	5	5	2	2	3	3	7	8	6
954	ENSGALP00000007580	DHRS7B	ENSGALP00000007580	954	954	34734	ENSGALP00000007580	Dehydrogenase/reductase (SDR family) member 7B	DHRS7B	TMhelix	1		ENSG00000109016	ENSMUSG00000042569	4	5	6	8	2	2	3	3	8	7	10	8	9	7	8	8	9	8	9	9	0	0	0	1	7	5	9	9	2	2	4	2	6	6	6
3754	ENSGALP00000041148	MRPL53	ENSGALP00000041148	3754	3754	12159	ENSGALP00000041148	Mitochondrial ribosomal protein L53 (MRPL53), nuclear gene encoding mitochondrial protein, mRNA.	MRPL53	None	0		ENSG00000204822	ENSMUSG00000030037	0	0	1	0	0	0	0	0	1	1	2	1	0	2	2	2	0	1	1	1	0	0	0	0	0	0	0	0	0	1	1	0	0	1	0
939	ENSGALP00000007468	ECM2	ENSGALP00000007468	939	939	80235	ENSGALP00000007468	Extracellular matrix protein 2, female organ and adipocyte specific	ECM2	None	0		ENSG00000106823	ENSMUSG00000043631	0	0	0	0	0	0	0	0	1	0	1	0	1	0	1	0	0	0	0	1	0	0	0	0	1	1	2	1	1	1	1	1	0	0	1
848	ENSGALP00000006687;ENSGALP00000033816	ADAM10	ENSGALP00000006687;ENSGALP00000033816	848	848	80365	ENSGALP00000006687	ADAM metallopeptidase domain 10	ADAM10	TMhelix	1		ENSG00000137845	ENSMUSG00000054693	1	2	0	4	0	0	0	1	4	4	4	4	5	4	5	5	3	5	4	5	0	0	0	0	1	2	3	5	2	1	1	1	5	5	5
1960	ENSGALP00000016162	DYNC2LI1	ENSGALP00000016162	1960	1960	40510	ENSGALP00000016162	Dynein, cytoplasmic 2, light intermediate chain 1	DYNC2LI1	None	0		ENSG00000138036	ENSMUSG00000024253	0	1	1	0	0	0	0	0	0	1	0	0	0	0	0	0	1	1	0	0	0	0	0	1	0	0	0	0	0	0	1	0	0	0	0
427	ENSGALP00000003216	SAP130	ENSGALP00000003216	427	427	110860	ENSGALP00000003216	Sin3A-associated protein, 130kDa (SAP130	SAP130	None	0		ENSG00000136715	ENSMUSG00000024260	0	1	0	0	0	0	0	0	1	1	1	1	1	1	1	0	1	1	0	1	0	0	0	0	1	1	1	0	1	1	2	1	0	0	0
863	ENSGALP00000006827	CPD	ENSGALP00000006827	863	863	150770	ENSGALP00000006827	Carboxypeptidase D	CPD	TMhelix	1		ENSG00000108582	ENSMUSG00000020841	12	8	11	12	5	6	8	5	18	15	20	18	18	17	19	15	19	17	20	14	1	1	2	2	13	10	15	14	4	4	2	5	13	13	13
3370	ENSGALP00000034615	MT-CO2	ENSGALP00000034615	3370	3370	25568	ENSGALP00000034615	Mitochondrially encoded cytochrome c oxidase II	MT-CO2	TMhelix	1		ENSG00000198712	ENSMUSG00000064354	5	7	6	6	4	3	4	3	7	6	8	8	7	7	8	8	7	6	7	8	4	3	3	6	6	6	6	6	5	6	6	6	6	6	7
541	ENSGALP00000004227	NUP35	ENSGALP00000004227	541	541	34491	ENSGALP00000004227	Nucleoporin 35kDa	NUP35	None	0		ENSG00000163002	ENSMUSG00000091900	1	0	0	0	0	0	0	0	1	1	1	1	0	0	1	1	0	1	1	0	0	0	0	0	0	1	1	1	1	0	1	1	0	0	1
3879	ENSGALP00000042172	COX7A2L	ENSGALP00000042172	3879	3879	12614	ENSGALP00000042172	Cytochrome c oxidase subunit VIIa polypeptide 2 like	COX7A2L	TMhelix	1		ENSG00000115944	ENSMUSG00000024248	2	3	1	1	0	1	0	0	3	2	2	2	3	3	2	2	4	4	2	2	1	0	0	1	3	2	1	2	1	1	1	1	3	3	2
3462	ENSGALP00000036655	STX7	ENSGALP00000036655	3462	3462	29342	ENSGALP00000036655	Syntaxin 7	STX7	TMhelix	1		ENSG00000079950	ENSMUSG00000019998	2	1	2	1	2	2	2	2	2	2	3	2	2	2	2	2	1	2	2	2	1	0	0	0	1	2	4	2	1	1	2	3	2	2	4
457	ENSGALP00000003574	MFSD6	ENSGALP00000003574	457	457	86665	ENSGALP00000003574	Major facilitator superfamily domain containing 6	MFSD6	TMhelix	1		ENSG00000151690	ENSMUSG00000041439	1	1	2	1	0	0	0	0	0	0	2	1	1	0	2	2	1	1	1	1	0	0	0	0	1	1	2	2	2	0	2	1	2	1	3
2773	ENSGALP00000030296;ENSGALP00000023926	MYL12A;MYL12B	ENSGALP00000023926;ENSGALP00000030296	2773;3844	2773	19911	ENSGALP00000030296	Myosin, light chain 12A, regulatory, non-sarcomeric	MYL12A	None	0		ENSG00000101608	ENSMUSG00000034868	2	2	4	3	2	2	3	3	3	2	5	3	2	2	5	4	4	4	5	4	2	3	3	3	2	3	5	4	3	3	4	4	5	4	5
3077	ENSGALP00000026692	MOSPD2	ENSGALP00000026692	3077	3077	65181	ENSGALP00000026692	Motile sperm domain containing 2 (MOSPD2	MOSPD2	TMhelix	1		ENSG00000130150	ENSMUSG00000061778	1	0	2	1	0	0	0	0	2	2	1	3	2	2	1	1	0	2	3	2	0	0	0	0	1	2	2	2	0	0	1	1	2	2	3
3914	ENSGALP00000042451	IFITM5	ENSGALP00000042451	3914	3914	15286	ENSGALP00000042451	Interferon induced transmembrane protein 5	IFITM5	TMhelix	1		None	None	0	0	1	0	0	0	0	0	1	1	1	1	1	1	1	1	1	1	1	1	0	0	0	0	1	0	0	1	1	0	0	0	1	1	1
1241	ENSGALP00000010196	DPP6	ENSGALP00000010196	1241;2377	1241	91302	ENSGALP00000010196	Dipeptidyl-peptidase 6	DPP6	TMhelix	1		ENSG00000130226	ENSMUSG00000061576	0	1	0	1	0	0	0	0	1	1	2	2	1	1	2	1	0	1	0	1	0	0	0	0	2	2	1	3	0	0	1	1	1	2	2
4001	ENSGALP00000043076	C19ORF70	ENSGALP00000043076	4001	4001	12714	ENSGALP00000043076	Chromosome 19 open reading frame 70	C19ORF70	ND	0		ENSG00000174917	ENSMUSG00000049760	1	1	2	1	0	0	0	0	2	2	2	2	2	2	2	2	2	2	2	2	1	1	1	1	2	2	2	2	0	0	0	0	2	2	2
2815	ENSGALP00000024265	B4GALT4	ENSGALP00000024265	2815	2815	41296	ENSGALP00000024265	UDP-Gal:betaGlcNAc beta 1,4- galactosyltransferase, polypeptide 4	B4GALT4	TMhelix	1		ENSG00000121578	ENSMUSG00000022793	2	2	2	2	1	0	2	1	2	2	2	2	1	2	2	1	2	2	2	2	1	0	0	0	2	2	2	2	0	0	0	0	3	2	2
1146	ENSGALP00000009286	UQCRC1	ENSGALP00000009286	1146	1146	52758	ENSGALP00000009286	Ubiquinol-cytochrome c reductase core protein I	UQCRC1	None	0	0.509804	ENSG00000010256	ENSMUSG00000025651	21	24	19	17	11	10	13	8	28	25	23	24	27	28	26	26	27	24	25	20	7	8	7	9	20	20	21	18	16	13	17	16	29	27	29
2094	ENSGALP00000017293;ENSGALP00000041444	SCCPDH	ENSGALP00000017293;ENSGALP00000041444	2094	2094	46854	ENSGALP00000017293	Saccharopine dehydrogenase (putative)	SCCPDH	TMhelix	1		ENSG00000143653	ENSMUSG00000038936	21	23	20	20	22	22	18	16	26	27	26	26	27	27	27	26	30	28	27	26	19	15	17	19	24	25	24	25	22	22	19	20	31	30	29
4046	ENSGALP00000043475	NOL9	ENSGALP00000043475	4046	4046	35989	ENSGALP00000043475	Nucleolar protein 9	NOL9	None	0		ENSG00000162408	ENSMUSG00000028948	1	0	0	1	1	1	0	1	1	1	1	2	2	1	2	0	0	1	1	0	0	0	0	0	2	2	2	2	2	2	2	3	1	0	2
2648	ENSGALP00000022759	OCIAD1	ENSGALP00000022759	2648	2648	28264	ENSGALP00000022759	OCIA domain containing 1	OCIAD1	None	0		ENSG00000109180	ENSMUSG00000029152	3	3	2	3	0	0	1	1	6	5	7	5	7	7	6	7	7	7	6	7	0	0	0	0	5	6	4	5	2	2	1	0	5	6	4
2782	ENSGALP00000032219;ENSGALP00000023976	ITGA1	ENSGALP00000023976;ENSGALP00000032219	2782	2782	129580	ENSGALP00000032219	Integrin, alpha 1 (ITGA1	ITGA1	TMhelix	1		ENSG00000213949	ENSMUSG00000042284	0	0	0	2	0	0	1	1	2	1	2	3	4	2	2	2	2	4	2	1	0	0	0	0	4	3	3	2	0	1	3	2	4	2	4
510	ENSGALP00000004011	COL5A1	ENSGALP00000004011	510	510	180210	ENSGALP00000004011	Collagen, type V, alpha 1	COL5A1	TMhelix	1		ENSG00000130635	ENSMUSG00000026837	2	2	1	1	1	2	1	1	2	2	2	2	1	2	2	0	1	2	1	2	0	0	0	1	2	2	2	1	3	4	4	3	2	3	3
2501	ENSGALP00000021117	ANKH	ENSGALP00000021117	2501	2501	51160	ENSGALP00000021117	ANKH inorganic pyrophosphate transport regulator	ANKH	ND	0		ENSG00000154122	ENSMUSG00000022265	0	1	1	1	0	0	0	0	2	2	0	0	2	1	1	0	0	2	0	0	0	0	0	0	0	0	2	1	1	0	0	0	0	0	1
2806	ENSGALP00000024199	REV3L	ENSGALP00000024199	2806	2806	344560	ENSGALP00000024199	REV3-like, polymerase (DNA directed), zeta, catalytic subunit	REV3L	None	0		ENSG00000009413	ENSMUSG00000019841	0	0	0	1	0	0	0	1	0	0	1	1	0	0	0	1	2	1	1	1	0	0	0	0	0	1	2	1	0	1	1	1	0	0	1
2884	ENSGALP00000024855	MPZL1	ENSGALP00000024855	2884	2884	26922	ENSGALP00000024855	Myelin protein zero-like 1	MPZL1	TMhelix	1		ENSG00000197965	ENSMUSG00000026566	1	2	1	1	2	2	0	1	1	2	1	1	1	1	0	0	1	2	0	1	0	0	0	0	2	0	0	3	2	2	0	1	1	2	2
987	ENSGALP00000007795	SLC2A1	ENSGALP00000007795	987	987	53753	ENSGALP00000007795	Solute carrier family 2 (facilitated glucose transporter), member 1	SLC2A1	TMhelix	1		ENSG00000117394	ENSMUSG00000028645	5	6	5	4	3	4	4	3	5	5	6	6	7	6	5	6	6	7	5	5	1	0	1	0	7	6	4	4	1	0	0	2	7	7	6
3073	ENSGALP00000026663;ENSGALP00000022963;ENSGALP00000022964	HADHB;SMC1B	ENSGALP00000026663	3073	3073	50849	ENSGALP00000026663	Hydroxyacyl-CoA dehydrogenase/3-ketoacyl-CoA thiolase/enoyl-CoA hydratase (trifunctional protein), beta subunit	HADHB	None	0		ENSG00000138029	ENSMUSG00000059447	14	17	17	17	14	11	12	12	22	20	20	19	22	22	20	19	21	20	20	18	14	14	17	15	19	19	19	19	18	18	17	18	23	22	23
3224	ENSGALP00000028961	VDAC3	ENSGALP00000028961	3224	3224	30500	ENSGALP00000028961	Voltage-dependent anion channel 3	VDAC3	None	0		ENSG00000078668	ENSMUSG00000075053	11	11	11	9	4	6	6	6	12	14	12	12	13	14	13	13	12	11	12	13	6	6	8	5	11	10	10	14	6	7	5	6	13	14	16
3185	ENSGALP00000027884	NDUFA9	ENSGALP00000027884	3185	3185	43079	ENSGALP00000027884	NADH dehydrogenase (ubiquinone) 1 alpha subcomplex, 9, 39kDa	NDUFA9	None	0		ENSG00000139180	ENSMUSG00000000399	12	10	12	13	3	3	5	1	14	14	17	17	17	15	17	17	14	16	15	16	3	3	4	3	13	11	13	15	10	9	10	8	14	13	16
723	ENSGALP00000005755;ENSGALP00000019900	FAM20C;LOC418020	ENSGALP00000005755;ENSGALP00000019900	723	723	58465	ENSGALP00000005755	Family with sequence similarity 20, member C	FAM20C	TMhelix	1		ENSG00000177706	ENSMUSG00000025854	0	0	0	0	0	0	0	0	0	0	0	0	0	0	0	0	1	0	1	0	0	0	0	0	1	0	1	0	0	0	0	0	1	0	0
3061	ENSGALP00000026544	RHOB	ENSGALP00000026544	3061;3337	3061	22205	ENSGALP00000026544	Ras homolog family member B	RHOB	None	0		ENSG00000143878	ENSMUSG00000054364	0	1	1	1	0	0	1	0	1	2	1	1	2	1	1	1	1	1	1	1	0	0	0	0	1	1	1	1	0	0	0	1	1	1	1
3883	ENSGALP00000042206	CADM3	ENSGALP00000042206	3883	3883	38294	ENSGALP00000042206	Cell adhesion molecule 3	CADM3	TMhelix	1		ENSG00000162706	ENSMUSG00000005338	0	1	1	1	0	0	1	1	1	0	1	1	1	1	1	1	1	1	1	1	0	0	0	0	1	1	1	1	1	1	1	1	1	1	1
2819	ENSGALP00000029822;ENSGALP00000024292	LSAMP	ENSGALP00000024292;ENSGALP00000029822	2819	2819	37394	ENSGALP00000029822	Limbic system-associated membrane protein	LSAMP	TMhelix	1		ENSG00000185565	ENSMUSG00000061080	3	4	4	4	3	2	3	1	6	4	6	5	5	4	5	5	7	5	3	4	2	1	1	3	2	3	5	3	2	2	3	2	5	7	6
494	ENSGALP00000003914	UQCRC2	ENSGALP00000003914	494	494	48579	ENSGALP00000003914	Ubiquinol-cytochrome c reductase core protein II	UQCRC2	None	0		ENSG00000140740	ENSMUSG00000030884	24	23	18	17	12	12	11	12	26	27	27	28	30	30	27	29	26	25	27	26	7	5	8	6	21	21	21	23	15	13	16	14	29	27	27
1746	ENSGALP00000014367	DNAJC19	ENSGALP00000014367	1746	1746	16325	ENSGALP00000014367	DnaJ (Hsp40) homolog, subfamily C, member 19	DNAJC19	TMhelix	1		ENSG00000205981	ENSMUSG00000027679	0	1	1	2	0	0	1	0	2	1	2	2	2	3	0	3	3	2	0	3	0	0	0	0	2	1	1	1	1	1	0	0	1	2	1
3366	ENSGALP00000034600	VAMP3	ENSGALP00000034600	1099;2704;3366	3366	13869	ENSGALP00000034600	Vesicle-associated membrane protein 3	VAMP3	TMhelix	1		ENSG00000049245	ENSMUSG00000028955	4	3	4	4	2	3	3	3	3	4	4	4	4	4	4	4	4	4	4	4	2	1	3	1	4	4	4	4	3	3	3	3	4	4	4
875	ENSGALP00000006938;ENSGALP00000006939	ANXA6	ENSGALP00000006938;ENSGALP00000006939	875;1610	875	75282	ENSGALP00000006938	Annexin A6	ANXA6	None	0		ENSG00000197043	ENSMUSG00000018340	35	41	40	45	36	35	41	41	48	45	48	49	49	47	51	51	48	47	47	46	25	24	29	30	46	45	47	50	41	41	42	42	52	51	48
3446	ENSGALP00000036312	CTNND2	ENSGALP00000036312	2440;3446	3446	94557	ENSGALP00000036312	Catenin (cadherin-associated protein), delta 2 (neural plakophilin-related arm-repeat protein)	CTNND2	None	0		ENSG00000144283	ENSMUSG00000026991	1	2	0	0	0	0	0	0	3	4	3	3	2	2	2	3	1	2	0	1	0	0	0	0	3	2	2	2	4	4	4	4	1	2	2
3955	ENSGALP00000042771	PURG	ENSGALP00000042771	3955	3955	38617	ENSGALP00000042771	Purine-rich element binding protein G	PURG	None	0		ENSG00000172733	ENSMUSG00000049184	0	0	1	0	0	0	0	1	0	0	1	0	1	2	0	1	0	1	0	0	0	0	0	0	1	1	1	1	1	1	1	2	1	0	1
1756	ENSGALP00000014477;ENSGALP00000037427	ABCB1;ABCB1LB	ENSGALP00000014477;ENSGALP00000037427	1756	1756	141980	ENSGALP00000014477	ATP-binding cassette, sub-family B (MDR/TAP), member 1	ABCB1	ND	0		ENSG00000005471	ENSMUSG00000042476	1	2	1	1	2	1	1	1	1	2	1	1	2	3	0	0	0	2	1	1	0	0	0	0	1	1	1	2	0	1	0	0	2	2	1
2721	ENSGALP00000023375;ENSGALP00000041878	BST1	ENSGALP00000023375;ENSGALP00000041878	2721	2721	34052	ENSGALP00000023375	Bone marrow stromal cell antigen 1 (BST1	BST1	TMhelix	1		ENSG00000109743	ENSMUSG00000029082	0	1	0	1	0	0	0	1	1	1	0	1	1	1	1	0	1	1	0	0	0	0	0	0	0	0	1	0	0	1	1	1	0	0	0
3743	ENSGALP00000041073	MRPS35	ENSGALP00000041073	3743	3743	37139	ENSGALP00000041073	28S ribosomal protein S35, mitochondrial isoform 2	MRPS35	None	0		ENSG00000061794	ENSMUSG00000040112	4	2	2	4	1	1	0	1	3	4	6	6	4	5	6	5	4	4	7	7	0	0	0	1	4	4	4	5	2	4	3	3	4	5	5
488	ENSGALP00000003877	SEC11A	ENSGALP00000003877	488	488	20631	ENSGALP00000003877	SEC11 homolog A	SEC11A	TMhelix	1		ENSG00000140612	ENSMUSG00000025724	5	4	4	4	3	4	1	3	5	5	4	5	4	5	4	4	4	5	4	5	0	0	0	0	6	5	5	4	4	5	4	3	5	5	4
1355	ENSGALP00000011160	ATP5L	ENSGALP00000011160	1355	1355	11710	ENSGALP00000011160	ATP synthase, H+ transporting, mitochondrial Fo complex, subunit G	ATP5L	None	0		ENSG00000167283	ENSMUSG00000096486	2	2	3	3	1	1	2	1	3	3	3	3	3	2	3	3	3	3	3	3	1	1	1	1	3	3	3	3	2	2	3	1	3	4	3
2046	ENSGALP00000016915	SELT	ENSGALP00000016915	2046	2046	15876	ENSGALP00000016915	Selenoprotein T	SELT	None	0		ENSG00000198843	ENSMUSG00000075700	0	0	0	0	0	0	0	0	0	0	1	1	0	0	1	0	1	1	1	1	0	0	0	0	1	1	1	1	1	0	0	0	1	1	0
2218	ENSGALP00000018456	NDUFA12	ENSGALP00000018456	2218	2218	16945	ENSGALP00000018456	NADH dehydrogenase (ubiquinone) 1 alpha subcomplex, 12	NDUFA12	None	0		ENSG00000184752	ENSMUSG00000020022	6	8	4	4	1	0	3	1	8	9	7	7	7	7	7	7	7	5	7	7	1	0	0	1	5	6	7	6	2	2	2	2	8	8	7
3806	ENSGALP00000041628	HSD17B12	ENSGALP00000041628	3806	3806	29740	ENSGALP00000041628	Hydroxysteroid (17-beta) dehydrogenase 12	HSD17B12	TMhelix	1		ENSG00000149084	ENSMUSG00000027195	5	6	7	5	5	6	4	3	9	8	8	9	9	10	8	9	10	10	8	9	2	2	3	1	8	10	10	9	6	3	6	4	7	8	6
2848	ENSGALP00000024648	LNPEP	ENSGALP00000024648	2848	2848	117000	ENSGALP00000024648	Leucyl/cystinyl aminopeptidase	LNPEP	TMhelix	1		ENSG00000113441	ENSMUSG00000023845	4	5	4	5	2	1	2	3	5	7	6	8	6	6	6	6	8	5	7	7	0	0	0	0	4	4	4	4	3	3	3	5	7	8	6
2527	ENSGALP00000021425	PLXNB2	ENSGALP00000021425	2527	2527	183640	ENSGALP00000021425	Plexin B2	PLXNB2	None	0		ENSG00000196576	ENSMUSG00000036606	2	4	4	5	1	3	2	3	7	8	8	7	9	8	7	8	6	7	4	5	0	0	1	0	8	7	6	5	1	5	4	4	4	6	6
754	ENSGALP00000005971	ANXA2	ENSGALP00000005971	754	754	38640	ENSGALP00000005971	Annexin A2	ANXA2	None	0		ENSG00000182718	ENSMUSG00000032231	15	20	17	20	19	21	21	19	26	23	25	26	24	24	27	27	24	25	26	22	11	14	15	13	22	21	24	25	24	22	23	25	21	22	23
3893	ENSGALP00000042285	AP1M2	ENSGALP00000042285	794;3893	3893	16120	ENSGALP00000042285	Adaptor-related protein complex 1, mu 2 subunit	AP1M2	None	0		ENSG00000129354	ENSMUSG00000003309	0	0	0	0	1	0	0	1	0	0	0	0	0	0	1	1	1	0	1	1	0	0	0	0	0	1	1	1	0	0	0	0	0	1	0
1029	ENSGALP00000008160	B9D1	ENSGALP00000008160	1029	1029	24199	ENSGALP00000008160	B9 protein domain 1	B9D1	None	0		ENSG00000108641	ENSMUSG00000001039	0	0	0	0	0	0	0	0	1	1	0	1	2	2	0	0	1	0	1	1	0	0	0	0	0	0	1	0	0	1	0	2	1	1	0
544	ENSGALP00000004251	TFAM	ENSGALP00000004251	544	544	29966	ENSGALP00000004251	Transcription factor A, mitochondrial	TFAM	None	0		ENSG00000108064	ENSMUSG00000003923	3	6	2	5	1	0	1	1	7	5	6	6	7	7	7	6	6	6	6	5	5	3	4	5	6	7	6	6	4	4	5	6	5	6	4
1394	ENSGALP00000011541	ACOX2	ENSGALP00000011541	1394	1394	75493	ENSGALP00000011541	Acyl-CoA oxidase 2, branched chain	ACOX2	None	0		ENSG00000168306	ENSMUSG00000021751	2	4	4	2	0	0	2	1	5	3	5	6	5	4	5	6	5	4	5	5	0	0	0	0	5	4	7	5	5	4	3	6	2	2	2
765	ENSGALP00000006039;ENSGALP00000006038	RPN2	ENSGALP00000006038;ENSGALP00000006039	765	765	68853	ENSGALP00000006039	Ribophorin II	RPN2	TMhelix	1		ENSG00000118705	ENSMUSG00000027642	10	11	12	12	9	10	11	10	10	13	13	12	11	12	16	11	13	11	16	15	10	5	8	5	12	13	14	12	10	11	11	12	13	11	15
2863	ENSGALP00000024751	PVRL3	ENSGALP00000024751	2863	2863	62419	ENSGALP00000024751	Poliovirus receptor-related 3	PVRL3	TMhelix	1		ENSG00000177707	ENSMUSG00000022656	0	0	0	0	0	0	0	0	1	2	2	0	1	1	1	1	2	0	2	1	0	0	0	0	1	0	2	0	1	0	1	0	3	1	2
3426	ENSGALP00000035905	CDC5L	ENSGALP00000035905	3426	3426	92380	ENSGALP00000035905	Cell division cycle 5-like	CDC5L	None	0		ENSG00000096401	ENSMUSG00000023932	4	4	3	7	5	4	3	4	8	10	8	5	10	9	7	7	9	7	9	8	0	0	0	0	10	10	9	10	6	5	10	10	6	6	10
3936	ENSGALP00000042606	FUNDC2	ENSGALP00000042606	3936	3936	20628	ENSGALP00000042606	FUN14 domain containing 2	FUNDC2	None	0		ENSG00000165775	ENSMUSG00000074619	3	2	2	3	2	2	1	1	3	2	3	3	4	4	3	3	4	3	4	4	0	0	0	1	3	3	4	3	0	0	1	3	2	2	1
872	ENSGALP00000006909	COL18A1	ENSGALP00000006909	872	872	137400	ENSGALP00000006909	Collagen, type XVIII, alpha 1	COL18A1	None	0		ENSG00000182871	ENSMUSG00000001435	6	4	6	4	3	3	4	3	6	7	7	8	8	6	7	7	7	5	5	5	0	0	2	1	7	7	9	8	8	9	11	10	7	5	8
2227	ENSGALP00000018540	SLC44A5	ENSGALP00000018540	2227	2227	81309	ENSGALP00000018540	Solute carrier family 44, member 5	SLC44A5	TMhelix	1		ENSG00000137968	ENSMUSG00000028360	2	2	2	1	1	1	1	1	4	4	4	4	3	3	5	2	3	3	2	2	0	0	1	0	1	3	2	1	0	1	0	0	4	3	4
1852	ENSGALP00000015260	SEC62	ENSGALP00000015260	1852	1852	45965	ENSGALP00000015260	SEC62 homolog	SEC62	TMhelix	1		ENSG00000008952	ENSMUSG00000027706	0	0	1	0	0	0	1	0	1	1	1	1	1	1	1	1	4	2	1	1	0	0	0	0	2	2	1	1	0	1	1	1	1	3	1
3542	ENSGALP00000038261	CD151	ENSGALP00000038261	3542	3542	28636	ENSGALP00000038261	CD151 molecule (Raph blood group) (CD151	CD151	TMhelix	1		ENSG00000177697	ENSMUSG00000025510	1	1	1	1	1	1	1	1	1	1	1	1	1	1	2	2	1	1	1	1	1	0	0	1	1	1	1	2	1	1	1	2	1	1	1
1363	ENSGALP00000011223	P4HTM	ENSGALP00000011223	1363	1363	40667	ENSGALP00000011223	Prolyl 4-hydroxylase, transmembrane (endoplasmic reticulum)	P4HTM	TMhelix	1		ENSG00000178467	ENSMUSG00000006675	0	1	0	0	0	1	0	0	1	1	0	0	1	1	0	0	0	0	0	1	0	0	0	0	1	0	0	0	0	1	0	0	1	1	0
3684	ENSGALP00000040280	ST3GAL4	ENSGALP00000040280	3684	3684	38442	ENSGALP00000040280	ST3 beta-galactoside alpha-2,3-sialyltransferase 4	ST3GAL4	TMhelix	1		ENSG00000110080	ENSMUSG00000032038	0	0	0	0	0	0	0	0	0	0	0	1	0	0	0	0	0	1	0	0	0	0	0	0	0	0	0	0	0	0	0	0	1	1	0
474	ENSGALP00000003712;ENSGALP00000040874	ORMDL1;ORMDL2	ENSGALP00000003712;ENSGALP00000040874	474	474	17447	ENSGALP00000003712	ORM1-like 1	ORMDL1	TMhelix	1		ENSG00000128699	ENSMUSG00000100679	0	0	0	0	0	0	0	0	0	0	2	1	1	1	1	1	1	0	1	1	0	0	0	0	0	1	1	2	0	0	1	0	1	0	1
1429	ENSGALP00000011814	RAB35	ENSGALP00000011814	1429	1429	23125	ENSGALP00000011814	RAB35, member RAS oncogene family	RAB35	None	0		ENSG00000111737	ENSMUSG00000029518	1	1	1	1	1	1	1	2	2	2	1	1	2	2	2	1	2	1	1	2	0	0	0	0	2	1	1	1	1	1	2	1	1	2	1
373	ENSGALP00000002772;ENSGALP00000043140	UQCC1	ENSGALP00000002772	373	373	34550	ENSGALP00000002772	Ubiquinol-cytochrome c reductase complex assembly factor 1	UQCC1	None	0		ENSG00000101019	ENSMUSG00000005882	0	1	1	1	0	0	0	1	4	3	4	2	2	2	3	2	1	3	3	2	0	0	1	0	2	3	2	3	0	0	1	1	2	3	3
1923	ENSGALP00000015862	SLC16A7	ENSGALP00000015862	1923	1923	52528	ENSGALP00000015862	Solute carrier family 16 (monocarboxylate transporter), member 7	SLC16A7	TMhelix	1	0.45098	ENSG00000118596	ENSMUSG00000020102	0	3	1	2	1	0	2	1	3	1	3	3	3	3	3	3	2	2	3	2	0	0	0	1	2	1	3	2	0	0	0	0	2	3	3
3718	ENSGALP00000040818	ERN2	ENSGALP00000040818	3718	3718	105820	ENSGALP00000040818	Endoplasmic reticulum to nucleus signaling 2	ERN2	None	0		ENSG00000134398	ENSMUSG00000030866	0	0	0	0	0	0	0	0	0	0	1	1	0	0	1	1	1	1	0	1	0	0	0	0	0	0	1	1	0	0	0	0	1	1	1
1505	ENSGALP00000012463	CTTN	ENSGALP00000012463	1505	1505	63277	ENSGALP00000012463	Cortactin	CTTN	None	0		ENSG00000085733	ENSMUSG00000031078	0	0	1	0	0	0	0	0	0	0	0	1	0	0	0	0	0	0	0	0	0	0	0	0	0	0	0	0	0	0	0	0	0	0	1
1284	ENSGALP00000010494	VDAC1	ENSGALP00000010494	1284	1284	30706	ENSGALP00000010494	Voltage-dependent anion channel 1	VDAC1	None	0		ENSG00000213585	ENSMUSG00000020402	13	11	11	11	2	3	3	3	18	17	15	16	16	19	14	13	18	18	14	16	8	7	10	9	13	16	13	11	3	9	7	5	18	19	18
3691	ENSGALP00000040446	PCDH1	ENSGALP00000040446	3691	3691	134600	ENSGALP00000040446	Protocadherin 1	PCDH1	TMhelix	1		ENSG00000156453	ENSMUSG00000051375	0	0	1	1	1	1	1	1	1	1	2	2	1	1	2	2	2	1	2	1	1	1	1	1	2	1	2	1	0	0	1	1	0	1	2
3753	ENSGALP00000041134	MFAP1	ENSGALP00000041134	3753	3753	51969	ENSGALP00000041134	Microfibrillar-associated protein 1	MFAP1	ND	0		ENSG00000140259	ENSMUSG00000068479	0	1	0	1	0	0	0	0	1	1	2	2	1	2	1	2	2	2	2	3	0	0	0	0	3	2	2	1	1	1	1	3	1	1	2
3198	ENSGALP00000027997	DPM1	ENSGALP00000027997	3198	3198	27195	ENSGALP00000027997	Dolichyl-phosphate mannosyltransferase polypeptide 1, catalytic subunit	DPM1	None	0		ENSG00000000419	ENSMUSG00000093752	4	5	2	5	1	2	2	3	7	7	6	8	9	5	4	6	7	5	6	8	1	0	1	2	9	7	6	7	3	3	3	3	5	5	4
2685	ENSGALP00000023091	NDUFV2	ENSGALP00000023091	2685	2685	27120	ENSGALP00000023091	NADH dehydrogenase (ubiquinone) flavoprotein 2, 24kDa	NDUFV2	None	0		ENSG00000178127	ENSMUSG00000024099	10	13	10	12	5	4	4	2	14	13	12	13	15	14	15	12	14	15	12	11	5	5	3	4	10	11	13	11	8	7	4	6	15	13	13
2335	ENSGALP00000019402	CTNNB1	ENSGALP00000019402	2335;3204	2335	85479	ENSGALP00000019402	Catenin (cadherin-associated protein), beta 1, 88kDa	CTNNB1	None	0		ENSG00000168036	ENSMUSG00000006932	16	14	14	16	16	14	15	16	16	16	15	18	17	15	16	18	17	16	14	18	8	9	5	9	14	14	16	17	14	15	16	16	14	15	14
2291	ENSGALP00000019038	WTAP	ENSGALP00000019038	2291	2291	44562	ENSGALP00000019038	Wilms tumor 1 associated protein	WTAP	None	0		ENSG00000146457	ENSMUSG00000060475	0	0	0	0	0	0	0	0	0	0	0	0	0	0	0	0	1	1	0	0	0	0	0	0	1	1	0	0	1	1	0	0	1	1	0
552	ENSGALP00000004312	TMEM132B	ENSGALP00000004312	552	552	118420	ENSGALP00000004312	Transmembrane protein 132B	TMEM132B	TMhelix	1		ENSG00000139364	ENSMUSG00000070498	0	0	0	0	1	0	0	0	1	1	0	0	1	1	0	1	0	0	1	1	0	0	1	0	0	0	0	0	0	0	0	0	1	0	1
3127	ENSGALP00000027247;ENSGALP00000035736	UGGT2	ENSGALP00000027247	3127;3692	3127	178990	ENSGALP00000027247	UDP-glucose glycoprotein glucosyltransferase 2	UGGT2	None	0		ENSG00000102595	ENSMUSG00000042104	6	3	12	8	6	6	8	5	12	10	12	12	7	8	11	11	9	10	13	8	0	0	1	2	11	11	13	11	8	11	12	8	10	8	12
701	ENSGALP00000005587	SLC12A4	ENSGALP00000005587	701;1361;2430	701	121680	ENSGALP00000005587	Solute carrier family 12 (potassium/chloride transporter), member 4	SLC12A4	TMhelix	1		ENSG00000124067	ENSMUSG00000017765	1	2	4	3	1	1	2	3	4	6	10	7	5	7	7	8	6	5	8	6	1	1	1	1	6	3	7	5	2	3	4	4	3	6	5
803	ENSGALP00000006366	AIFM1	ENSGALP00000006366	803	803	64521	ENSGALP00000006366	Apoptosis-inducing factor, mitochondrion-associated, 1	AIFM1	TMhelix	1		ENSG00000156709	ENSMUSG00000036932	15	16	12	12	4	4	3	4	21	18	18	17	18	20	18	16	19	16	16	18	4	4	7	8	15	17	17	15	10	10	4	5	19	19	19
1775	ENSGALP00000014599	SRI	ENSGALP00000014599	1775	1775	21849	ENSGALP00000014599	Sorcin	SRI	None	0		ENSG00000075142	ENSMUSG00000003161	3	3	2	4	4	4	1	2	4	3	6	4	3	7	4	4	6	6	5	6	2	2	3	3	5	6	5	2	5	4	4	5	4	4	5
3496	ENSGALP00000037340	PKD2	ENSGALP00000037340	3496	3496	100540	ENSGALP00000037340	Polycystin 2	PKD2	TMhelix	1		ENSG00000118762	ENSMUSG00000034462	0	0	0	0	0	0	0	0	0	1	1	1	1	2	1	1	1	1	0	2	0	0	0	0	1	0	1	1	0	0	0	0	0	1	0
174	ENSGALP00000000893	NDUFA7	ENSGALP00000000893	174	174	12944	ENSGALP00000000893	NADH dehydrogenase (ubiquinone) Fe-S protein 8, 23kDa (NADH-coenzyme Q reductase)	NDUFA7	None	0		ENSG00000167774	ENSMUSG00000041881	3	3	3	2	2	2	2	2	3	3	3	3	3	3	3	3	3	3	3	3	1	0	1	1	3	3	3	3	2	3	2	2	3	3	3
582	ENSGALP00000004515	RPL26	ENSGALP00000004515	582	582	17258	ENSGALP00000004515	Ribosomal protein L26	RPL26	None	0		ENSG00000161970	ENSMUSG00000060938	3	2	2	2	3	4	2	2	4	4	3	3	4	4	3	4	5	4	3	4	0	0	1	1	4	3	2	2	3	4	0	3	3	4	4
1094	ENSGALP00000008781	RAC3	ENSGALP00000008781	1094;3359	1094	21280	ENSGALP00000008781	Ras-related C3 botulinum toxin substrate 3 (rho family, small GTP binding protein Rac3)	RAC3	None	0		None	None	0	3	3	3	3	3	4	1	3	4	5	4	3	3	5	3	3	3	5	5	0	1	1	0	2	2	4	3	2	4	3	3	5	5	5
3997	ENSGALP00000043053	GNG2	ENSGALP00000043053	3997	3997	7878.1	ENSGALP00000043053	Guanine nucleotide-binding protein G(I)/G(S)/G(O) subunit gamma-2	GNG2	None	0		ENSG00000186469	ENSMUSG00000043004	1	1	1	1	1	0	1	0	0	0	1	1	1	1	1	1	0	0	0	0	0	0	0	0	0	0	0	1	0	0	0	0	1	0	1
2969	ENSGALP00000025695	DPY19L4	ENSGALP00000025695	2969	2969	85266	ENSGALP00000025695	Dpy-19-like 4	DPY19L4	TMhelix	1		ENSG00000156162	ENSMUSG00000045205	0	0	0	0	0	0	1	0	2	2	2	2	3	2	3	2	1	1	2	2	0	0	0	0	1	2	2	3	0	0	0	1	2	1	2
2145	ENSGALP00000017875	GNG4	ENSGALP00000017875	2145	2145	8286.6	ENSGALP00000017875	Guanine nucleotide binding protein (G protein), gamma 4	GNG4	None	0		ENSG00000168243	ENSMUSG00000021303	0	0	0	0	0	0	0	0	0	0	0	1	0	1	0	1	1	1	0	1	0	0	0	0	0	0	0	0	0	0	0	0	1	1	1
1774	ENSGALP00000014596	GNB4	ENSGALP00000014596	1774;3636	1774	37530	ENSGALP00000014596	Guanine nucleotide binding protein (G protein), beta polypeptide 4	GNB4	None	0		ENSG00000114450	ENSMUSG00000027669	4	5	6	4	4	5	5	5	6	6	7	7	7	7	7	7	8	6	7	6	3	3	3	3	6	6	6	4	6	5	6	7	6	6	8
184	ENSGALP00000001002	NUCKS1	ENSGALP00000001002	184	184	32054	ENSGALP00000001002	Nuclear casein kinase and cyclin-dependent kinase substrate 1	NUCKS1	None	0		ENSG00000069275	ENSMUSG00000026434	1	0	0	0	0	0	0	0	1	1	1	0	2	1	1	1	1	1	0	0	0	0	0	0	1	1	1	0	3	4	4	3	0	1	0
1199	ENSGALP00000009798;ENSGALP00000027267	GPC4;GPC6	ENSGALP00000009798	1199	1199	57574	ENSGALP00000009798	Glypican 4	GPC4	None	0		ENSG00000076716	ENSMUSG00000031119	0	0	0	0	0	0	0	0	0	0	1	0	0	0	0	1	0	1	1	0	0	0	0	0	0	1	1	1	0	0	0	0	1	1	1
2908	ENSGALP00000025093	ACOX3	ENSGALP00000025093	2908	2908	79956	ENSGALP00000025093	Acyl-CoA oxidase 3, pristanoyl	ACOX3	None	0		ENSG00000087008	ENSMUSG00000029098	0	1	1	2	0	0	1	1	1	2	1	1	0	1	1	1	1	2	3	3	0	0	0	0	2	1	2	2	3	1	1	2	2	2	2
1851	ENSGALP00000015257	RRBP1	ENSGALP00000015257	1851	1851	111970	ENSGALP00000015257	Ribosome binding protein 1 homolog 180 kDa	RRBP1	TMhelix	1		ENSG00000125844	ENSMUSG00000027422	8	5	7	8	8	6	6	6	9	11	11	12	9	8	8	9	8	8	9	10	0	0	0	1	9	7	9	7	5	6	6	8	15	13	13
2888	ENSGALP00000024885	PTGFRN	ENSGALP00000024885	2888	2888	99790	ENSGALP00000024885	Prostaglandin F2 receptor inhibitor	PTGFRN	TMhelix	1		ENSG00000134247	ENSMUSG00000027864	1	0	1	0	1	1	1	0	0	0	0	1	0	0	0	1	2	2	2	1	0	0	0	0	1	2	2	2	1	1	1	1	1	1	1
713	ENSGALP00000005668	VTN	ENSGALP00000005668	713	713	51650	ENSGALP00000005668	Vitronectin	VTN	None	0		ENSG00000109072	ENSMUSG00000017344	0	0	1	0	0	0	0	0	0	2	0	1	2	1	0	1	1	1	0	1	0	0	0	0	1	2	1	2	2	2	2	1	1	1	1
718	ENSGALP00000005698;ENSGALP00000021707	NIPBL	ENSGALP00000005698;ENSGALP00000021707	718	718	314910	ENSGALP00000005698	Nipped-B homolog	NIPBL	None	0		ENSG00000164190	ENSMUSG00000022141	0	0	0	0	0	1	0	0	2	1	2	1	1	2	1	0	1	1	0	0	0	0	0	0	2	1	2	1	3	2	5	4	1	1	4
1789	ENSGALP00000014737	VMA21	ENSGALP00000014737	1789	1789	11548	ENSGALP00000014737	VMA21 vacuolar H+-ATPase homolog	VMA21	TMhelix	1		ENSG00000160131	ENSMUSG00000073131	0	0	0	0	0	0	0	0	1	1	1	1	1	1	1	1	1	1	1	1	0	0	1	0	1	1	0	1	1	1	1	1	1	1	1
1380	ENSGALP00000011453	ENTPD1	ENSGALP00000011453	1380	1380	57299	ENSGALP00000011453	Ectonucleoside triphosphate diphosphohydrolase 1	ENTPD1	TMhelix	1		ENSG00000138185	ENSMUSG00000048120	0	0	0	1	0	0	0	0	0	0	0	0	1	0	0	0	0	0	0	0	0	0	0	0	0	0	0	1	0	0	1	1	1	1	0
1461	ENSGALP00000012126	GNAS	ENSGALP00000012126	1461	1461	39621	ENSGALP00000012126	Guanine nucleotide binding protein (G protein), alpha S	GNAS	None	0		None	None	6	5	6	6	5	2	5	7	7	6	8	7	8	7	7	7	6	7	8	7	0	0	2	0	5	6	7	7	4	3	5	4	7	7	4
1166	ENSGALP00000009481	RAB7A	ENSGALP00000009481	1166	1166	23548	ENSGALP00000009481	RAB7A, member RAS oncogene family	RAB7A	ND	0		ENSG00000075785	ENSMUSG00000079477	13	11	10	11	9	10	8	10	14	14	13	14	12	14	12	13	12	14	11	11	7	6	5	3	13	12	14	12	10	9	9	12	13	13	13
3977	ENSGALP00000042941	NONE	ENSGALP00000042941	3977	3977	15052	ENSGALP00000042941	Uncharacterized protein	NONE	ND	0		None	None	1	1	1	2	0	0	1	1	2	1	2	2	2	1	1	2	1	1	1	1	0	0	0	0	1	1	1	2	1	1	1	1	1	1	1
2929	ENSGALP00000025284;ENSGALP00000043101	LETM1	ENSGALP00000025284;ENSGALP00000043101	2929	2929	85848	ENSGALP00000025284	Leucine zipper-EF-hand containing transmembrane protein 1	LETM1	TMhelix	1		ENSG00000168924	ENSMUSG00000005299	11	10	10	12	4	1	0	1	17	16	17	16	17	18	15	15	17	17	15	12	1	0	2	0	14	13	13	11	6	5	6	8	17	16	15
3259	ENSGALP00000030175	MAL2	ENSGALP00000030175	3259	3259	19863	ENSGALP00000030175	Mal, T-cell differentiation protein 2 (MAL2	MAL2	TMhelix	1		ENSG00000147676	ENSMUSG00000024479	1	1	1	1	1	1	1	1	1	1	1	1	1	1	1	1	1	1	1	1	0	0	1	0	1	1	1	1	0	0	1	0	1	1	1
3151	ENSGALP00000027467	SLC25A15	ENSGALP00000027467	3151	3151	32781	ENSGALP00000027467	Solute carrier family 25 (mitochondrial carrier; ornithine transporter) member 15 (SLC25A15), nuclear gene encoding mitochondrial protein, mRNA.	SLC25A15	None	0		ENSG00000102743	ENSMUSG00000050304	3	3	3	3	0	0	0	1	4	5	5	4	6	5	5	5	6	5	5	5	1	0	0	1	5	4	4	6	2	2	1	4	3	4	6
3269	ENSGALP00000030639;ENSGALP00000042154	RAB6A;RAB6B	ENSGALP00000030639	3269	3269	23490	ENSGALP00000030639	RAB6A, member RAS oncogene family	RAB6A	None	0		ENSG00000175582	ENSMUSG00000030704	8	11	9	9	10	8	9	7	11	10	10	10	11	11	10	10	11	11	10	10	5	5	5	6	9	11	9	9	6	6	8	9	11	10	11
3650	ENSGALP00000039765	UTP14A	ENSGALP00000039765	3650	3650	84564	ENSGALP00000039765	UTP14, U3 small nucleolar ribonucleoprotein, homolog A	UTP14A	None	0		ENSG00000156697	ENSMUSG00000079470	0	1	0	0	0	0	0	0	1	0	1	0	2	0	1	0	2	1	0	0	0	0	0	0	0	0	1	0	2	1	1	1	1	1	0
3298	ENSGALP00000031600	SLC20A2	ENSGALP00000031600	3298	3298	57486	ENSGALP00000031600	Solute carrier family 20 (phosphate transporter), member 2 (SLC20A2	SLC20A2	TMhelix	1		ENSG00000168575	ENSMUSG00000037656	0	1	1	1	0	0	0	0	0	0	1	1	0	1	1	1	0	1	1	1	0	0	0	0	1	1	0	1	0	0	0	0	1	1	1
1817	ENSGALP00000015000;ENSGALP00000038037	PARP1	ENSGALP00000015000;ENSGALP00000038037	1817	1817	103770	ENSGALP00000015000	Poly (ADP-ribose) polymerase 1	PARP1	None	0		ENSG00000143799	ENSMUSG00000026496	13	15	11	13	10	7	7	11	20	19	21	23	18	23	22	22	25	24	22	21	2	2	4	1	20	21	25	23	19	20	24	27	16	18	17
702	ENSGALP00000005607	PRELP	ENSGALP00000005607	702	702	42973	ENSGALP00000005607	Proline/arginine-rich end leucine-rich repeat protein	PRELP	None	0		ENSG00000188783	ENSMUSG00000041577	2	2	4	2	1	1	5	3	3	1	4	1	1	1	1	0	1	0	2	2	0	0	0	0	3	4	7	4	7	7	8	8	0	0	0
561	ENSGALP00000004371	TSPAN3	ENSGALP00000004371	561	561	29504	ENSGALP00000004371	Tetraspanin 3	TSPAN3	TMhelix	1		ENSG00000140391	ENSMUSG00000032324	1	1	0	1	1	0	0	0	1	1	1	1	1	1	1	1	1	1	0	1	0	1	1	1	1	1	1	1	0	0	0	0	1	1	1
1726	ENSGALP00000014220	ITGA8	ENSGALP00000014220	1726	1726	116220	ENSGALP00000014220	Integrin, alpha 8	ITGA8	TMhelix	1		ENSG00000077943	ENSMUSG00000026768	0	1	0	1	0	1	1	1	0	0	1	2	2	1	2	3	2	3	2	3	2	2	2	2	2	1	0	2	4	2	3	3	2	3	3
770	ENSGALP00000006065	TEX264	ENSGALP00000006065	770	770	35957	ENSGALP00000006065	Testis expressed 264	TEX264	TMhelix	1		ENSG00000164081	ENSMUSG00000040813	0	0	0	0	0	0	0	0	2	1	1	2	2	2	1	2	2	2	2	1	0	0	0	0	1	1	2	2	1	1	1	1	2	2	2
2432	ENSGALP00000020435;ENSGALP00000036952	PRPF40A	ENSGALP00000020435;ENSGALP00000036952	2432	2432	95720	ENSGALP00000020435	PRP40 pre-mRNA processing factor 40 homolog A	PRPF40A	None	0		ENSG00000196504	ENSMUSG00000061136	2	2	3	2	2	2	1	1	5	4	5	5	5	3	4	4	4	3	5	5	0	0	0	0	3	4	5	5	4	4	5	4	3	3	4
1846	ENSGALP00000015211	SFXN4	ENSGALP00000015211	1846	1846	35416	ENSGALP00000015211	Sideroflexin 4	SFXN4	TMhelix	1		ENSG00000183605	ENSMUSG00000063698	1	2	0	1	0	0	0	0	0	1	2	2	2	2	2	2	2	2	2	2	0	0	0	0	2	1	2	1	0	0	0	0	2	2	1
2407	ENSGALP00000020135	ATL1	ENSGALP00000020135	2407	2407	63863	ENSGALP00000020135	Atlastin GTPase 1	ATL1	TMhelix	1		ENSG00000198513	ENSMUSG00000021066	4	5	5	9	7	7	3	7	8	9	10	9	8	9	7	10	8	9	7	10	0	0	0	0	7	8	7	9	7	6	5	6	5	6	7
2824	ENSGALP00000024331	TJP2	ENSGALP00000024331	2824	2824	130730	ENSGALP00000024331	Tight junction protein 2	TJP2	None	0		ENSG00000119139	ENSMUSG00000024812	4	7	7	7	9	7	6	6	7	9	8	7	9	10	8	10	8	9	6	7	0	0	1	0	8	8	8	9	10	6	10	11	8	8	11
3984	ENSGALP00000042968	SIGMAR1	ENSGALP00000042968	3984	3984	24602	ENSGALP00000042968	Sigma non-opioid intracellular receptor 1	SIGMAR1	TMhelix	1		ENSG00000147955	ENSMUSG00000036078	1	1	0	0	0	1	0	0	1	1	0	1	1	1	0	0	0	0	0	0	0	0	0	0	0	0	0	0	0	0	0	0	1	0	0
3772	ENSGALP00000041323	HNRNPUL1	ENSGALP00000041323	3772	3772	36056	ENSGALP00000041323	Heterogeneous nuclear ribonucleoprotein U-like 1	HNRNPUL1	None	0	0.372549	ENSG00000105323	ENSMUSG00000040725	0	3	0	1	0	1	0	0	1	4	1	3	3	2	0	1	3	2	2	2	0	0	0	0	3	5	4	5	4	5	7	7	3	2	0
3270	ENSGALP00000030658	CATHL2	ENSGALP00000030658	3270	3270	16974	ENSGALP00000030658	Cathelicidin antimicrobial peptide (CAMP	CATHL2	ND	0		None	None	1	1	2	1	0	1	2	2	1	0	1	0	1	0	1	1	0	0	1	1	0	0	0	0	0	0	1	1	0	0	3	1	0	0	1
1819	ENSGALP00000015016	AGPS	ENSGALP00000015016	1819	1819	70749	ENSGALP00000015016	Alkylglycerone phosphate synthase	AGPS	None	0		ENSG00000018510	ENSMUSG00000042410	3	2	3	2	1	1	1	5	5	4	6	8	5	5	7	7	3	7	5	5	0	0	0	0	5	5	5	2	2	3	4	3	6	5	5
3796	ENSGALP00000041526	H4-I	ENSGALP00000041526	3796	3796	11367	ENSGALP00000041526	Histone cluster 1, H4-VI, germinal H4	H4-I	ND	0		None	ENSMUSG00000060981	15	16	16	13	9	7	9	8	19	18	19	18	19	20	19	17	18	18	19	16	14	12	12	14	16	16	18	18	20	19	16	20	18	18	19
3017	ENSGALP00000026748;ENSGALP00000026183;ENSGALP00000026747	EFR3A;EFR3B	ENSGALP00000026183;ENSGALP00000026748	3017	3017	92297	ENSGALP00000026748	EFR3 homolog A	EFR3A	None	0		ENSG00000132294	ENSMUSG00000015002	0	0	0	0	0	0	1	0	4	3	2	5	3	3	3	2	2	2	3	2	0	0	0	0	2	3	2	3	4	4	2	2	3	2	2
1725	ENSGALP00000014219	MRPL41	ENSGALP00000014219	1725	1725	15188	ENSGALP00000014219	Mitochondrial ribosomal protein L41	MRPL41	None	0		ENSG00000182154	ENSMUSG00000036850	1	1	0	1	0	0	1	0	2	3	2	3	3	3	2	4	2	2	2	2	0	0	0	0	2	0	2	3	0	1	1	0	2	1	1
2918	ENSGALP00000025191	MFSD10	ENSGALP00000025191	2918	2918	49847	ENSGALP00000025191	Major facilitator superfamily domain containing 10	MFSD10	TMhelix	1		ENSG00000109736	ENSMUSG00000001082	1	0	0	0	0	0	0	1	1	1	2	1	1	1	1	2	1	1	0	1	0	1	0	1	1	1	1	1	1	1	0	1	2	1	2
3671	ENSGALP00000040011;ENSGALP00000038272	DDX21;DDX27	ENSGALP00000040011	3671	3671	54148	ENSGALP00000040011	DEAD (Asp-Glu-Ala-Asp) box helicase 21	DDX21	None	0		ENSG00000165732	ENSMUSG00000020075	0	0	0	0	0	0	0	0	2	1	2	2	1	1	1	2	1	1	1	2	0	0	1	1	2	3	3	2	1	1	3	3	1	2	2
1826	ENSGALP00000015055	TMEM62	ENSGALP00000015055	1826	1826	72036	ENSGALP00000015055	Transmembrane protein 62	TMEM62	TMhelix	1		ENSG00000137842	ENSMUSG00000054484	0	0	0	0	0	0	1	1	0	1	1	1	0	1	0	1	1	1	1	1	0	0	1	0	1	1	1	1	1	1	1	1	0	1	0
277	ENSGALP00000001957	SRRM1	ENSGALP00000001957	277	277	100820	ENSGALP00000001957	Serine/arginine repetitive matrix 1	SRRM1	None	0		ENSG00000133226	ENSMUSG00000028809	1	2	2	3	1	0	0	1	3	2	3	2	3	3	3	3	3	1	3	3	0	0	0	0	2	3	3	3	2	2	3	1	1	1	2
1140	ENSGALP00000009217	COX4I1	ENSGALP00000009217	1140	1140	19631	ENSGALP00000009217	Cytochrome c oxidase subunit IV isoform 1	COX4I1	TMhelix	1		ENSG00000131143	ENSMUSG00000031818	8	10	11	11	3	2	4	2	11	13	13	14	12	14	14	13	12	12	12	13	4	3	3	3	13	12	13	12	4	3	6	5	11	11	12
3434	ENSGALP00000036002	RAB10	ENSGALP00000036002	304;694;2749;3434;3827	3434	18674	ENSGALP00000036002	RAB10, member RAS oncogene family	RAB10	None	0		ENSG00000084733	ENSMUSG00000020671	4	5	2	4	2	3	0	3	4	3	4	4	4	5	3	5	5	4	4	5	1	1	1	0	4	3	3	4	0	4	3	3	2	3	3
2500	ENSGALP00000021103	TMTC1	ENSGALP00000021103	2500	2500	96562	ENSGALP00000021103	Transmembrane and tetratricopeptide repeat containing 1	TMTC1	TMhelix	1		ENSG00000133687	ENSMUSG00000030306	1	0	0	0	1	1	1	1	0	0	0	1	1	0	1	0	0	0	0	0	0	0	0	0	0	0	0	1	0	0	1	0	0	1	0
3771	ENSGALP00000041318	NDUFA4	ENSGALP00000041318	3771	3771	9497	ENSGALP00000041318	NADH dehydrogenase (ubiquinone) 1 alpha subcomplex, 4, 9 kDa	NDUFA4	TMhelix	1		ENSG00000189043	ENSMUSG00000029632	3	2	3	3	1	1	3	1	3	3	3	3	3	2	3	3	3	2	3	3	2	2	2	2	3	3	3	3	2	1	2	2	3	3	5
2938	ENSGALP00000025393	PTCD3	ENSGALP00000025393	2938	2938	76488	ENSGALP00000025393	Pentatricopeptide repeat domain 3	PTCD3	None	0		ENSG00000132300	ENSMUSG00000063884	1	2	4	3	1	0	1	0	5	4	6	5	6	4	7	6	6	6	4	4	0	1	2	0	4	3	4	4	4	5	3	2	5	5	4
3766	ENSGALP00000041235;ENSGALP00000043160	CLDN3;CLDN4	ENSGALP00000041235	3766	3766	23090	ENSGALP00000041235	Claudin 3	CLDN3	TMhelix	1		ENSG00000165215	ENSMUSG00000070473	2	1	2	3	1	0	1	1	2	2	2	3	2	2	3	2	3	3	3	3	2	0	1	1	3	3	3	3	2	0	2	2	3	3	3
2968	ENSGALP00000025681	CTNNA2	ENSGALP00000025681	485;2968	2968	61651	ENSGALP00000025681	Catenin (cadherin-associated protein), alpha 2	CTNNA2	None	0		ENSG00000066032	ENSMUSG00000063063	6	14	14	15	10	6	7	9	14	13	12	15	18	16	15	13	12	14	16	12	2	1	3	2	16	16	15	14	15	13	12	14	15	14	16
2898	ENSGALP00000024965	CYP7B1	ENSGALP00000024965	2898	2898	55345	ENSGALP00000024965	Cytochrome P450, family 7, subfamily B, polypeptide 1	CYP7B1	TMhelix	1		ENSG00000172817	ENSMUSG00000039519	0	0	2	3	0	0	0	0	4	4	4	5	4	3	5	4	2	2	4	4	0	0	0	0	4	1	4	5	3	3	4	4	2	2	3
548	ENSGALP00000004275	TMCO1	ENSGALP00000004275	548	548	21296	ENSGALP00000004275	Transmembrane and coiled-coil domains 1	TMCO1	TMhelix	1		ENSG00000143183	ENSMUSG00000052428	1	2	1	2	1	1	2	1	2	1	2	2	2	2	2	2	2	2	2	2	0	0	0	0	2	2	2	2	1	2	1	1	2	2	2
778	ENSGALP00000006160	STX6	ENSGALP00000006160	778	778	29155	ENSGALP00000006160	Syntaxin 6	STX6	TMhelix	1		ENSG00000135823	ENSMUSG00000026470	2	3	3	1	2	2	1	2	2	3	4	3	5	2	3	2	2	3	4	5	1	1	0	0	1	3	4	2	0	0	1	2	5	4	5
495	ENSGALP00000003920	CHCHD2	ENSGALP00000003920	495	495	15248	ENSGALP00000003920	Coiled-coil-helix-coiled-coil-helix domain containing 2	CHCHD2	None	0		None	None	3	3	3	3	1	1	1	0	3	3	3	3	3	3	3	3	2	3	3	2	0	0	0	1	3	3	2	2	2	2	1	2	3	3	3
3636	ENSGALP00000039575;ENSGALP00000002038	GNB1	ENSGALP00000002038;ENSGALP00000039575	1774;3636	3636	37290	ENSGALP00000039575	Guanine nucleotide binding protein (G protein), beta 1	GNB1	None	0		ENSG00000078369	ENSMUSG00000029064	7	8	9	9	8	9	8	9	10	10	10	9	11	10	10	10	10	10	10	8	6	5	5	6	9	7	8	8	7	8	9	8	10	10	12
1772	ENSGALP00000040907;ENSGALP00000014585	FAM3C	ENSGALP00000014585;ENSGALP00000040907	1772	1772	22912	ENSGALP00000040907	Family with sequence similarity 3, member C	FAM3C	TMhelix	1		ENSG00000196937	ENSMUSG00000029672	6	4	3	4	2	2	2	3	6	4	5	5	6	6	5	4	6	6	6	5	2	2	2	2	5	4	5	5	2	0	1	0	5	5	4
2859	ENSGALP00000024722	ZPLD1	ENSGALP00000024722	2859	2859	45787	ENSGALP00000024722	Zona pellucida-like domain containing 1	ZPLD1	TMhelix	1		ENSG00000170044	ENSMUSG00000064310	1	1	1	1	1	2	2	0	4	5	2	3	4	3	2	2	3	4	3	2	5	4	5	4	4	3	4	4	1	3	2	2	4	6	3
3531	ENSGALP00000038118	RNF13	ENSGALP00000038118	3531	3531	42819	ENSGALP00000038118	Ring finger protein 13	RNF13	TMhelix	1		ENSG00000082996	ENSMUSG00000036503	0	0	0	0	0	0	0	0	1	0	0	0	0	0	0	0	1	0	1	0	1	0	1	0	0	0	0	0	0	0	0	0	1	0	1
962	ENSGALP00000007651	PHKA1	ENSGALP00000007651	962	962	139280	ENSGALP00000007651	Phosphorylase kinase, alpha 1 (muscle)	PHKA1	None	0		ENSG00000067177	ENSMUSG00000034055	1	1	2	3	1	1	1	4	2	1	2	2	0	1	2	2	1	0	0	2	1	1	0	1	0	1	0	0	0	0	1	1	1	2	2
3994	ENSGALP00000043043	SLC25A20	ENSGALP00000043043	3994	3994	32839	ENSGALP00000043043	Solute carrier family 25 (carnitine/acylcarnitine translocase), member 20	SLC25A20	TMhelix	1		ENSG00000178537	ENSMUSG00000032602	5	5	5	3	1	0	1	1	8	7	7	7	7	8	9	7	9	8	7	7	0	0	0	0	6	6	8	7	4	2	2	0	3	5	6
395	ENSGALP00000002963	SLIT3	ENSGALP00000002963	395	395	168480	ENSGALP00000002963	Slit homolog 3	SLIT3	None	0		ENSG00000184347	ENSMUSG00000056427	0	0	0	0	0	0	0	0	0	1	0	0	0	0	0	0	0	0	0	0	0	0	0	0	2	0	0	0	0	0	1	0	1	0	1
929	ENSGALP00000042036;ENSGALP00000007374	ENDOG	ENSGALP00000007374;ENSGALP00000042036	929	929	33357	ENSGALP00000042036	Endonuclease G	ENDOG	None	0		ENSG00000167136	ENSMUSG00000015337	2	2	2	4	2	2	2	2	4	3	4	3	4	4	2	3	4	3	1	2	0	0	0	0	3	5	4	4	2	3	2	2	4	4	5
2842	ENSGALP00000024537;ENSGALP00000036140	ATP1B1	ENSGALP00000024537;ENSGALP00000036140	2842	2842	28469	ENSGALP00000024537	ATPase, Na+/K+ transporting, beta 1 polypeptide	ATP1B1	TMhelix	1		ENSG00000143153	ENSMUSG00000026576	8	6	6	6	5	6	6	4	10	9	10	9	11	11	9	10	9	8	7	8	5	6	6	5	9	8	7	8	6	6	7	7	10	10	10
795	ENSGALP00000006308	RPL23A	ENSGALP00000006308	795	795	17656	ENSGALP00000006308	Ribosomal protein L23a	RPL23A	None	0		ENSG00000198242	ENSMUSG00000094277	2	4	3	5	4	5	5	4	6	5	8	6	8	7	5	7	7	8	5	5	2	1	3	4	8	7	5	6	7	9	6	9	7	7	6
2488	ENSGALP00000020966	AGK	ENSGALP00000020966	2488	2488	51141	ENSGALP00000020966	Acylglycerol kinase	AGK	None	0		ENSG00000006530	ENSMUSG00000029916	5	1	2	2	0	0	0	0	6	5	4	4	5	6	4	5	3	5	5	3	1	1	0	0	1	2	5	3	0	0	0	0	6	5	7
1465	ENSGALP00000012135	SFRP5	ENSGALP00000012135	1465	1465	36223	ENSGALP00000012135	Secreted frizzled-related protein 5	SFRP5	None	0		ENSG00000120057	ENSMUSG00000018822	0	0	0	0	0	0	0	0	1	1	0	1	0	0	0	1	0	1	0	0	0	0	0	0	1	1	0	1	2	1	2	2	0	0	0
1698	ENSGALP00000013991	AHSG	ENSGALP00000013991	1698	1698	37200	ENSGALP00000013991	Alpha-2-HS-glycoprotein	AHSG	None	0		ENSG00000145192	ENSMUSG00000022868	0	0	0	0	1	1	1	0	0	1	0	1	1	1	0	0	1	1	1	1	0	0	0	0	2	1	1	1	2	2	1	1	0	0	2
92	ENSGALP00000000127	INTS4	ENSGALP00000000127	92	92	108640	ENSGALP00000000127	Integrator complex subunit 4	INTS4	None	0		ENSG00000149262	ENSMUSG00000025133	1	0	0	0	0	1	0	0	1	1	0	0	0	0	0	0	0	0	0	0	0	0	0	0	1	0	1	0	2	2	2	2	0	0	0
3815	ENSGALP00000041701	MRPS14	ENSGALP00000041701	3815	3815	14979	ENSGALP00000041701	Mitochondrial ribosomal protein S14 (MRPS14), nuclear gene encoding mitochondrial protein, mRNA.	MRPS14	None	0		ENSG00000120333	ENSMUSG00000058267	1	3	2	2	2	1	2	1	2	2	2	2	2	1	2	2	2	2	2	2	0	0	0	0	3	3	2	2	2	2	1	3	2	2	2
3070	ENSGALP00000026633	HADHA	ENSGALP00000026633	3070	3070	85725	ENSGALP00000026633	Hydroxyacyl-CoA dehydrogenase/3-ketoacyl-CoA thiolase/enoyl-CoA hydratase (trifunctional protein), alpha subunit	HADHA	None	0		ENSG00000084754	ENSMUSG00000025745	27	25	28	28	24	22	25	24	34	33	33	31	35	35	35	32	37	34	35	34	18	17	22	24	29	32	31	31	29	27	30	30	36	34	38
234	ENSGALP00000001483	STT3A	ENSGALP00000001483	234;2239	234	80595	ENSGALP00000001483	STT3A, subunit of the oligosaccharyltransferase complex (catalytic)	STT3A	TMhelix	1		ENSG00000134910	ENSMUSG00000032116	8	7	9	11	4	3	9	7	11	12	12	12	12	9	15	12	8	10	12	11	2	2	5	4	10	11	14	11	8	7	8	10	9	11	13
148	ENSGALP00000000626	MRC2	ENSGALP00000000626	148	148	157870	ENSGALP00000000626	Mannose receptor, C type 2	MRC2	TMhelix	1		ENSG00000011028	ENSMUSG00000020695	14	13	12	10	9	4	6	6	18	17	14	17	14	17	14	15	17	16	16	19	4	5	2	3	14	15	17	15	15	15	16	20	20	17	19
1701	ENSGALP00000014004	PTK7	ENSGALP00000014004	1701	1701	115980	ENSGALP00000014004	Protein tyrosine kinase 7	PTK7	TMhelix	1		ENSG00000112655	ENSMUSG00000023972	3	2	5	3	2	6	5	3	5	4	3	3	6	2	6	2	1	3	1	2	0	0	0	0	4	3	6	5	5	3	2	3	6	7	9
1092	ENSGALP00000008764	NDUFB10	ENSGALP00000008764	1092	1092	20497	ENSGALP00000008764	NADH dehydrogenase (ubiquinone) 1 beta subcomplex, 10, 22kDa	NDUFB10	None	0		ENSG00000140990	ENSMUSG00000040048	2	3	4	3	0	2	1	2	5	5	6	3	6	6	4	5	6	5	4	5	2	2	2	1	3	4	3	4	2	2	2	2	6	5	6
2168	ENSGALP00000018057	ABCB10	ENSGALP00000018057	2168	2168	65330	ENSGALP00000018057	ATP-binding cassette, sub-family B (MDR/TAP), member 10	ABCB10	TMhelix	1		ENSG00000135776	ENSMUSG00000031974	0	0	1	0	0	0	0	0	5	4	6	4	5	5	7	6	0	0	3	2	0	0	0	0	1	1	3	0	0	0	0	0	2	2	2
2846	ENSGALP00000024624	TOMM70A	ENSGALP00000024624	2846	2846	72550	ENSGALP00000024624	Translocase of outer mitochondrial membrane 70 homolog A	TOMM70A	None	0		ENSG00000154174	ENSMUSG00000022752	9	11	10	6	2	2	2	3	13	16	19	15	18	17	18	19	16	15	16	14	1	0	3	2	13	12	10	14	8	10	2	7	15	13	16
3621	ENSGALP00000039371;ENSGALP00000017782	LIN7A;LIN7C	ENSGALP00000039371	3621	3621	21847	ENSGALP00000039371	Lin-7 homolog B	LIN7C	None	0		ENSG00000148943	ENSMUSG00000027162	4	4	2	2	4	5	2	2	5	5	2	2	5	2	3	2	3	4	0	1	0	0	0	1	1	0	1	2	4	4	4	3	5	4	4
2153;2840	ENSGALP00000017932;ENSGALP00000024493	ROR2;ROR1	ENSGALP00000024493;ENSGALP00000017932	2153;2840	2153;2840	104600	ENSGALP00000024493_family	Family {Receptor tyrosine kinase-like orphan receptor 2}	ROR2;ROR1	TMhelix	1		ENSG00000169071	ENSMUSG00000021464	1	1	0	0	0	0	0	0	4	2	4	3	4	3	6	0	0	0	0	1	0	0	0	0	2	1	4	2	0	1	2	2	1	0	1
2682	ENSGALP00000023081	SUPT5H	ENSGALP00000023081	2682	2682	120010	ENSGALP00000023081	Suppressor of Ty 5 homolog	SUPT5H	ND	0		ENSG00000196235	ENSMUSG00000003435	3	3	3	6	2	2	2	3	5	6	4	4	3	5	5	3	5	4	5	5	1	0	0	1	3	4	7	7	4	6	7	5	5	3	3
284	ENSGALP00000002025	ST14	ENSGALP00000002025	284	284	93517	ENSGALP00000002025	Suppression of tumorigenicity 14 (colon carcinoma)	ST14	TMhelix	1		ENSG00000149418	ENSMUSG00000031995	0	1	0	0	0	1	0	0	5	5	0	2	1	2	1	2	1	1	2	1	0	1	0	0	1	1	2	1	0	1	0	0	5	5	5
471	ENSGALP00000003684	GPC1	ENSGALP00000003684	471	471	61058	ENSGALP00000003684	Glypican-1	GPC1	None	0		ENSG00000063660	ENSMUSG00000034220	0	0	0	1	0	0	0	0	1	1	0	0	1	0	0	0	0	0	1	0	0	0	0	0	1	0	0	1	1	1	1	1	0	1	0
2691	ENSGALP00000023152	MAN1A2	ENSGALP00000023152	2691	2691	73074	ENSGALP00000023152	Mannosidase, alpha, class 1A, member 2	MAN1A2	TMhelix	1		ENSG00000198162	ENSMUSG00000008763	2	0	0	2	0	0	0	2	1	3	1	1	2	2	1	1	1	1	2	1	0	0	0	0	1	2	1	2	1	1	1	1	3	3	2
266	ENSGALP00000001848	PIGU	ENSGALP00000001848	266	266	50219	ENSGALP00000001848	Phosphatidylinositol glycan anchor biosynthesis, class U	PIGU	TMhelix	1		ENSG00000101464	ENSMUSG00000038383	1	1	1	1	1	1	0	1	1	1	1	1	1	1	1	1	1	2	2	2	0	0	0	0	2	1	2	3	2	1	1	2	1	1	1
2504	ENSGALP00000021146	CDYL2	ENSGALP00000021146	2504	2504	56617	ENSGALP00000021146	Chromodomain protein, Y-like 2	CDYL2	None	0		ENSG00000166446	ENSMUSG00000031758	0	0	1	1	0	1	0	0	1	0	1	1	0	1	0	0	1	1	1	1	0	0	1	1	1	0	1	0	0	0	0	1	1	1	1
1205	ENSGALP00000009858	ZC3H18	ENSGALP00000009858	1205	1205	110400	ENSGALP00000009858	Zinc finger CCCH-type containing 18	ZC3H18	None	0	0.431373	ENSG00000158545	ENSMUSG00000017478	1	1	1	0	0	0	0	1	3	3	3	3	3	3	2	3	1	1	2	1	0	0	0	0	2	1	2	2	3	3	3	3	3	1	2
501	ENSGALP00000003955	OLFM1	ENSGALP00000003955	501	501	55529	ENSGALP00000003955	Olfactomedin 1	OLFM1	None	0		ENSG00000130558	ENSMUSG00000026833	0	0	1	1	0	1	0	0	2	1	0	1	0	2	0	0	1	0	0	0	0	0	0	0	2	0	0	1	1	1	1	1	0	0	1
3988	ENSGALP00000043321;ENSGALP00000042993	CERS2	ENSGALP00000042993;ENSGALP00000043321	3988	3988	44620	ENSGALP00000043321	Ceramide synthase 2	CERS2	TMhelix	1		ENSG00000143418	ENSMUSG00000015714	0	1	1	1	0	0	0	0	1	1	1	1	1	0	0	1	1	1	0	1	1	1	0	0	1	1	0	0	1	1	1	1	1	1	1
2199	ENSGALP00000018276	AGPAT9	ENSGALP00000018276	2199	2199	50112	ENSGALP00000018276	1-acylglycerol-3-phosphate O-acyltransferase 9 (AGPAT9	AGPAT9	TMhelix	1		ENSG00000138678	ENSMUSG00000029314	0	0	0	0	0	0	1	0	1	1	0	0	0	0	0	0	1	1	1	1	0	0	0	0	0	1	0	0	0	0	0	0	0	0	1
2939	ENSGALP00000025404	IMMT	ENSGALP00000025404	2939	2939	79223	ENSGALP00000025404	Inner membrane protein, mitochondrial	IMMT	None	0		ENSG00000132305	ENSMUSG00000052337	23	27	21	21	6	6	13	9	28	25	31	28	32	31	27	31	31	30	27	27	12	10	11	13	26	24	24	23	18	13	17	19	29	29	30
1824	ENSGALP00000015051	PLRG1	ENSGALP00000015051	1824	1824	57121	ENSGALP00000015051	Pleiotropic regulator 1	PLRG1	None	0		ENSG00000171566	ENSMUSG00000027998	2	3	2	4	2	1	2	3	4	4	4	4	4	4	3	4	3	5	4	5	1	1	1	2	5	5	4	4	3	3	4	3	3	3	3
1450	ENSGALP00000012057	COX15	ENSGALP00000012057	1450	1450	42838	ENSGALP00000012057	Cytochrome c oxidase assembly homolog 15	COX15	TMhelix	1		ENSG00000014919	ENSMUSG00000040018	3	2	4	2	0	0	0	0	3	4	4	2	4	3	3	3	3	3	3	3	0	0	0	0	4	3	2	3	1	1	0	0	5	3	4
3100	ENSGALP00000027030	RPL31	ENSGALP00000027030	3100	3100	14692	ENSGALP00000027030	Ribosomal protein L31	RPL31	None	0		ENSG00000071082	ENSMUSG00000073702	2	2	2	3	2	2	2	3	2	2	3	3	3	3	3	3	3	3	3	3	1	0	0	1	2	3	3	3	1	2	2	3	3	2	3
193	ENSGALP00000001091	CAPN5	ENSGALP00000001091	193	193	73317	ENSGALP00000001091	Calpain 5	CAPN5	None	0		ENSG00000149260	ENSMUSG00000035547	3	4	5	7	3	2	3	3	7	7	9	7	6	9	7	7	6	6	9	7	0	0	0	0	4	6	7	7	3	3	3	3	8	8	8
3844	ENSGALP00000041913	MYL9	ENSGALP00000041913	2773;3844	3844	19845	ENSGALP00000041913	Myosin, light chain 9, regulatory	MYL9	None	0		ENSG00000101335	ENSMUSG00000067818	1	1	1	1	1	2	0	1	2	1	1	1	2	2	1	1	2	2	1	1	1	1	1	1	1	1	1	0	1	1	1	2	2	2	1
419	ENSGALP00000003165	ARVCF	ENSGALP00000003165	419	419	109710	ENSGALP00000003165	Armadillo repeat gene deleted in velocardiofacial syndrome	ARVCF	None	0		ENSG00000099889	ENSMUSG00000000325	6	6	7	6	3	2	4	4	11	11	13	12	12	11	12	10	10	12	11	9	0	0	0	1	10	8	12	12	10	10	12	11	9	7	11
2387	ENSGALP00000019958	ITGA9	ENSGALP00000019958	2387	2387	115020	ENSGALP00000019958	Integrin, alpha 9	ITGA9	TMhelix	1		ENSG00000144668	ENSMUSG00000039115	1	0	2	0	0	0	1	0	1	0	0	0	0	0	0	0	0	1	1	0	0	0	0	0	1	2	1	1	1	1	2	1	0	0	0
257	ENSGALP00000001766	POLR2C	ENSGALP00000001766	257	257	31389	ENSGALP00000001766	Polymerase (RNA) II (DNA directed) polypeptide C, 33kDa	POLR2C	None	0		ENSG00000102978	ENSMUSG00000031783	1	1	0	0	0	0	0	0	2	2	2	1	3	2	1	2	2	3	3	2	0	0	0	0	0	0	2	2	2	1	2	2	0	3	2
847	ENSGALP00000006684	ELFN1	ENSGALP00000006684	847	847	89727	ENSGALP00000006684	Extracellular leucine-rich repeat and fibronectin type III domain containing 1	ELFN1	TMhelix	1		ENSG00000225968	ENSMUSG00000048988	0	0	0	0	0	0	0	0	0	1	0	0	0	0	0	0	0	0	1	0	0	0	0	0	0	1	1	0	1	0	0	0	1	1	1
1829	ENSGALP00000015063	FGG	ENSGALP00000015063	1829	1829	49954	ENSGALP00000015063	Fibrinogen gamma chain	FGG	None	0		ENSG00000171557	ENSMUSG00000033860	3	3	2	1	3	3	1	1	3	4	1	2	3	1	1	0	0	0	2	1	0	0	0	0	5	4	3	5	5	4	4	3	3	1	3
1193	ENSGALP00000009725	DNAJC5	ENSGALP00000009725	1193	1193	22097	ENSGALP00000009725	DnaJ (Hsp40) homolog, subfamily C, member 5	DNAJC5	TMhelix	1		ENSG00000101152	ENSMUSG00000000826	1	1	1	2	2	2	2	2	1	2	2	2	2	1	1	2	2	2	2	2	0	0	1	1	1	1	2	1	1	1	1	1	3	3	2
951	ENSGALP00000007540	TMOD2	ENSGALP00000007540	951	951	39463	ENSGALP00000007540	Tropomodulin 2 (neuronal)	TMOD2	None	0		ENSG00000128872	ENSMUSG00000032186	1	1	1	1	1	0	0	0	1	0	0	0	0	0	0	1	1	0	1	0	0	0	0	0	0	0	0	0	0	0	1	1	1	1	1
1855	ENSGALP00000015287	CAV1	ENSGALP00000015287	1855	1855	20468	ENSGALP00000015287	Caveolin 1, caveolae protein, 22kDa (CAV1	CAV1	TMhelix	1		ENSG00000105974	ENSMUSG00000007655	0	0	0	0	0	0	0	0	0	1	1	0	1	0	2	0	0	1	2	0	0	0	0	0	0	0	0	0	0	0	0	0	1	0	1
350	ENSGALP00000002523	SPCS1	ENSGALP00000002523	350	350	27210	ENSGALP00000002523	Signal peptidase complex subunit 1 homolog	SPCS1	TMhelix	1		ENSG00000114902	ENSMUSG00000021917	0	0	1	0	0	0	0	0	1	1	1	2	0	2	1	1	2	1	1	1	0	0	0	1	1	1	2	1	0	0	0	0	1	1	1
2709	ENSGALP00000023284	AK3	ENSGALP00000023284	2709	2709	25571	ENSGALP00000023284	Adenylate kinase 3	AK3	None	0		ENSG00000147853	ENSMUSG00000024782	0	1	0	1	1	0	1	0	1	1	0	0	0	1	1	0	2	1	0	0	0	0	0	0	0	0	0	0	1	1	0	0	0	1	0
1178	ENSGALP00000009577	SEC61A1	ENSGALP00000009577	1178;2634	1178	52278	ENSGALP00000009577	Sec61 alpha 1 subunit	SEC61A1	TMhelix	1		ENSG00000058262	ENSMUSG00000030082	1	1	2	2	1	1	1	1	1	3	3	3	2	3	3	3	3	3	2	3	2	0	1	2	2	2	3	3	2	2	3	2	3	3	3
2882	ENSGALP00000024853	SDCBP	ENSGALP00000024853	2882	2882	32057	ENSGALP00000024853	Syndecan binding protein (syntenin) (SDCBP	SDCBP	TMhelix	1		ENSG00000137575	ENSMUSG00000028249	1	1	2	2	1	1	2	1	2	1	1	1	2	2	2	1	2	2	2	2	0	0	0	0	1	1	2	1	1	0	1	1	2	2	3
2954	ENSGALP00000025571	MMP16	ENSGALP00000025571	2954	2954	69816	ENSGALP00000025571	Matrix metallopeptidase 16 (membrane-inserted) (MMP16	MMP16	TMhelix	1		ENSG00000156103	ENSMUSG00000028226	1	0	0	0	0	0	0	0	0	0	0	0	0	0	1	0	0	0	0	0	0	0	0	0	0	1	1	0	1	1	1	1	0	0	1
376	ENSGALP00000002786;ENSGALP00000042423	MXRA7	ENSGALP00000002786;ENSGALP00000042423	376	376	21117	ENSGALP00000002786	Matrix-remodelling associated 7	MXRA7	TMhelix	1		ENSG00000182534	ENSMUSG00000020814	0	0	0	1	0	0	1	1	0	0	1	1	0	0	1	1	0	1	1	0	0	0	0	0	0	1	1	0	0	0	0	1	0	1	1
3770	ENSGALP00000041297	NGFR	ENSGALP00000041297	3770	3770	44624	ENSGALP00000041297	Nerve growth factor receptor (NGFR	NGFR	TMhelix	1		ENSG00000064300	ENSMUSG00000000120	4	4	5	4	3	4	3	4	6	4	5	5	5	4	5	5	3	3	5	6	1	2	1	0	6	5	6	6	6	6	8	5	6	7	8
3529	ENSGALP00000038105;ENSGALP00000015057	FGB	ENSGALP00000015057;ENSGALP00000038105	3529	3529	54580	ENSGALP00000038105	Fibrinogen beta chain	FGB	None	0		ENSG00000171564	ENSMUSG00000033831	1	3	2	2	1	1	1	3	2	2	2	2	3	1	1	2	1	1	0	0	0	0	0	0	4	3	5	4	5	4	5	7	1	2	2
1275	ENSGALP00000010434	KIF20B	ENSGALP00000010434	1275	1275	193920	ENSGALP00000010434	Kinesin family member 20B	KIF20B	None	0		ENSG00000138182	ENSMUSG00000024795	1	1	0	1	0	0	0	0	1	1	0	0	0	1	0	1	1	1	0	0	1	0	0	0	0	0	1	1	1	1	1	1	0	1	1
3328	ENSGALP00000033089	NDUFA10	ENSGALP00000033089	3328	3328	41449	ENSGALP00000033089	NADH dehydrogenase (ubiquinone) 1 alpha subcomplex, 10, 42kDa	NDUFA10	None	0		ENSG00000130414	ENSMUSG00000026260	9	11	11	11	3	5	1	4	15	16	18	15	16	16	17	18	19	18	16	18	2	1	2	1	10	14	13	16	9	9	9	7	19	18	17
1700	ENSGALP00000013999	NDUFS1	ENSGALP00000013999	1700	1700	79594	ENSGALP00000013999	NADH dehydrogenase (ubiquinone) Fe-S protein 1, 75kDa (NADH-coenzyme Q reductase)	NDUFS1	None	0		ENSG00000023228	ENSMUSG00000025968	17	24	18	22	7	10	13	15	25	24	25	25	26	27	25	27	24	24	22	25	7	5	8	6	22	23	23	21	16	18	14	18	27	26	25
1142	ENSGALP00000009225	NCBP2	ENSGALP00000009225	1142	1142	19330	ENSGALP00000009225	Nuclear cap-binding protein subunit 2	NCBP2	None	0		None	None	0	0	1	2	1	1	0	1	2	2	1	1	1	2	1	1	1	1	1	1	0	0	0	0	2	1	3	1	1	0	2	3	1	1	1
2185	ENSGALP00000018176	GNPAT	ENSGALP00000018176	2185	2185	82148	ENSGALP00000018176	Glyceronephosphate O-acyltransferase	GNPAT	None	0		ENSG00000116906	ENSMUSG00000031985	1	0	1	1	0	0	0	0	3	3	3	3	2	4	2	2	3	4	1	3	0	0	0	0	4	2	2	4	1	3	1	2	2	1	1
1721	ENSGALP00000014191	CYP20A1	ENSGALP00000014191	1721	1721	52427	ENSGALP00000014191	Cytochrome P450, family 20, subfamily A, polypeptide 1	CYP20A1	TMhelix	1		ENSG00000119004	ENSMUSG00000049439	3	3	5	6	1	1	5	2	7	6	9	9	6	6	7	10	7	9	10	8	0	0	1	0	7	5	9	9	3	2	6	5	7	6	4
2718	ENSGALP00000023352;ENSGALP00000042954;ENSGALP00000012485;ENSGALP00000022340	MYH10;MYH11B;MYH6;MYH7B	ENSGALP00000023352	1288;2434;2718	2718	229040	ENSGALP00000023352	Myosin, heavy chain 10, non-muscle	MYH10	None	0		ENSG00000133026	ENSMUSG00000020900	48	52	57	55	45	39	49	50	66	61	72	71	68	63	70	68	63	66	68	67	21	12	20	21	69	66	68	55	60	64	57	62	67	63	68
696	ENSGALP00000005534	LACTB	ENSGALP00000005534	696	696	57977	ENSGALP00000005534	Lactamase, beta (LACTB), nuclear gene encoding mitochondrial protein, mRNA.	LACTB	TMhelix	1		ENSG00000103642	ENSMUSG00000032370	2	1	2	4	1	1	2	2	4	3	5	4	3	3	4	4	1	2	3	3	0	0	0	0	4	1	4	3	2	0	2	2	2	1	2
1926	ENSGALP00000015897	GOLGB1	ENSGALP00000015897	1524;1926;2147	1926	369660	ENSGALP00000015897	Golgin B1	GOLGB1	TMhelix	1		ENSG00000173230	ENSMUSG00000034243	0	2	1	3	0	0	0	1	1	1	2	1	1	1	1	1	0	1	2	2	0	0	0	0	2	0	2	1	0	0	0	2	4	3	2
1113	ENSGALP00000042289;ENSGALP00000008918	USP47	ENSGALP00000008918;ENSGALP00000042289	1113	1113	157270	ENSGALP00000042289	Ubiquitin specific peptidase 47	USP47	None	0		ENSG00000170242	ENSMUSG00000059263	1	1	1	2	2	1	2	2	0	0	0	0	1	0	0	0	0	1	1	0	0	0	0	0	1	0	1	0	0	0	0	0	0	0	1
852	ENSGALP00000023172;ENSGALP00000006727	LGALS8	ENSGALP00000006727;ENSGALP00000023172	852	852	33689	ENSGALP00000023172	Lectin, galactoside-binding, soluble, 8	LGALS8	None	0		ENSG00000116977	ENSMUSG00000057554	0	0	0	0	0	0	0	0	2	1	0	1	1	2	1	0	0	1	1	0	1	0	0	1	0	0	1	0	0	1	1	1	1	1	2
779	ENSGALP00000043415;ENSGALP00000006164	SMARCE1	ENSGALP00000006164;ENSGALP00000043415	779	779	46741	ENSGALP00000043415	SWI/SNF related, matrix associated, actin dependent regulator of chromatin, subfamily e, member 1 (SMARCE1	SMARCE1	None	0		ENSG00000073584	ENSMUSG00000037935	1	1	3	2	2	2	3	3	3	2	3	2	1	2	3	3	2	2	3	3	0	0	1	0	3	2	3	2	3	2	3	3	2	2	3
2100	ENSGALP00000017341	HNRNPU	ENSGALP00000017341	2100	2100	74994	ENSGALP00000017341	Heterogeneous nuclear ribonucleoprotein U (scaffold attachment factor A)	HNRNPU	None	0		ENSG00000153187	ENSMUSG00000100725	8	12	6	9	10	9	9	6	14	13	12	12	11	16	12	13	14	17	10	12	4	1	4	6	17	16	18	16	16	16	16	19	10	11	16
2572	ENSGALP00000021957	SYNE1	ENSGALP00000021957	2316;2572	2572	1012900	ENSGALP00000021957	Spectrin repeat containing, nuclear envelope 1	SYNE1	TMhelix	1		ENSG00000131018	ENSMUSG00000096054	3	1	2	1	1	1	3	0	4	2	3	2	3	1	2	1	2	0	1	1	0	1	0	1	2	0	0	2	2	2	4	2	2	0	3
202	ENSGALP00000001233	NDUFA2	ENSGALP00000001233	202	202	11199	ENSGALP00000001233	NADH dehydrogenase (ubiquinone) 1 alpha subcomplex, 2, 8kDa	NDUFA2	None	0		ENSG00000131495	ENSMUSG00000014294	3	3	2	3	2	3	2	3	3	3	3	3	3	3	2	3	3	3	2	3	2	2	2	2	2	2	2	2	1	1	1	1	3	4	4
314	ENSGALP00000002319	VWA1	ENSGALP00000002319	314	314	54789	ENSGALP00000002319	Von Willebrand factor A domain containing 1	VWA1	None	0		ENSG00000179403	ENSMUSG00000042116	0	1	1	0	0	1	1	1	1	1	1	1	1	1	1	1	0	0	0	0	0	0	0	0	1	1	0	0	1	1	1	2	1	1	1
3993	ENSGALP00000043034	SLC12A9	ENSGALP00000043034	3993	3993	92397	ENSGALP00000043034	Solute carrier family 12, member 9	SLC12A9	TMhelix	1		ENSG00000146828	ENSMUSG00000037344	1	0	2	1	0	0	0	0	3	3	4	1	3	3	2	2	1	2	2	3	0	0	0	0	1	0	0	1	1	0	0	0	3	2	3
1884	ENSGALP00000015519	SLC25A12	ENSGALP00000015519	1883;1884	1884	77359	ENSGALP00000015519	Solute carrier family 25 (aspartate/glutamate carrier), member 12	SLC25A12	None	0		ENSG00000115840	ENSMUSG00000027010	10	10	13	13	0	0	4	3	13	15	19	17	16	15	18	18	16	15	16	16	1	0	2	2	12	11	15	13	7	5	6	8	14	14	14
3363	ENSGALP00000034433	WDR18	ENSGALP00000034433	3363	3363	47402	ENSGALP00000034433	WD repeat domain 18 (WDR18	WDR18	None	0		ENSG00000065268	ENSMUSG00000035754	2	1	4	3	3	2	1	1	4	1	3	4	3	2	5	3	2	2	3	4	0	0	1	0	2	1	4	4	1	4	4	5	4	2	5
2728	ENSGALP00000023446	PHB2	ENSGALP00000023446	2728	2728	30630	ENSGALP00000023446	Prohibitin 2	PHB2	None	0		ENSG00000215021	ENSMUSG00000004264	12	12	10	12	5	6	7	10	13	14	12	13	14	14	11	13	13	13	12	13	5	6	5	7	13	13	10	10	12	13	11	9	13	12	12
3996	ENSGALP00000043047	CLDN1	ENSGALP00000043047	3996	3996	22626	ENSGALP00000043047	Claudin 1	CLDN1	TMhelix	1		ENSG00000163347	ENSMUSG00000022512	1	1	1	1	0	0	1	0	1	1	1	1	1	0	1	1	1	1	1	1	0	0	1	1	1	1	1	1	0	0	1	0	1	1	1
2957	ENSGALP00000025593	COL12A1	ENSGALP00000025593	2957	2957	339800	ENSGALP00000025593	Collagen, type XII, alpha 1	COL12A1	None	0		ENSG00000111799	ENSMUSG00000032332	1	0	0	0	1	1	1	0	3	1	3	3	0	2	0	1	1	0	0	1	0	0	0	0	11	5	6	9	6	7	5	7	2	1	1
900	ENSGALP00000007138	FAM73B	ENSGALP00000007138	900	900	66168	ENSGALP00000007138	Family with sequence similarity 73, member B	FAM73B	TMhelix	1		ENSG00000148343	ENSMUSG00000026858	2	1	0	1	0	0	0	0	0	1	4	2	1	1	2	2	0	0	1	1	0	0	1	0	0	0	2	0	0	1	1	0	2	3	3
2276	ENSGALP00000018939	GC	ENSGALP00000018939	2276	2276	53716	ENSGALP00000018939	Group-specific component (vitamin D binding protein)	GC	None	0		ENSG00000145321	ENSMUSG00000035540	0	1	1	2	1	1	1	1	1	0	0	1	1	1	1	1	1	1	1	1	0	0	1	0	2	0	2	0	2	2	2	2	1	1	2
1369	ENSGALP00000011318;ENSGALP00000033285	NR2F1;NR2F2	ENSGALP00000011318;ENSGALP00000033285	1369	1369	45427	ENSGALP00000011318	Nuclear receptor subfamily 2, group F, member 2	NR2F2	None	0		ENSG00000185551	ENSMUSG00000030551	0	0	1	1	1	0	0	0	1	1	0	1	1	0	0	0	0	0	0	0	0	0	0	0	1	1	1	1	2	2	2	2	0	0	0
2560	ENSGALP00000021833	TMF1	ENSGALP00000021833	2560	2560	123570	ENSGALP00000021833	TATA element modulatory factor 1	TMF1	None	0	0.392157	ENSG00000144747	ENSMUSG00000030059	1	1	1	1	0	0	0	0	0	1	1	0	1	2	1	1	1	2	1	0	0	0	0	0	0	0	0	0	1	1	0	1	2	1	2
368	ENSGALP00000002721;ENSGALP00000016529	RFX2;RFX3	ENSGALP00000002721;ENSGALP00000016529	368	368	80740	ENSGALP00000002721	Regulatory factor X, 2 (influences HLA class II expression)	RFX2	None	0		ENSG00000087903	ENSMUSG00000024206	0	1	1	0	0	0	1	1	0	0	1	0	0	0	1	0	0	0	0	0	0	0	0	0	1	0	1	1	1	2	1	1	0	0	0
2868	ENSGALP00000042710;ENSGALP00000024776	None	ENSGALP00000024776;ENSGALP00000042710	2868	2868	29629	ENSGALP00000042710	None	None	ND	0		ENSG00000120925	ENSMUSG00000013878	0	0	1	0	0	0	0	0	1	1	1	1	1	0	1	0	1	1	1	1	0	0	0	0	0	1	1	0	1	1	1	1	1	1	0
1204	ENSGALP00000009853	ZNF326	ENSGALP00000009853	1204	1204	63540	ENSGALP00000009853	Zinc finger protein 326	ZNF326	ND	0		ENSG00000162664	ENSMUSG00000029290	1	3	2	2	2	2	2	2	4	4	3	5	2	4	4	4	6	4	3	4	0	0	0	0	4	5	4	4	6	6	6	5	3	4	4
1136	ENSGALP00000009169	SQRDL	ENSGALP00000009169	1136	1136	49972	ENSGALP00000009169	Sulfide quinone reductase-like	SQRDL	None	0		ENSG00000137767	ENSMUSG00000005803	1	1	1	0	0	0	0	0	3	3	4	2	3	3	2	4	3	2	2	2	0	0	1	0	1	2	2	2	1	1	2	3	2	1	2
1396	ENSGALP00000011556	SIK3	ENSGALP00000011556	1396	1396	135450	ENSGALP00000011556	SIK family kinase 3	SIK3	None	0		ENSG00000160584	ENSMUSG00000034135	0	0	0	0	0	0	1	1	0	1	0	0	0	0	0	0	1	0	0	0	1	0	1	0	0	0	0	0	0	1	1	1	0	0	1
1686	ENSGALP00000013904	SLC8A1	ENSGALP00000013904	1686	1686	105920	ENSGALP00000013904	Solute carrier family 8 (sodium/calcium exchanger), member 1	SLC8A1	TMhelix	1		ENSG00000183023	ENSMUSG00000054640	2	0	0	0	0	0	1	0	1	2	1	1	1	2	1	2	1	1	0	2	1	0	0	0	1	1	1	2	0	1	1	1	2	2	2
227	ENSGALP00000039997;ENSGALP00000001456	EFTUD2	ENSGALP00000001456;ENSGALP00000039997	227	227	109480	ENSGALP00000039997	Elongation factor Tu GTP binding domain containing 2	EFTUD2	None	0		ENSG00000108883	ENSMUSG00000020929	11	16	18	19	11	14	13	9	24	19	24	27	25	21	27	21	25	22	27	22	3	2	6	5	26	24	32	29	30	30	33	31	19	20	23
3535	ENSGALP00000038150	C20H20ORF108	ENSGALP00000038150	3535	3535	13752	ENSGALP00000038150	Chromosome 20 open reading frame, human C20orf108 (C20H20ORF108	C20H20ORF108	ND	0		ENSG00000124098	ENSMUSG00000027495	1	1	0	1	0	0	0	0	3	2	1	2	2	3	1	1	2	2	2	1	0	0	0	0	1	1	2	2	1	1	0	1	2	2	2
728	ENSGALP00000005789	AP3M2	ENSGALP00000005789	728;1022	728	47065	ENSGALP00000005789	Adaptor-related protein complex 3, mu 2 subunit	AP3M2	None	0		ENSG00000070718	ENSMUSG00000031539	3	4	3	4	2	0	1	2	3	6	5	4	3	7	5	4	6	5	5	6	0	0	0	0	3	3	5	4	5	4	5	3	5	5	3
1212	ENSGALP00000009946	LIMA1	ENSGALP00000009946	1212	1212	85113	ENSGALP00000009946	LIM domain and actin binding 1	LIMA1	None	0		ENSG00000050405	ENSMUSG00000023022	5	4	2	3	3	4	2	2	2	1	3	2	2	2	4	2	3	2	4	3	1	1	1	1	5	4	5	5	4	3	4	2	4	2	5
643	ENSGALP00000005084	PEF1	ENSGALP00000005084	643	643	24363	ENSGALP00000005084	Penta-EF-hand domain containing 1	PEF1	None	0		ENSG00000162517	ENSMUSG00000028779	1	1	2	1	0	0	0	0	2	2	1	1	1	1	1	1	2	1	1	1	0	0	0	0	1	2	2	1	2	2	1	1	1	1	1
2752	ENSGALP00000023771	TRAPPC13	ENSGALP00000023771	2752	2752	46025	ENSGALP00000023771	Trafficking protein particle complex 13	TRAPPC13	None	0		ENSG00000113597	ENSMUSG00000021711	0	0	0	0	1	0	1	0	0	0	1	0	0	0	1	0	1	0	0	0	0	0	0	0	0	0	1	0	0	0	1	1	1	0	0
2549	ENSGALP00000021749	SF3B4	ENSGALP00000021749	2549	2549	43923	ENSGALP00000021749	Splicing factor 3b, subunit 4, 49kDa	SF3B4	None	0		ENSG00000143368	ENSMUSG00000068856	1	1	2	3	1	1	2	2	1	1	2	3	1	0	3	2	1	2	3	2	1	1	2	2	0	1	1	2	3	1	3	3	2	1	2
2704	ENSGALP00000023265	VAMP1	ENSGALP00000023265	2704;3366	2704	12850	ENSGALP00000023265	Vesicle-associated membrane protein 1 (synaptobrevin 1)	VAMP1	TMhelix	1		ENSG00000139190	ENSMUSG00000030337	0	0	0	1	0	0	0	0	1	1	1	1	1	0	1	1	1	1	1	1	0	0	1	0	1	0	1	1	0	0	1	0	2	1	1
950	ENSGALP00000007529;ENSGALP00000007531	STAU1	ENSGALP00000007529;ENSGALP00000007531	950;2916	950	78076	ENSGALP00000007529	Staufen, RNA binding protein, homolog 1	STAU1	None	0		ENSG00000124214	ENSMUSG00000039536	7	6	3	7	4	4	5	6	7	7	9	11	9	8	6	8	7	8	8	8	0	0	0	0	9	9	8	10	6	8	8	9	5	4	6
254	ENSGALP00000001750;ENSGALP00000041216	PHB	ENSGALP00000001750	254	254	29896	ENSGALP00000001750	Prohibitin	PHB	None	0		ENSG00000167085	ENSMUSG00000038845	11	13	11	11	9	7	8	8	17	16	16	18	15	17	14	14	16	16	13	15	6	7	6	8	13	14	13	13	12	14	13	12	17	16	18
1581	ENSGALP00000013106	NDUFS3	ENSGALP00000013106	1581	1581	29189	ENSGALP00000013106	NADH dehydrogenase (ubiquinone) Fe-S protein 3, 30kDa (NADH-coenzyme Q reductase)	NDUFS3	None	0		ENSG00000213619	ENSMUSG00000005510	13	15	11	12	6	6	8	6	15	16	16	16	14	17	17	17	17	16	17	17	1	3	4	2	15	16	16	13	12	13	11	10	14	13	13
963	ENSGALP00000007657	EPB42	ENSGALP00000007657	963	963	79196	ENSGALP00000007657	Erythrocyte membrane protein band 4.2	EPB42	None	0		ENSG00000166947	ENSMUSG00000023216	0	0	1	0	0	0	0	0	3	1	3	1	1	0	1	1	0	0	1	1	0	0	0	0	0	0	1	0	1	0	0	0	1	2	1
3633	ENSGALP00000039544	LSG1	ENSGALP00000039544	3633	3633	73814	ENSGALP00000039544	Large subunit GTPase 1 homolog	LSG1	None	0		ENSG00000041802	ENSMUSG00000022538	0	0	0	1	0	0	0	0	0	0	1	0	0	1	0	0	0	0	0	1	0	0	0	0	0	1	1	0	1	1	1	2	0	1	0
2743	ENSGALP00000023648	MEGF10	ENSGALP00000023648	2743	2743	130120	ENSGALP00000023648	Multiple EGF-like-domains 10	MEGF10	TMhelix	1		ENSG00000145794	ENSMUSG00000024593	0	0	1	0	1	0	0	0	0	0	1	1	0	0	1	0	0	0	0	0	0	0	0	0	0	0	1	0	0	0	0	1	0	0	0
3031	ENSGALP00000026290	AGPAT5	ENSGALP00000026290	3031	3031	42376	ENSGALP00000026290	1-acylglycerol-3-phosphate O-acyltransferase 5	AGPAT5	TMhelix	1		ENSG00000155189	ENSMUSG00000031467	3	3	1	2	1	1	1	1	5	3	5	5	5	4	5	5	5	4	4	4	0	0	0	0	4	4	5	3	1	1	1	0	4	2	4
853	ENSGALP00000006760	TSPAN15	ENSGALP00000006760	853	853	32966	ENSGALP00000006760	Tetraspanin 15	TSPAN15	TMhelix	1		ENSG00000099282	ENSMUSG00000037031	0	0	1	0	0	0	1	1	4	3	4	4	3	2	3	3	1	3	2	3	0	0	1	1	1	2	2	1	0	0	0	1	3	2	2
422	ENSGALP00000034179;ENSGALP00000003183	EXOC7;Q5ZIN3	ENSGALP00000003183;ENSGALP00000034179	422	422	78284	ENSGALP00000034179	Exocyst complex component 7	Q5ZIN3	ND	0		ENSG00000182473	ENSMUSG00000020792	2	2	1	1	2	2	2	1	2	3	0	1	1	1	2	0	0	1	0	1	0	0	0	0	1	1	1	0	2	2	2	0	1	1	0
3622	ENSGALP00000039377;ENSGALP00000013792	EHMT1;Q5F3H1	ENSGALP00000013792;ENSGALP00000039377	3622	3622	100630	ENSGALP00000039377	Euchromatic histone methyltransferase 1	Q5F3H1	ND	0		ENSG00000181090	ENSMUSG00000036893	0	0	0	1	0	1	0	1	0	0	0	1	1	1	0	1	1	0	1	0	0	0	0	0	0	0	1	1	2	1	3	1	0	0	1
1966	ENSGALP00000016191	HEATR5A	ENSGALP00000016191	1966	1966	225270	ENSGALP00000016191	HEAT repeat containing 5A	HEATR5A	None	0		ENSG00000129493	ENSMUSG00000035181	0	1	1	1	2	1	3	1	1	1	1	1	0	0	1	1	1	1	1	1	0	1	1	1	1	3	2	1	3	3	2	2	0	0	1
1007	ENSGALP00000007973	USP30	ENSGALP00000007973	1007	1007	57777	ENSGALP00000007973	Ubiquitin specific peptidase 30	USP30	TMhelix	1		ENSG00000135093	ENSMUSG00000029592	0	0	1	1	0	0	0	0	1	0	1	1	1	1	1	1	0	1	0	1	0	0	0	0	0	1	0	1	0	0	0	1	1	1	1
607	ENSGALP00000004762	WDR7	ENSGALP00000004762	607	607	163630	ENSGALP00000004762	WD repeat domain 7	WDR7	None	0		ENSG00000091157	ENSMUSG00000040560	2	1	2	1	1	2	1	1	1	0	1	1	1	2	1	0	1	1	0	2	0	0	0	0	2	1	3	1	2	2	2	2	0	0	2
560	ENSGALP00000004369	SNRPC	ENSGALP00000004369	560	560	17396	ENSGALP00000004369	Small nuclear ribonucleoprotein polypeptide C	SNRPC	None	0		ENSG00000124562	ENSMUSG00000024217	1	0	0	0	0	1	0	0	0	1	1	0	0	0	1	1	3	2	1	1	1	0	0	0	1	1	1	1	2	2	2	1	0	1	1
3694	ENSGALP00000040597	POGZ	ENSGALP00000040597	3694	3694	154810	ENSGALP00000040597	Pogo transposable element with ZNF domain	POGZ	None	0		ENSG00000143442	ENSMUSG00000038902	0	0	0	0	0	0	0	0	0	1	1	1	1	0	0	1	0	0	1	0	0	0	0	0	0	0	1	2	1	0	2	2	1	0	1
3078	ENSGALP00000026702	GPM6B	ENSGALP00000026702	3078	3078	32471	ENSGALP00000026702	Neuronal membrane glycoprotein M6-b	GPM6B	TMhelix	1		ENSG00000046653	ENSMUSG00000031342	0	1	0	0	0	0	0	0	0	1	1	1	1	1	1	0	1	1	1	1	0	0	0	0	1	1	1	1	1	1	1	0	1	1	1
2655	ENSGALP00000022848	MANSC1	ENSGALP00000022848	2655	2655	48157	ENSGALP00000022848	MANSC domain containing 1 (MANSC1	MANSC1	TMhelix	1		ENSG00000111261	ENSMUSG00000032718	1	1	1	1	0	0	1	1	0	0	1	1	1	1	1	1	0	1	1	1	0	0	0	0	0	0	1	1	0	0	1	1	1	1	1
586	ENSGALP00000004534	UQCC2	ENSGALP00000004534	586	586	15069	ENSGALP00000004534	Ubiquinol-cytochrome c reductase complex assembly factor 2	UQCC2	None	0		ENSG00000137288	ENSMUSG00000024208	2	3	3	4	1	0	0	0	4	4	4	4	3	4	3	4	4	4	4	4	0	0	0	0	3	3	4	4	2	2	3	3	4	4	4
2021	ENSGALP00000016648	KRT78	ENSGALP00000016648	2021;3755	2021	23882	ENSGALP00000016648	Keratin 78	KRT78	None	0		None	None	9	9	8	9	7	8	6	6	11	9	9	11	10	10	9	11	11	11	11	12	8	7	9	7	10	8	9	11	12	12	12	13	11	10	12
2328	ENSGALP00000019335	SERHL2	ENSGALP00000019335	2328	2328	34170	ENSGALP00000019335	Serine hydrolase-like 2	SERHL2	ND	0		ENSG00000183569	ENSMUSG00000058586	1	2	1	1	1	0	0	0	2	2	1	2	1	2	1	1	3	2	1	2	0	0	0	0	1	0	1	0	2	1	2	2	1	1	0
3618	ENSGALP00000039326	RPL19	ENSGALP00000039326	3618	3618	23194	ENSGALP00000039326	Ribosomal protein L19	RPL19	None	0		None	ENSMUSG00000017404	2	1	2	2	3	1	2	2	3	2	3	3	3	3	1	2	2	3	1	2	0	0	0	0	4	3	2	3	3	3	4	3	3	3	3
3469	ENSGALP00000036760	CEP135	ENSGALP00000036760	3469	3469	134710	ENSGALP00000036760	Centrosomal protein 135kDa	CEP135	None	0		ENSG00000174799	ENSMUSG00000036403	0	0	1	0	0	0	0	0	1	1	0	1	1	1	0	0	1	1	0	0	0	0	0	0	1	1	1	0	1	1	2	2	0	0	0
418	ENSGALP00000003157	NDUFB6	ENSGALP00000003157	418	418	14917	ENSGALP00000003157	NADH dehydrogenase (ubiquinone) 1 beta subcomplex, 6, 17kDa	NDUFB6	TMhelix	1		ENSG00000165264	ENSMUSG00000071014	7	8	9	7	0	0	2	4	9	9	10	10	9	10	10	10	9	9	10	10	3	1	3	0	10	9	9	10	6	6	6	6	6	6	5
3233	ENSGALP00000029322	RBM4B	ENSGALP00000029322	3233	3233	27595	ENSGALP00000029322	RNA binding motif protein 4B	RBM4B	None	0		ENSG00000173914	ENSMUSG00000096370	6	7	5	7	4	4	4	3	6	5	9	7	8	8	9	8	7	10	9	6	0	1	2	0	7	9	8	7	7	8	10	11	4	6	6
3904	ENSGALP00000042352	NONE	ENSGALP00000042352	3904	3904	10778	ENSGALP00000042352	Uncharacterized protein	NONE	ND	0		None	None	1	1	1	1	1	1	1	1	1	1	1	2	1	2	1	2	2	2	2	2	0	0	0	0	2	2	2	1	0	0	1	2	2	2	1
3596	ENSGALP00000038979	SPTAN1	ENSGALP00000038979	3596	3596	285320	ENSGALP00000038979	Spectrin, alpha, non-erythrocytic 1 (alpha-fodrin)	SPTAN1	None	0		ENSG00000197694	ENSMUSG00000057738	129	151	138	141	140	132	146	148	133	125	145	149	137	142	140	140	153	146	154	150	82	74	98	102	152	142	155	146	137	134	143	153	155	158	160
3262	ENSGALP00000030197	SDC2	ENSGALP00000030197	3262	3262	19949	ENSGALP00000030197	Syndecan 2	SDC2	TMhelix	1		ENSG00000104324	ENSMUSG00000039007	0	0	1	1	0	0	0	0	1	1	1	1	1	1	1	1	1	1	1	1	0	0	0	0	1	1	1	1	0	0	1	0	1	1	1
3104	ENSGALP00000027070	NCK2	ENSGALP00000027070	3104	3104	42999	ENSGALP00000027070	NCK adaptor protein 2 (NCK2	NCK2	None	0		ENSG00000071051	ENSMUSG00000066877	1	0	0	2	2	1	0	1	0	0	0	0	0	0	0	0	0	1	0	0	0	0	0	0	0	0	0	0	0	0	0	0	1	0	1
534	ENSGALP00000004180	WDR5B	ENSGALP00000004180	534	534	36595	ENSGALP00000004180	WD repeat domain 5B	WDR5B	None	0		ENSG00000196363	ENSMUSG00000034379	0	1	3	2	1	1	3	2	1	2	3	2	1	1	2	1	3	1	2	3	0	0	0	0	2	3	5	4	3	4	5	4	0	0	2
2757	ENSGALP00000023793	SREK1	ENSGALP00000023793	2757	2757	77182	ENSGALP00000023793	Splicing regulatory glutamine/lysine-rich protein 1	SREK1	None	0		ENSG00000153914	ENSMUSG00000032621	1	2	0	2	1	0	0	0	2	2	2	2	2	2	2	2	2	1	2	2	0	0	0	0	2	2	0	2	1	1	2	2	1	2	2
393	ENSGALP00000002914	ST6GALNAC2	ENSGALP00000002914	393	393	45949	ENSGALP00000002914	ST6 (alpha-N-acetyl-neuraminyl-2,3-beta-galactosyl-1,3)-N-acetylgalactosaminide alpha-2,6-sialyltransferase 2	ST6GALNAC2	TMhelix	1		ENSG00000070731	ENSMUSG00000057286	1	0	0	0	0	0	1	0	2	3	1	1	3	2	3	1	2	1	2	1	0	0	0	0	1	1	2	0	0	0	0	0	0	0	1
3623	ENSGALP00000039434	RTN4	ENSGALP00000039434	3623	3623	36171	ENSGALP00000039434	Reticulon 4	RTN4	TMhelix	1		ENSG00000115310	ENSMUSG00000020458	1	1	1	1	0	0	1	0	1	1	1	1	1	1	1	1	1	1	1	1	0	0	1	1	1	1	1	1	1	1	1	1	1	1	1
485	ENSGALP00000003847;ENSGALP00000040992	CTNNA1	ENSGALP00000003847	485;2968;3448	485	56718	ENSGALP00000003847	Catenin (cadherin-associated protein), alpha 1, 102kDa	CTNNA1	None	0		ENSG00000044115	ENSMUSG00000037815	11	11	12	13	11	12	15	15	13	13	17	14	13	15	16	16	15	13	16	16	6	5	4	2	14	12	16	14	14	14	15	13	13	15	14
2014	ENSGALP00000016610	ABCD4	ENSGALP00000016610	2014	2014	64967	ENSGALP00000016610	ATP-binding cassette, sub-family D (ALD), member 4	ABCD4	TMhelix	1		ENSG00000119688	ENSMUSG00000021240	2	1	1	1	1	1	1	1	2	1	2	2	1	1	2	2	2	2	2	2	0	1	0	0	2	1	2	2	2	1	1	2	2	2	2
825	ENSGALP00000006522	ITM2A	ENSGALP00000006522	825	825	28271	ENSGALP00000006522	Integral membrane protein 2A	ITM2A	TMhelix	1		ENSG00000078596	ENSMUSG00000031239	4	1	1	5	0	2	2	1	4	5	4	4	4	4	5	4	6	7	6	4	1	0	0	2	7	6	4	3	1	3	2	1	2	4	5
2099	ENSGALP00000017313	TRAPPC11	ENSGALP00000017313	2099	2099	128530	ENSGALP00000017313	Trafficking protein particle complex 11	TRAPPC11	None	0		ENSG00000168538	ENSMUSG00000038102	0	1	1	0	2	1	2	1	1	2	1	1	2	1	1	1	2	0	1	1	0	0	0	0	1	2	2	2	3	4	3	3	2	1	1
215	ENSGALP00000001352	CGN	ENSGALP00000001352	215	215	136950	ENSGALP00000001352	Cingulin	CGN	None	0	0.27451	ENSG00000143375	ENSMUSG00000068876	1	1	1	0	1	2	1	0	0	1	1	0	0	0	0	0	0	0	0	0	0	0	0	0	0	0	1	1	1	1	1	1	2	2	2
599	ENSGALP00000004641	PRPF8	ENSGALP00000004641	599	599	273630	ENSGALP00000004641	Pre-mRNA processing factor 8	PRPF8	None	0		ENSG00000174231	ENSMUSG00000020850	21	21	21	16	13	13	13	20	35	33	41	36	33	35	37	38	31	33	36	31	1	1	0	1	34	34	52	41	43	43	51	51	18	20	25
1468	ENSGALP00000012150	ABCC3	ENSGALP00000012150	1468	1468	164540	ENSGALP00000012150	ATP-binding cassette, sub-family C (CFTR/MRP), member 3	ABCC3	TMhelix	1		ENSG00000108846	ENSMUSG00000020865	0	2	2	2	1	1	1	1	4	4	2	4	4	2	2	3	3	3	2	2	0	0	0	0	4	2	6	6	3	2	5	5	1	5	4
910	ENSGALP00000007220	ZMYND8	ENSGALP00000007220	910	910	126640	ENSGALP00000007220	Zinc finger, MYND-type containing 8	ZMYND8	None	0		ENSG00000101040	ENSMUSG00000039671	0	0	0	0	0	0	0	0	0	0	0	1	0	0	0	0	1	1	0	0	0	0	0	0	0	0	1	0	0	0	0	0	1	1	1
3706	ENSGALP00000040682	ANPEP	ENSGALP00000040682	3706	3706	109130	ENSGALP00000040682	Alanyl (membrane) aminopeptidase	ANPEP	TMhelix	1		ENSG00000166825	ENSMUSG00000039062	7	6	7	7	4	5	4	5	9	7	7	5	3	4	5	4	6	6	5	7	1	0	0	0	7	6	6	7	2	2	1	3	9	9	6
3788	ENSGALP00000041462	C1ORF85	ENSGALP00000041462	3788	3788	38745	ENSGALP00000041462	Chromosome 1 open reading frame 85	C1ORF85	ND	0		ENSG00000198715	ENSMUSG00000001418	0	1	1	0	0	0	0	1	1	0	1	1	1	2	0	1	3	1	0	0	0	0	0	0	1	1	0	0	0	0	0	1	3	1	2
3786	ENSGALP00000041426	CYP1B1	ENSGALP00000041426	3786	3786	39478	ENSGALP00000041426	Cytochrome P450, family 1, subfamily B, polypeptide 1	CYP1B1	None	0		ENSG00000138061	ENSMUSG00000024087	1	0	1	1	0	0	0	0	2	2	1	2	1	2	1	2	2	2	2	1	0	0	0	0	2	2	2	2	2	2	2	2	2	2	1
2778	ENSGALP00000023944	NNT	ENSGALP00000023944	2778	2778	113780	ENSGALP00000023944	Nicotinamide nucleotide transhydrogenase	NNT	TMhelix	1		ENSG00000112992	ENSMUSG00000025453	14	16	20	18	3	3	5	9	20	22	23	25	22	24	24	25	21	23	24	24	4	4	2	2	19	22	21	18	10	10	10	9	19	21	23
1458	ENSGALP00000012098	YME1L1	ENSGALP00000012098	1458	1458	81136	ENSGALP00000012098	YME1-like 1 ATPase	YME1L1	None	0		ENSG00000136758	ENSMUSG00000026775	1	0	0	1	0	0	0	0	4	4	3	3	4	3	3	4	3	4	3	1	0	1	1	1	3	1	0	0	1	0	2	0	4	3	4
953	ENSGALP00000007558	TMEM11	ENSGALP00000007558	953	953	21548	ENSGALP00000007558	Transmembrane protein 11	TMEM11	None	0		ENSG00000178307	ENSMUSG00000043284	1	3	1	2	0	0	0	0	3	1	3	3	3	2	3	3	3	3	3	3	0	0	0	0	3	3	3	1	1	0	1	1	3	2	2
2883	ENSGALP00000024854	MPC2	ENSGALP00000024854	2883	2883	15121	ENSGALP00000024854	Mitochondrial pyruvate carrier 2	MPC2	None	0		ENSG00000143158	ENSMUSG00000026568	2	5	4	4	0	0	1	0	7	7	5	5	6	6	6	5	7	7	6	6	1	0	1	1	6	5	5	5	0	1	0	0	5	5	4
383	ENSGALP00000002845	ROGDI	ENSGALP00000002845	383	383	32368	ENSGALP00000002845	Rogdi homolog	ROGDI	None	0		ENSG00000067836	ENSMUSG00000022540	1	1	1	1	2	1	1	1	0	0	0	0	0	0	0	0	1	0	0	0	0	0	0	0	0	0	2	1	0	0	1	1	0	0	1
1083	ENSGALP00000008604	MRPS22	ENSGALP00000008604	1083	1083	38809	ENSGALP00000008604	Mitochondrial ribosomal protein S22	MRPS22	None	0		ENSG00000175110	ENSMUSG00000032459	2	3	2	3	1	0	1	0	4	4	3	5	3	4	3	6	4	4	4	4	0	0	0	0	2	3	3	4	2	2	2	3	2	2	1
768	ENSGALP00000006050	CHERP	ENSGALP00000006050	768	768	44542	ENSGALP00000006050	Calcium homeostasis endoplasmic reticulum protein	CHERP	None	0		ENSG00000085872	ENSMUSG00000052488	3	2	2	3	1	1	1	1	3	3	4	5	5	3	4	3	2	3	2	3	0	0	0	1	3	3	3	2	3	3	4	4	3	4	3
1128	ENSGALP00000009045	ABCD3	ENSGALP00000009045	1128	1128	75534	ENSGALP00000009045	ATP-binding cassette, sub-family D (ALD), member 3	ABCD3	TMhelix	1		ENSG00000117528	ENSMUSG00000028127	5	5	6	6	2	2	4	3	7	7	10	9	9	9	9	9	9	8	7	7	0	0	0	1	5	5	8	9	5	6	9	10	4	5	6
1605	ENSGALP00000013312	AOX1	ENSGALP00000013312	1605	1605	146580	ENSGALP00000013312	Aldehyde oxidase 1	AOX1	None	0		None	None	0	1	3	0	1	0	0	2	0	0	0	1	0	0	0	2	0	0	0	0	0	0	1	0	1	0	0	0	0	0	0	0	0	0	1
584	ENSGALP00000004521	RSL1D1	ENSGALP00000004521	584	584	49601	ENSGALP00000004521	Ribosomal L1 domain containing 1	RSL1D1	None	0		ENSG00000171490	ENSMUSG00000005846	0	0	1	2	0	0	1	1	2	2	3	1	3	2	2	2	1	3	1	0	0	0	0	0	0	1	1	2	4	4	4	5	0	1	0
3225	ENSGALP00000028979	LAMTOR2	ENSGALP00000028979	3225	3225	10945	ENSGALP00000028979	Late endosomal/lysosomal adaptor, MAPK and MTOR activator 2	LAMTOR2	None	0		ENSG00000116586	ENSMUSG00000028062	1	2	2	1	2	1	1	1	2	2	1	1	2	2	2	1	2	2	1	3	0	0	0	0	2	2	2	1	0	2	2	1	2	2	1
3792	ENSGALP00000041506	CROCC	ENSGALP00000041506	3792	3792	202450	ENSGALP00000041506	Ciliary rootlet coiled-coil, rootletin	CROCC	None	0		ENSG00000058453	ENSMUSG00000040860	0	1	1	1	1	1	0	0	1	1	1	2	0	0	1	1	0	0	0	1	0	0	0	0	1	1	1	1	2	1	2	2	0	0	1
2566	ENSGALP00000021892	ERP44	ENSGALP00000021892	2566	2566	46891	ENSGALP00000021892	Endoplasmic reticulum protein 44	ERP44	None	0		ENSG00000023318	ENSMUSG00000028343	9	9	11	10	10	10	8	9	11	10	11	11	10	11	11	12	10	10	11	11	5	5	5	5	10	11	11	9	10	10	9	10	11	12	11
1750	ENSGALP00000014379	DNAJC10	ENSGALP00000014379	1750	1750	91494	ENSGALP00000014379	DnaJ (Hsp40) homolog, subfamily C, member 10	DNAJC10	TMhelix	1		ENSG00000077232	ENSMUSG00000027006	9	8	10	9	8	7	5	9	16	18	17	17	14	17	16	17	18	21	19	17	2	1	4	1	14	16	17	12	11	15	11	11	13	12	13
1832	ENSGALP00000015093	RNPS1	ENSGALP00000015093	1832	1832	31720	ENSGALP00000015093	RNA binding protein S1, serine-rich domain	RNPS1	None	0		ENSG00000205937	ENSMUSG00000034681	2	3	1	2	0	0	0	0	3	3	4	4	4	3	3	3	2	3	3	4	1	1	1	1	2	2	3	3	4	3	3	3	3	3	3
1922	ENSGALP00000015855	HK2	ENSGALP00000015855	850;1922	1922	102810	ENSGALP00000015855	Hexokinase 2	HK2	None	0		ENSG00000159399	ENSMUSG00000000628	4	1	1	3	0	0	1	1	8	8	7	6	6	6	7	4	6	6	7	5	1	1	1	1	2	6	3	3	3	4	2	0	7	3	3
1872	ENSGALP00000041827;ENSGALP00000015414	BCHE	ENSGALP00000015414;ENSGALP00000041827	1872	1872	68436	ENSGALP00000041827	Butyrylcholinesterase	BCHE	TMhelix	1		ENSG00000114200	ENSMUSG00000027792	1	1	2	1	0	1	1	1	1	2	2	0	2	3	2	1	2	1	1	2	0	0	0	0	0	2	3	2	0	0	1	2	1	0	2
170;1485	ENSGALP00000000864;ENSGALP00000012298;ENSGALP00000040668	RAB11B;RAB11A	ENSGALP00000000864;ENSGALP00000012298;ENSGALP00000040668	170;1485	170;1485	24521	ENSGALP00000000864_family	Family {RAB11B, member RAS oncogene family}	RAB11B;RAB11A	ND	0		ENSG00000185236	ENSMUSG00000077450	5	4	5	5	5	4	6	7	4	4	6	6	3	5	5	5	4	2	6	6	1	0	1	1	2	3	7	6	2	2	5	5	3	3	4
3285	ENSGALP00000031142	REPS1	ENSGALP00000031142	3285	3285	81925	ENSGALP00000031142	RALBP1 associated Eps domain containing 1	REPS1	None	0		ENSG00000135597	ENSMUSG00000019854	0	0	0	0	0	0	0	0	1	0	1	0	1	0	0	0	1	2	0	0	0	0	0	0	0	0	0	0	1	0	1	1	1	1	1
1656;1949	ENSGALP00000013722;ENSGALP00000016102;ENSGALP00000037818	SMARCA5;Q5ZLB7;SMARCA1	ENSGALP00000016102;ENSGALP00000013722	1656;1949	1656;1949	116690	ENSGALP00000016102_family	Family {SWI/SNF related, matrix associated, actin dependent regulator of chromatin, subfamily a, member 5}	SMARCA5;Q5ZLB7;SMARCA1	ND	0		ENSG00000153147	ENSMUSG00000031715	2	1	2	2	1	0	2	0	3	3	2	2	3	3	2	4	2	3	4	5	0	0	0	0	4	4	4	5	2	2	3	4	4	2	4
1669	ENSGALP00000013813	CCNYL1	ENSGALP00000013813	1669	1669	34104	ENSGALP00000013813	Cyclin Y-like 1	CCNYL1	None	0		ENSG00000163249	ENSMUSG00000070871	0	1	2	1	1	2	2	2	0	0	2	2	0	0	1	1	0	1	1	1	0	0	0	0	1	0	2	1	0	0	0	0	1	1	1
3324	ENSGALP00000032933	AP3S2	ENSGALP00000032933	3324	3324	20750	ENSGALP00000032933	Adaptor-related protein complex 3, sigma 2 subunit	AP3S2	None	0		ENSG00000157823	ENSMUSG00000063801	0	0	1	0	0	0	0	1	0	0	1	1	0	0	1	0	0	0	1	0	0	0	0	0	1	0	0	0	0	0	1	0	0	0	1
3964	ENSGALP00000042850	MPZ	ENSGALP00000042850	3964	3964	14431	ENSGALP00000042850	Myelin protein zero	MPZ	TMhelix	1		ENSG00000158887	ENSMUSG00000056569	1	1	2	1	1	1	2	1	2	2	2	1	3	3	2	2	2	3	2	2	1	1	1	1	2	1	2	2	2	1	0	1	2	2	2
3471	ENSGALP00000036777	DICER1	ENSGALP00000036777	3471	3471	218610	ENSGALP00000036777	Dicer 1, ribonuclease type III	DICER1	None	0		ENSG00000100697	ENSMUSG00000041415	0	0	1	1	1	0	1	1	0	0	1	1	0	0	1	1	0	0	0	0	0	0	0	0	1	1	1	1	1	0	1	1	0	0	0
2652	ENSGALP00000022816	CYB5R3	ENSGALP00000022816	2652	2652	34088	ENSGALP00000022816	Cytochrome b5 reductase 3	CYB5R3	None	0		ENSG00000100243	ENSMUSG00000018042	6	11	8	8	5	8	10	9	11	11	14	11	14	11	14	12	13	11	12	10	6	4	6	8	10	10	12	10	10	7	8	8	12	11	12
3956	ENSGALP00000042788	GNG7	ENSGALP00000042788	3956	3956	7569.7	ENSGALP00000042788	Guanine nucleotide binding protein (G protein), gamma 7	GNG7	None	0		ENSG00000176533	ENSMUSG00000048240	1	1	1	0	0	0	0	0	1	1	0	1	1	0	1	1	1	1	1	1	0	0	0	0	0	0	0	1	0	0	0	0	1	1	1
367	ENSGALP00000002718	MAPK8IP3	ENSGALP00000002718	367	367	149020	ENSGALP00000002718	Mitogen-activated protein kinase 8 interacting protein 3	MAPK8IP3	None	0		ENSG00000138834	ENSMUSG00000024163	1	1	0	1	0	0	0	0	1	0	0	0	0	1	0	0	0	0	0	0	0	0	0	0	0	0	0	0	0	0	0	0	0	0	0
709	ENSGALP00000005654;ENSGALP00000005653	FN1	ENSGALP00000005653;ENSGALP00000005654	709	709	273250	ENSGALP00000005654	Fibronectin 1	FN1	None	0		ENSG00000115414	ENSMUSG00000026193	14	9	12	7	0	0	0	1	20	19	24	20	17	17	18	19	11	13	12	13	2	0	1	3	24	28	23	26	27	32	33	33	6	9	12
201	ENSGALP00000001219	IK	ENSGALP00000001219	201	201	64924	ENSGALP00000001219	IK cytokine, down-regulator of HLA II	IK	None	0		ENSG00000113141	ENSMUSG00000024474	1	0	1	2	1	1	2	1	1	1	1	1	1	1	2	1	1	1	2	1	1	0	0	1	1	1	2	1	1	0	1	1	1	0	0
2784	ENSGALP00000023991	ITGA2	ENSGALP00000023991	2784	2784	129630	ENSGALP00000023991	Integrin, alpha 2	ITGA2	TMhelix	1		ENSG00000164171	ENSMUSG00000015533	0	0	1	0	0	0	0	0	5	2	3	2	3	2	4	2	3	1	2	3	0	0	0	0	2	1	2	2	1	0	1	1	4	3	3
3294	ENSGALP00000031458	SRD5A3	ENSGALP00000031458	3294	3294	36360	ENSGALP00000031458	Steroid 5 alpha-reductase 3	SRD5A3	TMhelix	1		ENSG00000128039	ENSMUSG00000029233	0	0	0	0	0	0	0	0	1	1	1	1	1	1	1	1	1	1	1	1	0	0	0	0	1	1	1	1	1	1	1	1	1	1	1
380	ENSGALP00000002822	GLYR1	ENSGALP00000002822	380	380	60482	ENSGALP00000002822	Glyoxylate reductase 1 homolog (Arabidopsis)	GLYR1	None	0		ENSG00000140632	ENSMUSG00000022536	4	5	3	4	4	3	4	3	6	7	5	6	7	6	5	6	6	8	4	3	1	0	0	1	7	8	9	10	10	11	8	9	4	5	5
3642	ENSGALP00000039710	ABCA2	ENSGALP00000039710	3642	3642	272840	ENSGALP00000039710	ATP-binding cassette, sub-family A (ABC1), member 2	ABCA2	TMhelix	1		ENSG00000107331	ENSMUSG00000026944	3	0	2	4	0	0	1	1	3	6	4	5	3	1	6	3	5	4	5	4	0	0	0	0	4	2	4	5	3	1	0	1	3	2	6
207	ENSGALP00000001277	RNF121	ENSGALP00000001277	207	207	37926	ENSGALP00000001277	Ring finger protein 121	RNF121	TMhelix	1		ENSG00000137522	ENSMUSG00000070426	0	0	1	0	0	0	0	0	0	0	0	1	0	0	0	1	1	1	0	0	0	0	1	0	0	0	1	0	0	0	0	0	1	1	1
128	ENSGALP00000000485;ENSGALP00000022208	ARID1A;ARID1B	ENSGALP00000000485	128	128	204640	ENSGALP00000000485	AT rich interactive domain 1A (SWI-like)	ARID1A	None	0		ENSG00000117713	ENSMUSG00000007880	3	1	1	0	1	1	1	1	1	1	2	1	2	2	1	0	1	1	2	1	0	0	0	0	2	2	1	3	1	3	4	4	2	2	3
1843	ENSGALP00000015182	RBM25	ENSGALP00000015182	1843	1843	96878	ENSGALP00000015182	RNA binding motif protein 25	RBM25	None	0		ENSG00000119707	ENSMUSG00000010608	3	1	3	2	1	0	1	1	4	2	5	4	4	4	5	5	4	2	4	4	0	0	0	0	3	2	5	3	4	5	5	4	4	2	3
726	ENSGALP00000005777	ATAD1	ENSGALP00000005777	726	726	41075	ENSGALP00000005777	ATPase family, AAA domain containing 1	ATAD1	None	0		ENSG00000138138	ENSMUSG00000013662	0	2	1	2	0	0	0	0	3	2	5	3	4	4	4	4	4	4	4	3	1	1	1	1	2	4	4	1	0	0	0	2	1	2	2
1082	ENSGALP00000008595	CHDH	ENSGALP00000008595	1082	1082	68295	ENSGALP00000008595	Choline dehydrogenase	CHDH	None	0		ENSG00000016391	ENSMUSG00000015970	0	0	1	0	0	0	1	0	2	2	2	2	2	1	2	2	1	2	2	2	0	0	0	1	1	1	0	2	0	0	0	0	2	2	2
1883	ENSGALP00000015517;ENSGALP00000015817	SLC25A13	ENSGALP00000015517;ENSGALP00000015817	1883;1884	1883	74750	ENSGALP00000015517	Solute carrier family 25 (aspartate/glutamate carrier), member 13	SLC25A13	None	0		ENSG00000004864	ENSMUSG00000015112	17	19	18	18	7	5	9	9	21	22	20	20	21	22	21	21	20	21	22	21	6	3	5	6	19	20	19	20	13	15	12	12	19	18	19
3886	ENSGALP00000042238	AMT	ENSGALP00000042238	3886	3886	30725	ENSGALP00000042238	Aminomethyltransferase	AMT	None	0		ENSG00000145020	ENSMUSG00000032607	1	2	3	3	3	1	2	2	3	3	2	3	3	2	4	2	2	0	2	2	1	0	1	1	1	0	2	2	1	1	2	2	1	1	0
2702	ENSGALP00000023244	FAM162A	ENSGALP00000023244	2702	2702	17665	ENSGALP00000023244	Family with sequence similarity 162, member A	FAM162A	TMhelix	1		ENSG00000114023	ENSMUSG00000003955	4	5	2	2	0	2	0	3	4	4	3	3	5	5	2	5	5	5	3	5	0	0	0	0	4	4	3	3	2	2	2	2	6	5	3
966	ENSGALP00000007663	EDEM3	ENSGALP00000007663	966	966	101660	ENSGALP00000007663	ER degradation enhancer, mannosidase alpha-like 3	EDEM3	TMhelix	1		ENSG00000116406	ENSMUSG00000043019	1	0	0	0	0	0	1	0	2	1	2	1	1	0	0	2	1	2	1	1	0	0	0	0	1	0	2	0	1	0	2	0	1	1	3
3812	ENSGALP00000041656	SDHC	ENSGALP00000041656	3812	3812	11915	ENSGALP00000041656	Succinate dehydrogenase complex, subunit C, integral membrane protein, 15kDa	SDHC	TMhelix	1		ENSG00000143252	ENSMUSG00000058076	3	3	1	4	1	1	0	0	4	4	2	4	4	4	2	4	4	3	3	2	0	1	0	0	3	4	3	3	1	3	0	0	2	3	0
95	ENSGALP00000000160	PLP1	ENSGALP00000000160	95	95	30118	ENSGALP00000000160	Proteolipid protein 1	PLP1	TMhelix	1		ENSG00000123560	ENSMUSG00000031425	1	3	2	2	2	1	2	4	4	3	3	2	4	4	2	3	4	5	3	3	2	1	1	1	4	4	4	2	3	2	2	2	3	2	2
879	ENSGALP00000006962	MICU1	ENSGALP00000006962	879	879	54741	ENSGALP00000006962	Mitochondrial calcium uptake 1	MICU1	None	0	0.294118	ENSG00000107745	ENSMUSG00000020111	3	2	2	1	0	0	2	0	4	4	5	5	4	4	4	4	3	2	4	3	0	0	0	0	3	1	3	3	0	0	2	1	3	2	3
3639	ENSGALP00000039622	RALY	ENSGALP00000039622	3639	3639	33514	ENSGALP00000039622	RALY heterogeneous nuclear ribonucleoprotein	RALY	None	0		ENSG00000125970	ENSMUSG00000027593	1	0	1	2	0	0	0	0	2	2	3	2	2	2	2	3	0	2	1	1	0	0	0	0	2	3	3	3	2	2	2	2	1	2	3
3137	ENSGALP00000027345	WBP4	ENSGALP00000027345	3137	3137	45273	ENSGALP00000027345	WW domain binding protein 4	WBP4	None	0		ENSG00000120688	ENSMUSG00000022023	1	1	1	1	1	2	0	1	0	0	0	1	1	0	1	1	2	1	0	2	0	0	0	0	1	2	2	1	1	1	2	2	1	0	1
957	ENSGALP00000007619	PTGES2	ENSGALP00000007619	957	957	40964	ENSGALP00000007619	Prostaglandin E synthase 2	PTGES2	None	0		ENSG00000148334	ENSMUSG00000026820	6	4	7	5	0	0	2	4	8	8	9	10	10	10	11	9	10	7	7	8	0	0	0	1	6	5	8	9	2	3	2	1	6	8	7
3668	ENSGALP00000039965	COPA	ENSGALP00000039965	3668	3668	138520	ENSGALP00000039965	Coatomer protein complex, subunit alpha	COPA	None	0		ENSG00000122218	ENSMUSG00000026553	38	39	38	34	39	34	33	36	43	43	43	43	46	45	44	42	44	40	44	44	8	10	13	13	35	36	46	47	40	41	39	42	40	40	40
3672	ENSGALP00000040012;ENSGALP00000011182	UBE4A	ENSGALP00000011182;ENSGALP00000040012	3672	3672	123310	ENSGALP00000040012	Ubiquitination factor E4A	UBE4A	None	0		ENSG00000110344	ENSMUSG00000059890	1	0	1	2	1	2	0	0	2	3	5	5	5	3	2	4	4	4	3	2	0	0	0	0	1	3	3	3	0	2	1	3	2	3	4
2579	ENSGALP00000022055	ALG2	ENSGALP00000022055	2579	2579	42839	ENSGALP00000022055	ALG2, alpha-1,3/1,6-mannosyltransferase	ALG2	None	0		ENSG00000119523	ENSMUSG00000039740	0	0	1	3	0	1	0	1	3	1	2	3	2	3	2	3	2	2	4	3	0	0	0	0	2	2	2	2	0	1	2	2	3	2	3
2556	ENSGALP00000021793	PPIE	ENSGALP00000021793	2556	2556	33318	ENSGALP00000021793	Peptidylprolyl isomerase E (cyclophilin E)	PPIE	None	0		ENSG00000015568	ENSMUSG00000028651	0	0	0	0	0	0	0	0	0	0	1	1	0	0	0	0	1	0	1	1	0	0	1	0	0	0	0	1	0	0	0	0	0	0	1
304	ENSGALP00000002234	RAB14	ENSGALP00000002234	304;694;2749;3434;3827	304	23897	ENSGALP00000002234	RAB14, member RAS oncogene family	RAB14	None	0		ENSG00000119396	ENSMUSG00000026878	12	13	12	12	10	11	13	11	14	14	14	11	13	11	14	14	15	14	14	16	7	6	7	9	15	16	13	15	11	8	12	9	13	13	14
2910	ENSGALP00000025125	LRPAP1	ENSGALP00000025125	2910	2910	40783	ENSGALP00000025125	Low density lipoprotein receptor-related protein associated protein 1	LRPAP1	None	0		ENSG00000163956	ENSMUSG00000029103	3	6	6	6	5	5	4	6	7	6	8	6	9	8	6	6	8	8	8	8	3	3	5	4	6	7	6	6	2	4	6	6	7	9	8
3107	ENSGALP00000027119	LAMP1	ENSGALP00000027119	3107	3107	44680	ENSGALP00000027119	Lysosomal-associated membrane protein 1	LAMP1	TMhelix	1		ENSG00000185896	ENSMUSG00000031447	2	2	2	2	2	2	2	2	2	2	2	2	2	3	3	3	2	2	2	2	2	1	2	1	2	2	2	3	1	1	2	1	2	3	3
2294	ENSGALP00000019052	SLC15A2	ENSGALP00000019052	2294	2294	81800	ENSGALP00000019052	Solute carrier family 15 (oligopeptide transporter), member 2	SLC15A2	TMhelix	1		ENSG00000163406	ENSMUSG00000022899	0	0	1	0	0	0	0	0	0	0	0	0	0	0	1	0	0	0	1	0	0	0	0	0	1	0	1	0	0	0	1	0	1	0	1
386	ENSGALP00000002866	LRWD1	ENSGALP00000002866	386	386	76355	ENSGALP00000002866	Leucine-rich repeats and WD repeat domain containing 1	LRWD1	None	0		ENSG00000161036	ENSMUSG00000029703	4	4	2	2	4	4	1	2	6	7	4	7	7	4	5	6	5	4	4	4	0	0	0	0	7	6	5	5	7	8	6	8	4	3	5
1388	ENSGALP00000011509	TNC	ENSGALP00000011509	1388	1388	198920	ENSGALP00000011509	Tenascin C	TNC	None	0		ENSG00000041982	ENSMUSG00000028364	0	0	0	0	0	0	0	1	4	3	3	2	3	3	3	3	0	0	2	2	0	0	1	0	3	2	2	2	3	3	1	2	5	2	7
3365	ENSGALP00000034557	AC024592.12	ENSGALP00000034557	3365	3365	14214	ENSGALP00000034557	Uncharacterized protein	AC024592.12	ND	0		ENSG00000174886	ENSMUSG00000002379	3	2	2	2	1	1	1	0	3	3	3	3	3	3	3	3	3	3	3	3	2	2	2	2	3	2	2	2	1	1	1	0	3	3	3
1299	ENSGALP00000010636	ZMYND11	ENSGALP00000010636	1299	1299	72528	ENSGALP00000010636	Zinc finger, MYND-type containing 11	ZMYND11	None	0		ENSG00000015171	ENSMUSG00000021156	0	0	0	0	0	0	0	0	2	0	0	1	1	1	1	1	0	1	1	1	0	0	0	0	1	1	1	2	1	2	2	1	2	0	0
1260	ENSGALP00000010347	ABHD17C	ENSGALP00000010347	1260	1260	34237	ENSGALP00000010347	Family with sequence similarity 108, member C1 (FAM108C1	ABHD17C	ND	0		ENSG00000136379	ENSMUSG00000038459	0	0	0	0	0	0	0	0	0	1	1	1	0	0	0	0	0	0	1	1	0	0	0	0	1	1	1	1	0	0	0	0	0	1	1
1519	ENSGALP00000012606	ADCY9	ENSGALP00000012606	1519	1519	141470	ENSGALP00000012606	Adenylate cyclase 9	ADCY9	TMhelix	1		ENSG00000162104	ENSMUSG00000005580	0	0	0	2	0	0	0	0	1	2	1	2	1	2	1	0	0	1	0	1	0	0	0	0	2	2	2	0	0	2	0	0	1	1	1
322	ENSGALP00000040995;ENSGALP00000002363	ROMO1	ENSGALP00000002363;ENSGALP00000040995	322	322	8242.8	ENSGALP00000040995	Reactive oxygen species modulator 1	ROMO1	TMhelix	1		ENSG00000125995	ENSMUSG00000067847	1	1	1	0	0	0	0	0	2	2	1	1	1	1	1	1	2	2	2	1	0	0	0	0	1	1	1	1	0	0	0	0	1	1	1
3010	ENSGALP00000026110	MAOA	ENSGALP00000026110	3010	3010	48207	ENSGALP00000026110	Monoamine oxidase A	MAOA	None	0		ENSG00000189221	ENSMUSG00000025037	1	1	1	1	0	0	1	1	2	2	2	3	3	3	2	3	1	1	2	1	0	0	0	0	1	1	1	1	0	0	1	1	2	2	1
2991	ENSGALP00000025899	DYSF	ENSGALP00000025899	2991;3594	2991	213370	ENSGALP00000025899	Dysferlin	DYSF	TMhelix	1		ENSG00000135636	ENSMUSG00000033788	0	0	1	1	0	0	1	0	1	1	3	3	2	2	3	2	1	2	1	0	0	0	1	0	0	1	1	3	0	0	0	1	3	4	5
2455	ENSGALP00000020635	KIAA0319	ENSGALP00000020635	2455	2455	118120	ENSGALP00000020635	KIAA0319	KIAA0319	ND	0		ENSG00000137261	ENSMUSG00000006711	1	2	1	2	0	0	1	1	4	5	6	4	5	5	6	3	2	1	2	1	0	0	0	0	3	1	2	1	0	0	1	0	3	2	2
2210	ENSGALP00000018382	EEA1	ENSGALP00000018382	2210	2210	161740	ENSGALP00000018382	Early endosome antigen 1	EEA1	None	0		ENSG00000102189	ENSMUSG00000036499	2	3	3	4	2	2	2	3	3	3	2	2	3	1	2	1	1	2	2	1	0	0	0	0	2	2	2	1	3	2	3	3	2	2	3
2892	ENSGALP00000024927	COQ3	ENSGALP00000024927	2892	2892	33399	ENSGALP00000024927	Coenzyme Q3 methyltransferase	COQ3	None	0		ENSG00000132423	ENSMUSG00000028247	1	1	1	1	1	0	0	0	1	1	1	1	1	1	1	1	1	1	1	1	0	0	0	0	1	1	1	1	1	1	0	0	1	1	1
336	ENSGALP00000002442	C17ORF62	ENSGALP00000002442	336	336	21201	ENSGALP00000002442	Chromosome 17 open reading frame 62	C17ORF62	ND	0		ENSG00000178927	ENSMUSG00000039294	1	0	1	1	1	0	1	0	2	2	3	2	2	2	3	2	3	2	2	3	0	0	0	0	1	2	3	3	1	1	2	1	1	0	1
820;1441	ENSGALP00000006481;ENSGALP00000011954	TAOK1;TAOK3	ENSGALP00000006481;ENSGALP00000011954	820;1441	820;1441	115930	ENSGALP00000006481_family	Family {TAO kinase 1}	TAOK1;TAOK3	ND	0		ENSG00000160551	ENSMUSG00000017291	1	2	3	3	1	3	2	2	1	1	1	3	2	2	0	2	3	2	3	3	0	0	0	0	2	1	2	2	2	2	3	2	1	2	2
1382	ENSGALP00000041473;ENSGALP00000011475	UQCRQ	ENSGALP00000011475;ENSGALP00000041473	1382	1382	9617.8	ENSGALP00000041473	Ubiquinol-cytochrome c reductase, complex III subunit VII, 9.5kDa	UQCRQ	None	0		ENSG00000164405	ENSMUSG00000044894	4	4	2	3	2	1	2	2	5	5	4	4	4	5	4	4	5	5	5	5	3	3	2	0	4	4	3	4	3	3	3	3	4	4	5
309	ENSGALP00000002263	NDRG3	ENSGALP00000002263	309	309	42495	ENSGALP00000002263	NDRG family member 3	NDRG3	None	0		None	None	9	8	7	6	7	7	7	4	6	8	10	9	9	9	9	8	9	8	8	9	1	2	2	3	6	6	7	6	5	4	6	7	9	9	10
3927	ENSGALP00000042553	HDGFRP2	ENSGALP00000042553	1192;3927	3927	72095	ENSGALP00000042553	Hepatoma-derived growth factor-related protein 2-like	HDGFRP2	ND	0		ENSG00000167674	ENSMUSG00000002833	2	2	2	2	1	1	0	1	3	4	4	4	3	4	2	3	3	3	3	2	0	0	0	0	1	1	3	2	2	2	3	4	4	4	2
3276	ENSGALP00000030955	RDH14	ENSGALP00000030955	3276	3276	36306	ENSGALP00000030955	Retinol dehydrogenase 14 (all-trans/9-cis/11-cis)	RDH14	TMhelix	1		ENSG00000240857	ENSMUSG00000020621	1	2	3	2	0	1	0	0	3	2	4	3	2	3	4	2	1	1	3	4	0	0	0	0	3	2	4	2	1	1	2	1	1	1	2
3239	ENSGALP00000029511	ITM2B	ENSGALP00000029511	3239	3239	29992	ENSGALP00000029511	Integral membrane protein 2B (ITM2B	ITM2B	TMhelix	1		ENSG00000136156	ENSMUSG00000022108	0	0	0	0	0	0	0	0	0	0	0	0	0	0	0	0	1	1	0	0	0	0	0	0	0	0	1	0	0	0	0	0	1	1	0
1737	ENSGALP00000014306	SLC1A4	ENSGALP00000014306	1737	1737	56056	ENSGALP00000014306	Solute carrier family 1 (glutamate/neutral amino acid transporter), member 4	SLC1A4	TMhelix	1		ENSG00000115902	ENSMUSG00000020142	1	1	1	2	1	1	0	1	3	1	2	4	2	2	1	3	2	2	4	3	0	0	0	1	2	3	3	4	0	1	3	4	2	1	1
3928	ENSGALP00000042566	MRPL54	ENSGALP00000042566	3928	3928	13802	ENSGALP00000042566	Mitochondrial ribosomal protein L54	MRPL54	None	0		ENSG00000183617	ENSMUSG00000034932	0	0	1	0	0	0	0	0	2	2	2	2	2	2	2	2	1	1	1	1	0	0	0	0	0	0	1	0	0	0	1	1	2	1	1
3699	ENSGALP00000040638	SNRNP200	ENSGALP00000040638	3699	3699	164160	ENSGALP00000040638	Small nuclear ribonucleoprotein 200kDa (U5)	SNRNP200	None	0		None	None	14	18	15	14	11	12	14	14	17	19	23	22	17	17	23	21	22	17	20	21	3	1	3	6	21	20	26	25	24	22	27	26	13	15	18
3604	ENSGALP00000039141	GDE1	ENSGALP00000039141	3604	3604	32218	ENSGALP00000039141	Glycerophosphodiester phosphodiesterase 1	GDE1	None	0		ENSG00000006007	ENSMUSG00000033917	0	0	0	0	0	0	0	0	3	3	1	1	2	1	1	0	2	2	2	2	0	0	0	0	2	2	2	3	2	2	1	2	1	1	1
1137	ENSGALP00000009175	PDGFRA	ENSGALP00000009175	1137	1137	122820	ENSGALP00000009175	Platelet-derived growth factor receptor, alpha polypeptide	PDGFRA	TMhelix	1		ENSG00000134853	ENSMUSG00000029231	0	1	0	1	0	1	0	0	3	1	0	0	1	0	0	0	0	0	1	0	0	0	0	0	1	0	2	1	2	2	1	1	2	2	2
2996	ENSGALP00000025935	TSTA3	ENSGALP00000025935	2996	2996	36429	ENSGALP00000025935	Tissue specific transplantation antigen P35B	TSTA3	None	0		ENSG00000104522	ENSMUSG00000022570	3	3	3	2	3	3	3	3	1	1	0	0	1	1	0	0	0	0	1	1	0	0	0	0	0	0	0	1	0	1	0	0	0	0	0
1500	ENSGALP00000012445	TRAP1	ENSGALP00000012445	1500	1500	78877	ENSGALP00000012445	TNF receptor-associated protein 1	TRAP1	None	0		ENSG00000126602	ENSMUSG00000005981	5	4	6	8	5	6	4	7	12	10	11	8	10	9	7	8	9	10	10	11	1	1	0	1	8	6	4	6	4	4	5	2	3	3	4
2895	ENSGALP00000024954	YTHDF3	ENSGALP00000024954	2895	2895	63372	ENSGALP00000024954	YTH domain family, member 3	YTHDF3	None	0		ENSG00000185728	ENSMUSG00000047213	1	2	2	2	2	2	2	1	1	1	1	1	1	1	2	2	1	1	1	1	0	0	0	0	1	1	1	1	1	1	1	1	1	1	1
2166	ENSGALP00000018038	RAB4A	ENSGALP00000018038	2166	2166	24363	ENSGALP00000018038	RAB4A, member RAS oncogene family	RAB4A	None	0		ENSG00000168118	ENSMUSG00000019478	3	4	3	4	3	3	4	3	4	3	4	4	2	3	4	4	2	4	4	5	2	0	2	2	3	4	3	3	2	2	3	3	2	4	4
1043	ENSGALP00000008273	PHF2	ENSGALP00000008273	1043	1043	118340	ENSGALP00000008273	PHD finger protein 2	PHF2	None	0		ENSG00000197724	ENSMUSG00000038025	1	0	1	1	1	1	1	1	0	1	1	0	0	0	1	1	0	0	0	1	0	0	0	0	1	1	1	1	1	1	1	1	1	0	1
1042	ENSGALP00000008272	VMP1	ENSGALP00000008272	1042	1042	46359	ENSGALP00000008272	Vacuole membrane protein 1	VMP1	TMhelix	1		ENSG00000062716	ENSMUSG00000018171	0	0	0	1	0	0	0	1	2	1	2	2	2	2	1	1	1	2	2	1	0	0	0	0	1	2	2	2	0	0	2	1	1	1	2
3504	ENSGALP00000037522	LUC7L3	ENSGALP00000037522	3504	3504	51440	ENSGALP00000037522	LUC7-like 3	LUC7L3	None	0		ENSG00000108848	ENSMUSG00000020863	2	2	2	2	1	0	0	1	3	3	3	3	2	3	4	3	3	3	2	3	0	0	0	0	3	3	3	3	3	3	2	3	2	2	2
991	ENSGALP00000007825	TOM1L2	ENSGALP00000007825	991	991	55806	ENSGALP00000007825	Target of myb1-like 2	TOM1L2	None	0		ENSG00000175662	ENSMUSG00000000538	1	2	3	4	3	2	5	4	2	3	5	5	3	4	6	6	3	4	4	5	0	0	0	0	4	2	4	2	3	3	3	6	3	2	2
2575	ENSGALP00000022017	MCOLN1	ENSGALP00000022017	2575	2575	55188	ENSGALP00000022017	Mucolipin 1	MCOLN1	TMhelix	1		ENSG00000090674	ENSMUSG00000004567	0	0	0	1	0	0	0	0	0	0	1	0	1	1	0	1	1	1	0	1	0	0	0	0	1	1	1	1	0	0	1	0	1	0	1
357	ENSGALP00000002620	MED1	ENSGALP00000002620	357	357	167990	ENSGALP00000002620	Mediator complex subunit 1	MED1	TMhelix	1		ENSG00000125686	ENSMUSG00000018160	0	0	1	0	0	0	0	0	1	0	1	0	0	0	1	1	1	1	0	1	0	0	0	0	1	0	0	1	0	1	0	1	0	0	1
3539	ENSGALP00000038231	AGPAT2	ENSGALP00000038231	3539	3539	30824	ENSGALP00000038231	1-acylglycerol-3-phosphate O-acyltransferase 2	AGPAT2	TMhelix	1		ENSG00000169692	ENSMUSG00000026922	0	0	0	0	0	0	0	0	2	1	1	2	2	2	2	2	2	2	2	2	0	0	0	0	0	1	2	2	0	0	0	0	2	2	1
2358	ENSGALP00000019585	UGT8	ENSGALP00000019585	2358	2358	61114	ENSGALP00000019585	UDP glycosyltransferase 8	UGT8	ND	0		ENSG00000174607	ENSMUSG00000032854	7	5	5	6	5	5	4	3	7	7	7	8	8	8	7	6	7	7	6	7	1	0	0	1	6	7	5	7	7	6	5	6	6	3	5
1361	ENSGALP00000011213	SLC12A5	ENSGALP00000011213	701;1361;2430	1361	125430	ENSGALP00000011213	Solute carrier family 12 (potassium/chloride transporter), member 5	SLC12A5	TMhelix	1		ENSG00000124140	ENSMUSG00000017740	1	0	0	0	0	0	0	0	2	1	2	0	2	2	1	1	2	1	1	1	0	0	0	0	2	0	2	1	1	0	1	0	0	0	2
258	ENSGALP00000001774	GLRK	ENSGALP00000001774	258	258	54355	ENSGALP00000001774	Probable glutamate receptor (kainate-binding protein)	GLRK	ND	0		None	None	6	3	6	4	2	1	3	3	8	5	7	7	9	6	4	4	7	5	8	7	0	0	1	0	7	6	8	5	5	6	5	4	5	5	3
3903	ENSGALP00000042332	PDZD8	ENSGALP00000042332	3903	3903	128470	ENSGALP00000042332	PDZ domain containing 8	PDZD8	TMhelix	1		ENSG00000165650	ENSMUSG00000074746	0	0	1	0	0	0	0	0	1	0	1	2	1	1	2	2	1	1	1	1	0	0	0	0	1	1	1	1	0	0	0	0	0	0	0
687	ENSGALP00000005448	MGST3	ENSGALP00000005448	687	687	17189	ENSGALP00000005448	Microsomal glutathione S-transferase 3	MGST3	TMhelix	1	0.313725	ENSG00000143198	ENSMUSG00000026688	4	6	3	3	0	1	1	1	8	8	6	5	8	7	5	5	8	8	3	4	1	1	1	0	5	2	5	5	3	2	2	4	5	5	5
155	ENSGALP00000000693;ENSGALP00000041509	SDHB	ENSGALP00000000693;ENSGALP00000041509	155	155	32588	ENSGALP00000000693	Succinate dehydrogenase [ubiquinone] iron-sulfur subunit, mitochondrial	SDHB	None	0		ENSG00000117118	ENSMUSG00000009863	7	7	6	6	3	4	3	5	12	11	10	11	9	11	11	10	9	10	7	9	4	5	6	6	6	8	9	8	7	8	7	7	11	10	10
171	ENSGALP00000000876	FABP3	ENSGALP00000000876	171	171	14844	ENSGALP00000000876	Fatty acid binding protein 3, muscle and heart (mammary-derived growth inhibitor) (FABP3	FABP3	None	0		ENSG00000121769	ENSMUSG00000056366	2	3	2	2	2	2	3	3	1	2	2	2	2	2	0	1	2	0	0	1	0	0	0	0	1	1	0	0	0	0	0	1	0	0	0
3330	ENSGALP00000033263	SYNM	ENSGALP00000033263	3330	3330	182390	ENSGALP00000033263	Synemin, intermediate filament protein	SYNM	None	0		ENSG00000182253	ENSMUSG00000030554	2	3	4	3	2	1	3	3	6	6	4	2	4	4	4	3	6	5	4	3	0	0	0	0	4	6	5	4	7	7	5	6	4	4	4
2480	ENSGALP00000020879	SLC22A23	ENSGALP00000020879	2480	2480	68987	ENSGALP00000020879	Solute carrier family 22, member 23	SLC22A23	TMhelix	1		ENSG00000137266	ENSMUSG00000038267	0	0	0	0	0	0	0	0	0	0	0	1	0	0	0	1	0	0	0	0	0	0	0	0	0	0	0	1	0	0	0	0	1	1	1
3437	ENSGALP00000036114	RALBP1	ENSGALP00000036114	3437	3437	66161	ENSGALP00000036114	RalA binding protein 1	RALBP1	None	0		ENSG00000017797	ENSMUSG00000024096	0	0	0	1	1	1	1	1	0	1	1	1	1	1	0	1	1	1	0	1	0	0	0	0	0	1	1	1	1	1	1	1	0	1	1
461	ENSGALP00000003607	COL8A2	ENSGALP00000003607	461	461	67623	ENSGALP00000003607	Collagen, type VIII, alpha 2	COL8A2	None	0		ENSG00000171812	ENSMUSG00000056174	2	2	2	2	2	2	1	2	3	3	2	2	2	2	2	2	3	3	2	2	0	0	1	0	2	3	2	3	3	2	3	3	2	2	2
390	ENSGALP00000002903	SDF4	ENSGALP00000002903	390	390	41907	ENSGALP00000002903	Stromal cell derived factor 4	SDF4	TMhelix	1		ENSG00000078808	ENSMUSG00000029076	2	2	1	3	0	2	1	1	2	2	2	3	3	2	2	2	1	2	2	3	0	0	0	0	0	0	0	0	0	0	0	0	3	2	3
773	ENSGALP00000006102	MANBAL	ENSGALP00000006102	773	773	9321.9	ENSGALP00000006102	Mannosidase, beta A, lysosomal-like	MANBAL	TMhelix	1		ENSG00000101363	ENSMUSG00000063019	0	1	0	1	0	0	0	0	0	0	1	1	1	0	0	1	1	1	1	1	0	0	0	0	1	1	1	1	1	1	0	0	0	1	1
1997	ENSGALP00000016475	MDGA1	ENSGALP00000016475	1997	1997	106090	ENSGALP00000016475	MAM domain containing glycosylphosphatidylinositol anchor 1	MDGA1	None	0		ENSG00000112139	ENSMUSG00000043557	0	0	0	0	0	0	0	0	1	0	0	1	0	0	0	1	0	1	0	0	0	0	0	0	0	0	1	0	0	0	0	0	1	0	0
2807	ENSGALP00000024202	KIAA1919	ENSGALP00000024202	2807	2807	60792	ENSGALP00000024202	KIAA1919	KIAA1919	ND	0		ENSG00000173214	ENSMUSG00000096687	1	1	1	1	1	0	1	0	1	1	1	1	0	1	1	1	0	0	1	1	0	0	0	0	0	1	1	1	0	0	1	0	1	1	1
3556	ENSGALP00000038435	TGM2	ENSGALP00000038435	3556	3556	77752	ENSGALP00000038435	Transglutaminase 2 (C polypeptide, protein-glutamine-gamma-glutamyltransferase) (TGM2	TGM2	None	0		ENSG00000198959	ENSMUSG00000037820	2	2	1	1	1	0	0	0	3	2	1	4	3	3	2	1	2	1	1	1	0	0	0	0	3	2	3	3	3	3	2	4	2	1	4
648	ENSGALP00000005112;ENSGALP00000023420	ZFR	ENSGALP00000005112;ENSGALP00000023420	648	648	116420	ENSGALP00000005112	Zinc finger RNA binding protein	ZFR	None	0		ENSG00000056097	ENSMUSG00000022201	1	1	1	1	0	0	2	1	0	0	2	1	1	1	1	1	0	0	1	0	0	0	0	0	1	1	2	0	1	1	2	2	0	0	1
435	ENSGALP00000003331	AP3B2	ENSGALP00000003331	435;883	435	118760	ENSGALP00000003331	Adaptor-related protein complex 3, beta 2 subunit	AP3B2	None	0		ENSG00000103723	ENSMUSG00000062444	4	4	6	7	4	3	4	4	8	5	7	8	5	7	8	8	7	5	7	7	1	0	2	0	3	3	8	8	2	4	11	9	6	5	9
2443;2642	ENSGALP00000020520;ENSGALP00000022674	UBQLN1;UBQLN4	ENSGALP00000020520;ENSGALP00000022674	2443;2642	2443;2642	62870	ENSGALP00000020520_family	Family {Ubiquilin 1}	UBQLN1;UBQLN4	ND	0		ENSG00000135018	ENSMUSG00000050148	0	1	1	0	0	1	0	1	0	0	0	0	0	0	0	0	0	0	0	0	0	0	0	0	0	0	0	0	0	1	0	0	0	0	0
1955	ENSGALP00000016133	NUP107	ENSGALP00000016133	1955	1955	105550	ENSGALP00000016133	Nucleoporin 107kDa	NUP107	None	0		ENSG00000111581	ENSMUSG00000052798	2	1	3	1	3	2	0	0	1	1	0	1	1	2	1	1	0	1	1	3	1	0	1	1	2	4	3	2	3	5	2	4	1	1	0
3387	ENSGALP00000035186	PELO	ENSGALP00000035186	3387	3387	43479	ENSGALP00000035186	Integrin alpha-1	PELO	None	0		ENSG00000213949	ENSMUSG00000042284	0	0	1	0	0	0	0	0	0	0	1	0	0	0	1	1	0	0	1	0	0	0	0	0	0	0	2	1	1	1	1	0	1	0	1
2671	ENSGALP00000022980	ATP8A1	ENSGALP00000022980	2671	2671	131560	ENSGALP00000022980	ATPase, aminophospholipid transporter (APLT), class I, type 8A, member 1	ATP8A1	TMhelix	1		ENSG00000124406	ENSMUSG00000037685	1	1	0	0	0	0	0	0	1	1	1	1	0	1	1	1	1	1	1	1	0	0	0	0	1	1	1	1	0	0	0	0	0	1	1
1079	ENSGALP00000008578	COPB2	ENSGALP00000008578	1079	1079	103140	ENSGALP00000008578	Coatomer protein complex, subunit beta 2 (beta prime)	COPB2	None	0		ENSG00000184432	ENSMUSG00000032458	19	22	22	23	20	20	23	20	21	23	26	25	25	24	27	22	24	25	25	23	8	8	15	12	25	22	24	22	21	23	21	19	24	22	25
3136	ENSGALP00000027337	LECT1	ENSGALP00000027337	3136	3136	38680	ENSGALP00000027337	Leukocyte cell derived chemotaxin 1	LECT1	TMhelix	1		ENSG00000136110	ENSMUSG00000022025	1	2	1	2	2	2	2	2	2	1	2	2	2	2	2	2	2	2	2	2	0	0	0	0	2	2	2	2	1	2	2	2	2	2	1
2794	ENSGALP00000024103	LRRC58	ENSGALP00000024103	2794	2794	31218	ENSGALP00000024103	Leucine rich repeat containing 58	LRRC58	None	0		ENSG00000163428	ENSMUSG00000034158	0	0	1	0	0	0	0	0	0	1	0	1	0	1	1	1	1	0	1	1	0	0	0	0	1	1	0	1	1	1	1	1	0	0	0
3719	ENSGALP00000040819	MRPL55	ENSGALP00000040819	3719	3719	14762	ENSGALP00000040819	Mitochondrial ribosomal protein L55	MRPL55	None	0		ENSG00000162910	ENSMUSG00000036860	1	0	0	1	0	0	0	0	2	1	2	3	2	2	2	2	2	2	1	1	0	0	0	0	0	0	1	0	0	0	0	1	2	2	2
2785	ENSGALP00000024002	ARL15	ENSGALP00000024002	2785	2785	23050	ENSGALP00000024002	ADP-ribosylation factor-like 15	ARL15	None	0		ENSG00000185305	ENSMUSG00000042348	0	0	1	1	1	0	0	0	0	1	0	1	0	1	1	0	1	0	1	0	0	0	0	0	1	0	0	0	0	0	0	0	0	1	0
1170	ENSGALP00000009511	RPL5	ENSGALP00000009511	1170	1170	33960	ENSGALP00000009511	Ribosomal protein L5	RPL5	None	0		ENSG00000122406	ENSMUSG00000058558	8	12	7	10	10	9	9	11	8	8	12	13	12	13	13	12	11	12	11	12	6	5	6	7	10	10	12	10	6	5	10	11	11	11	12
1332	ENSGALP00000010956	MRPL46	ENSGALP00000010956	1332	1332	32839	ENSGALP00000010956	Mitochondrial ribosomal protein L46 (MRPL46), nuclear gene encoding mitochondrial protein, mRNA.	MRPL46	None	0		ENSG00000259494	ENSMUSG00000030612	2	3	1	2	1	0	1	1	5	4	6	6	5	5	5	5	6	5	4	5	0	0	0	0	2	4	5	3	1	2	1	2	5	3	2
3436	ENSGALP00000036103	LAMA1	ENSGALP00000036103	3436	3436	339630	ENSGALP00000036103	Laminin, alpha 1	LAMA1	TMhelix	1		ENSG00000101680	ENSMUSG00000032796	3	3	2	3	2	2	2	2	11	13	14	9	13	11	11	9	3	3	3	3	0	0	0	1	23	19	15	18	20	18	19	25	7	9	8
3411	ENSGALP00000035659	GJB6	ENSGALP00000035659	3170;3411	3411	18249	ENSGALP00000035659	Gap junction protein, beta 6, 30kDa	GJB6	TMhelix	1		None	None	2	3	2	4	0	0	0	1	3	3	4	3	3	5	3	5	5	5	4	5	0	0	0	0	4	5	4	3	2	3	3	5	3	3	3
1362	ENSGALP00000011221	BTAF1	ENSGALP00000011221	1362	1362	195970	ENSGALP00000011221	BTAF1 RNA polymerase II, B-TFIID transcription factor-associated, 170kDa	BTAF1	None	0		ENSG00000095564	ENSMUSG00000040565	0	1	0	1	0	0	1	0	1	0	0	0	0	0	0	0	0	0	0	0	0	0	0	0	0	0	0	0	1	1	1	1	0	0	0
2494	ENSGALP00000021003	KIAA1468	ENSGALP00000021003	2494	2494	125590	ENSGALP00000021003	KIAA1468	KIAA1468	ND	0		ENSG00000134444	ENSMUSG00000026319	2	1	4	4	3	2	4	5	1	1	3	1	1	1	2	1	1	1	1	3	1	1	1	1	0	1	1	4	2	1	4	3	1	0	3
82;930;1645	ENSGALP00000000054;ENSGALP00000007379;ENSGALP00000013640;ENSGALP00000013713;ENSGALP00000041418;ENSGALP00000043257	GNAI2;GNAI1;GNAI3;GNAT1;GNAT2;GNAT3	ENSGALP00000007379;ENSGALP00000013640;ENSGALP00000000054	82;636;930;1645	82;930;1645	39056	ENSGALP00000007379_family	Family {Guanine nucleotide binding protein (G protein), alpha inhibiting activity polypeptide 2}	GNAI2;GNAI1;GNAI3;GNAT1;GNAT2;GNAT3	TMhelix	1		ENSG00000114353	ENSMUSG00000032562	15	14	17	16	13	13	19	17	19	16	21	22	21	20	21	20	21	18	17	19	5	4	7	2	14	16	21	19	14	12	16	15	15	13	14
1674	ENSGALP00000013835	ALG3	ENSGALP00000013835	1674	1674	50896	ENSGALP00000013835	ALG3, alpha-1,3- mannosyltransferase	ALG3	TMhelix	1		ENSG00000214160	ENSMUSG00000033809	0	0	2	0	0	0	0	0	3	2	3	2	2	2	3	1	2	3	3	3	0	0	0	0	2	3	4	3	0	0	0	0	3	4	3
1563	ENSGALP00000012944	CLN6	ENSGALP00000012944	1563	1563	36770	ENSGALP00000012944	Ceroid-lipofuscinosis, neuronal 6, late infantile, variant	CLN6	TMhelix	1		ENSG00000128973	ENSMUSG00000032245	1	2	0	0	0	0	0	0	2	2	2	2	2	2	1	2	2	2	2	3	0	0	0	0	1	2	2	2	0	0	1	0	1	2	2
1318	ENSGALP00000010820	MFGE8	ENSGALP00000010820	1318	1318	59257	ENSGALP00000010820	Lactadherin isoform 2 precursor	MFGE8	None	0		ENSG00000140545	ENSMUSG00000030605	0	0	0	0	0	0	0	0	1	0	0	0	0	0	0	0	0	0	0	0	0	0	0	0	1	1	0	1	0	0	0	0	0	1	0
1827	ENSGALP00000015059	MTX2	ENSGALP00000015059	1827	1827	30331	ENSGALP00000015059	Metaxin 2	MTX2	None	0		ENSG00000128654	ENSMUSG00000027099	4	5	3	5	0	1	1	2	7	6	6	7	7	6	6	6	4	5	7	6	1	0	1	0	5	6	4	5	3	3	1	0	4	5	5
3913	ENSGALP00000042422	TMEM55A	ENSGALP00000042422	3913	3913	27938	ENSGALP00000042422	Transmembrane protein 55A	TMEM55A	TMhelix	1		ENSG00000155099	ENSMUSG00000028221	1	1	2	1	1	1	0	1	2	2	4	3	1	2	2	2	0	0	1	2	0	0	0	0	0	2	2	4	0	0	1	2	2	1	1
1754	ENSGALP00000037893;ENSGALP00000014395	LPHN2	ENSGALP00000014395;ENSGALP00000037893	1754	1754	138250	ENSGALP00000037893	Latrophilin 2	LPHN2	ND	0		ENSG00000117114	ENSMUSG00000028184	0	0	2	1	0	2	1	0	2	1	2	1	2	0	1	2	0	0	1	0	0	0	0	0	1	1	2	2	1	0	2	0	2	3	0
3690	ENSGALP00000040424	SNRNP40	ENSGALP00000040424	3690	3690	41289	ENSGALP00000040424	Small nuclear ribonucleoprotein 40kDa (U5)	SNRNP40	None	0		ENSG00000060688	ENSMUSG00000074088	2	3	1	2	1	1	3	0	4	4	4	1	4	5	3	3	6	2	4	3	1	2	2	0	4	4	3	4	4	7	5	6	1	3	3
1691	ENSGALP00000013946	LAMP2	ENSGALP00000013946	1691	1691	46715	ENSGALP00000013946	Lysosomal-associated membrane protein 2	LAMP2	TMhelix	1		ENSG00000005893	ENSMUSG00000016534	2	3	1	2	2	2	1	2	3	2	1	1	3	4	2	2	3	3	1	3	1	1	1	0	4	3	1	1	2	1	1	0	3	2	2
3483	ENSGALP00000036970	HMOX1	ENSGALP00000036970	3483	3483	33479	ENSGALP00000036970	Heme oxygenase (decycling) 1 (HMOX1	HMOX1	TMhelix	1		ENSG00000100292	ENSMUSG00000005413	0	0	0	1	0	0	0	0	1	1	1	1	1	1	1	1	1	1	1	1	0	0	0	0	0	1	0	1	0	1	0	0	1	1	1
1661	ENSGALP00000013761	NOP58	ENSGALP00000013761	1661	1661	61686	ENSGALP00000013761	NOP58 ribonucleoprotein	NOP58	None	0		ENSG00000055044	ENSMUSG00000026020	5	7	9	9	6	7	8	7	9	8	12	13	10	9	11	12	10	10	13	13	1	2	2	3	8	9	11	11	10	11	12	13	6	7	10
2820	ENSGALP00000024295	PLIN2	ENSGALP00000024295	2820	2820	48083	ENSGALP00000024295	Perilipin 2	PLIN2	None	0		ENSG00000147872	ENSMUSG00000028494	3	4	3	4	2	2	3	2	3	3	2	3	4	3	3	3	3	4	3	3	0	0	1	0	3	3	2	3	2	1	1	2	4	3	4
1183	ENSGALP00000009608	SMARCB1	ENSGALP00000009608	1183	1183	44495	ENSGALP00000009608	SWI/SNF related, matrix associated, actin dependent regulator of chromatin, subfamily b, member 1	SMARCB1	None	0		ENSG00000099956	ENSMUSG00000000902	1	1	1	1	0	0	1	1	2	1	2	2	2	2	2	2	2	2	2	2	0	0	0	0	1	1	1	1	2	2	2	2	1	1	1
2663	ENSGALP00000022917	SAMM50	ENSGALP00000022917	2663	2663	52220	ENSGALP00000022917	SAMM50 sorting and assembly machinery component	SAMM50	None	0		ENSG00000100347	ENSMUSG00000022437	10	10	9	11	0	0	2	0	15	14	16	15	14	16	15	15	13	13	14	14	4	1	1	2	12	16	14	15	9	8	8	10	13	9	10
4017	ENSGALP00000043240	CDK5RAP3	ENSGALP00000043240	4017	4017	57131	ENSGALP00000043240	CDK5 regulatory subunit associated protein 3	CDK5RAP3	None	0		ENSG00000108465	ENSMUSG00000018669	1	1	1	1	2	2	1	0	2	2	0	2	1	1	1	1	0	0	0	0	0	0	0	0	1	1	1	1	3	3	2	2	0	0	1
2075;2749	ENSGALP00000017177;ENSGALP00000023703	RAB3B;RAB3C	ENSGALP00000017177;ENSGALP00000023703	2075;2749	2075;2749	25997	ENSGALP00000017177_family	Family {RAB3B, member RAS oncogene family}	RAB3B;RAB3C	ND	0		ENSG00000169213	ENSMUSG00000003411	0	1	1	1	1	1	1	1	1	1	1	1	1	1	1	0	1	1	0	0	0	0	1	1	0	1	1	1	1	1	1	1	1	1	1
3584	ENSGALP00000038853	MYO18A	ENSGALP00000038853	3584	3584	231990	ENSGALP00000038853	Myosin XVIIIA	MYO18A	None	0		ENSG00000196535	ENSMUSG00000000631	13	16	12	14	12	9	10	10	21	18	21	21	22	21	22	22	14	15	12	14	0	1	2	1	17	14	13	14	14	15	15	15	13	13	20
2912	ENSGALP00000025144	VCAN	ENSGALP00000025144	2912	2912	286480	ENSGALP00000025144	Versican	VCAN	None	0		None	None	1	2	1	2	3	2	1	1	1	1	1	1	1	1	1	2	2	2	1	1	1	1	1	1	2	1	1	2	0	2	2	1	1	1	2
519	ENSGALP00000004095;ENSGALP00000034416	CALSYNTENIN-1;CLSTN1	ENSGALP00000004095;ENSGALP00000034416	519	519	107680	ENSGALP00000004095	Calsyntenin 1	CLSTN1	TMhelix	1		ENSG00000171603	ENSMUSG00000039953	0	0	0	0	0	0	0	0	0	0	1	0	0	0	0	0	0	0	0	0	0	0	0	0	0	0	0	1	0	0	0	0	1	1	1
3005	ENSGALP00000026067	U2AF1	ENSGALP00000026067	3005	3005	27701	ENSGALP00000026067	U2 small nuclear RNA auxiliary factor 1	U2AF1	None	0		ENSG00000275895	ENSMUSG00000061613	3	4	3	5	3	7	5	3	6	6	5	7	5	6	5	7	7	5	7	5	2	2	1	1	7	7	5	7	5	6	5	6	4	2	3
3063	ENSGALP00000026567	SF3B14	ENSGALP00000026567	3063	3063	14585	ENSGALP00000026567	Pre-mRNA branch site protein p14	SF3B14	ND	0		ENSG00000115128	ENSMUSG00000037361	2	3	2	2	3	3	3	3	2	2	3	3	2	2	3	3	1	3	3	3	1	1	1	1	3	2	2	2	2	2	3	2	3	2	2
2580	ENSGALP00000022061	FAT1	ENSGALP00000022061	2580	2580	509530	ENSGALP00000022061	FAT atypical cadherin 1	FAT1	TMhelix	1		ENSG00000083857	ENSMUSG00000070047	0	0	0	1	0	0	1	1	0	1	2	2	1	4	1	1	1	0	1	1	1	1	1	1	1	2	1	1	0	0	1	0	3	2	1
2069	ENSGALP00000025429;ENSGALP00000017127;ENSGALP00000040915	ELAVL2;ELAVL4;Q9PW22	ENSGALP00000017127;ENSGALP00000025429;ENSGALP00000040915	188;2069	2069	40379	ENSGALP00000025429	ELAV like neuron-specific RNA binding protein 4	ELAVL4	None	0	0.294118	ENSG00000162374	ENSMUSG00000028546	1	2	1	1	2	1	0	0	2	2	3	3	2	2	3	2	2	2	2	2	1	0	0	0	0	3	3	3	2	2	3	4	2	2	1
1833	ENSGALP00000015099	EPHX1	ENSGALP00000015099	1833	1833	53191	ENSGALP00000015099	Epoxide hydrolase 1, microsomal (xenobiotic)	EPHX1	None	0		ENSG00000143819	ENSMUSG00000038776	7	6	3	4	7	3	5	2	5	7	6	7	6	6	6	7	8	7	7	8	2	2	2	1	8	9	6	8	4	5	5	4	7	8	7
3116	ENSGALP00000027180	ARGLU1	ENSGALP00000027180	3116	3116	33543	ENSGALP00000027180	Arginine and glutamate rich 1 (ARGLU1	ARGLU1	None	0		ENSG00000134884	ENSMUSG00000040459	1	1	1	2	1	0	1	1	1	2	1	2	1	2	1	1	1	2	2	1	0	0	0	0	2	1	1	2	3	1	1	1	2	1	1
1894	ENSGALP00000015620	TMEM117	ENSGALP00000015620	1894	1894	59652	ENSGALP00000015620	Transmembrane protein 117	TMEM117	TMhelix	1		ENSG00000139173	ENSMUSG00000063296	0	0	1	0	0	0	0	0	1	1	1	1	1	1	1	1	0	1	1	0	0	0	0	0	1	1	1	1	0	0	1	0	1	1	1
3102	ENSGALP00000027063	MRPS9	ENSGALP00000027063	3102	3102	42924	ENSGALP00000027063	Mitochondrial ribosomal protein S9	MRPS9	None	0		ENSG00000135972	ENSMUSG00000060679	2	3	4	4	1	0	2	1	8	9	7	6	7	8	6	7	7	7	4	6	0	0	0	0	4	4	6	5	4	4	4	5	3	3	3
230	ENSGALP00000001472	MTFR1L	ENSGALP00000001472	230	230	32017	ENSGALP00000001472	Mitochondrial fission regulator 1-like	MTFR1L	None	0		ENSG00000117640	ENSMUSG00000046671	0	0	0	0	0	0	0	0	0	1	1	0	0	1	0	0	0	0	0	0	0	0	0	0	0	1	1	0	0	1	0	0	1	1	1
1971	ENSGALP00000016212	ELOVL1	ENSGALP00000016212	1971	1971	33890	ENSGALP00000016212	ELOVL fatty acid elongase 1	ELOVL1	TMhelix	1		ENSG00000066322	ENSMUSG00000006390	0	0	0	1	0	0	0	0	2	1	2	1	2	2	1	2	2	2	1	2	0	0	0	0	1	1	2	1	0	0	1	1	2	1	1
1675	ENSGALP00000013837	HNRNPLL	ENSGALP00000013837	1675	1675	50633	ENSGALP00000013837	Heterogeneous nuclear ribonucleoprotein L-like	HNRNPLL	None	0		ENSG00000143889	ENSMUSG00000024095	0	1	1	0	2	1	0	1	0	1	1	1	1	0	0	0	2	2	2	0	0	0	0	0	1	2	2	1	2	1	2	2	0	0	1
3838	ENSGALP00000041881	OCLN	ENSGALP00000041881	3838	3838	43150	ENSGALP00000041881	Occludin	OCLN	TMhelix	1		None	None	0	0	0	0	0	0	0	0	0	1	0	0	0	0	1	0	0	0	0	0	0	0	0	0	0	1	1	0	0	0	0	0	1	0	1
4038	ENSGALP00000043427	BOP1	ENSGALP00000043427	4038	4038	74019	ENSGALP00000043427	Block of proliferation 1	BOP1	None	0		ENSG00000261236	ENSMUSG00000022557	0	0	1	1	0	0	0	0	0	0	1	1	0	0	1	1	0	0	1	1	0	0	0	0	1	1	1	1	0	1	1	0	0	0	1
3020	ENSGALP00000026214	DST	ENSGALP00000026214	3020	3020	846700	ENSGALP00000026214	Dystonin	DST	TMhelix	1		ENSG00000151914	ENSMUSG00000026131	3	0	5	5	3	1	5	5	2	2	7	3	2	3	6	3	1	3	2	2	3	1	2	1	0	4	6	3	3	1	4	3	2	4	5
3934	ENSGALP00000042590	KRT18	ENSGALP00000042590	3934	3934	19018	ENSGALP00000042590	Keratin 18	KRT18	None	0		None	None	5	5	5	5	5	5	4	5	6	6	6	5	5	6	6	5	6	5	6	6	4	2	4	4	5	6	6	6	6	6	6	6	5	5	6
244	ENSGALP00000001613;ENSGALP00000030668;ENSGALP00000030667	WNT3;WNT3A	ENSGALP00000001613;ENSGALP00000030667;ENSGALP00000030668	244	244	39824	ENSGALP00000001613	Wingless-type MMTV integration site family, member 3 (WNT3	WNT3	TMhelix	1		ENSG00000108379	ENSMUSG00000000125	0	0	0	0	0	0	0	0	1	0	2	1	0	0	0	2	0	0	0	0	0	1	0	0	0	1	1	1	1	0	1	2	0	1	1
490	ENSGALP00000003888	CDC73	ENSGALP00000003888	490	490	60697	ENSGALP00000003888	Cell division cycle 73	CDC73	None	0		ENSG00000134371	ENSMUSG00000026361	1	1	1	0	1	0	1	0	1	1	1	1	1	1	1	1	1	1	1	1	0	0	0	0	1	1	1	1	1	1	1	1	1	0	1
125;1554	ENSGALP00000000438;ENSGALP00000012914	AHCYL2;AHCYL1	ENSGALP00000012914;ENSGALP00000000438	125;1554	125;1554	56696	ENSGALP00000012914_family	Family {Adenosylhomocysteinase-like 2}	AHCYL2;AHCYL1	ND	0		ENSG00000158467	ENSMUSG00000029772	4	4	6	4	4	3	8	4	8	6	7	5	8	8	7	6	6	6	5	7	4	3	5	1	8	6	5	3	6	4	5	4	7	4	6
2088	ENSGALP00000017271	PRPF38A	ENSGALP00000017271	2088	2088	37460	ENSGALP00000017271	Pre-mRNA processing factor 38A	PRPF38A	None	0		ENSG00000134748	ENSMUSG00000063800	2	1	1	1	1	0	0	0	2	3	3	3	2	3	2	4	4	4	3	3	0	0	0	0	3	3	3	2	3	4	4	4	1	0	1
3737	ENSGALP00000041336;ENSGALP00000040996	NOVA1	ENSGALP00000040996;ENSGALP00000041336	3737	3737	49266	ENSGALP00000041336	Neuro-oncological ventral antigen 1 (NOVA1), transcript variant 2, mRNA.	NOVA1	None	0		ENSG00000104967	ENSMUSG00000108585	0	0	0	0	0	0	0	1	0	0	0	1	0	0	0	0	1	1	0	0	0	0	0	0	0	0	0	0	0	0	1	0	1	0	0
555	ENSGALP00000004322;ENSGALP00000004319	HMG20A;NONE	ENSGALP00000004319;ENSGALP00000004322	555	555	21441	ENSGALP00000004322	Uncharacterized protein	NONE	ND	0		ENSG00000140382	ENSMUSG00000032329	0	0	1	1	0	0	1	0	2	1	1	1	0	2	1	1	1	2	1	1	0	0	0	0	2	1	2	2	0	0	1	1	0	0	1
1914	ENSGALP00000015781	NDUFS7	ENSGALP00000015781	1914	1914	24316	ENSGALP00000015781	NADH dehydrogenase (ubiquinone) Fe-S protein 7, 20kDa (NADH-coenzyme Q reductase)	NDUFS7	None	0		ENSG00000115286	ENSMUSG00000020153	4	4	4	3	1	1	2	2	5	4	5	5	5	4	4	4	3	3	3	3	2	2	1	0	4	3	4	3	3	3	4	4	4	3	2
3698	ENSGALP00000040628;ENSGALP00000041458	NDUFV1	ENSGALP00000040628;ENSGALP00000041458	3698	3698	47462	ENSGALP00000040628	NADH dehydrogenase (ubiquinone) flavoprotein 1, 51 kDa	NDUFV1	None	0		ENSG00000167792	ENSMUSG00000037916	15	18	18	18	8	9	11	11	19	19	19	20	19	21	20	19	23	22	17	19	11	10	9	8	21	21	19	18	13	14	13	17	19	20	19
3401	ENSGALP00000035514;ENSGALP00000003132	PRKCD	ENSGALP00000003132;ENSGALP00000035514	3401	3401	78479	ENSGALP00000035514	Protein kinase C, delta	PRKCD	None	0		ENSG00000163932	ENSMUSG00000021948	4	4	4	3	2	4	2	4	3	3	5	6	3	5	2	3	3	2	3	3	0	0	0	0	4	2	4	3	3	1	4	4	1	2	4
3139	ENSGALP00000027352	VWA8	ENSGALP00000027352	3139	3139	213500	ENSGALP00000027352	Von Willebrand factor A domain containing 8	VWA8	None	0		ENSG00000102763	ENSMUSG00000058997	3	4	6	4	3	2	2	2	10	9	10	10	8	8	11	10	9	8	9	11	0	0	0	0	3	5	5	6	5	5	7	6	6	4	4
3857	ENSGALP00000042023	NDUFS2	ENSGALP00000042023	3857	3857	14065	ENSGALP00000042023	NADH dehydrogenase (ubiquinone) Fe-S protein 2, 49kDa (NADH-coenzyme Q reductase)	NDUFS2	None	0		ENSG00000158864	ENSMUSG00000013593	4	4	6	5	0	0	2	2	6	7	7	6	7	7	7	7	7	6	7	6	1	2	1	1	6	6	6	6	6	5	3	3	6	5	7
3425	ENSGALP00000035900	ENPP4	ENSGALP00000035900	3425	3425	51415	ENSGALP00000035900	Ectonucleotide pyrophosphatase/phosphodiesterase 4 (putative) (ENPP4	ENPP4	TMhelix	1		ENSG00000001561	ENSMUSG00000023961	3	2	1	2	1	1	1	2	3	3	1	2	3	3	2	1	3	1	1	1	0	0	0	0	0	0	1	1	0	0	0	0	1	3	3
2497	ENSGALP00000021043	YARS2	ENSGALP00000021043	2497	2497	60827	ENSGALP00000021043	Tyrosyl-tRNA synthetase 2, mitochondrial	YARS2	None	0		ENSG00000139131	ENSMUSG00000022792	0	1	1	0	1	0	1	0	2	2	1	1	1	2	0	0	2	2	1	2	0	0	0	0	1	1	1	2	4	3	2	2	0	0	2
3032	ENSGALP00000026293	SQLE	ENSGALP00000026293	3032	3032	63889	ENSGALP00000026293	Squalene epoxidase (SQLE	SQLE	TMhelix	1		ENSG00000104549	ENSMUSG00000022351	0	0	0	0	0	0	0	0	0	2	0	1	0	1	0	0	0	1	0	0	0	0	0	0	0	0	1	1	0	0	0	0	1	1	1
1729	ENSGALP00000014265	RAB1A	ENSGALP00000014265	694;1729;3827	1729	22708	ENSGALP00000014265	RAB1A, member RAS oncogene family	RAB1A	None	0		ENSG00000138069	ENSMUSG00000020149	9	9	9	9	9	9	9	9	9	9	9	9	9	8	9	9	9	9	9	9	6	7	6	5	9	9	9	9	9	9	9	9	9	9	9
1281	ENSGALP00000010475	CHCHD3	ENSGALP00000010475	1281	1281	15567	ENSGALP00000010475	Coiled-coil-helix-coiled-coil-helix domain containing 3	CHCHD3	None	0		ENSG00000106554	ENSMUSG00000053768	1	2	2	2	0	0	1	1	2	2	2	2	2	2	2	2	2	2	2	2	0	0	0	0	2	2	2	2	0	0	1	0	2	2	2
283;2754;2755	ENSGALP00000002021;ENSGALP00000023783;ENSGALP00000023784;ENSGALP00000041687	EPB41L3;EPB41;EPB41L1	ENSGALP00000023784;ENSGALP00000041687;ENSGALP00000002021;ENSGALP00000023783	283;2638;2754;2755	283;2754;2755	88540	ENSGALP00000023784_family	Family {Erythrocyte membrane protein band 4.1-like 3}	EPB41L3;EPB41;EPB41L1	ND	0		ENSG00000082397	ENSMUSG00000024044	7	8	9	8	4	6	7	6	8	7	9	10	7	7	7	8	8	7	6	7	1	0	1	1	9	9	9	10	6	8	9	8	7	8	11
613	ENSGALP00000004815	AGFG1	ENSGALP00000004815	613	613	53110	ENSGALP00000004815	ArfGAP with FG repeats 1	AGFG1	None	0		ENSG00000173744	ENSMUSG00000026159	1	1	1	1	0	1	2	1	1	1	1	1	1	1	1	1	1	1	1	1	0	0	0	0	1	0	1	1	1	0	0	1	1	1	1
860	ENSGALP00000006816	VPS13D	ENSGALP00000006816	860	860	492480	ENSGALP00000006816	Vacuolar protein sorting 13 homolog D	VPS13D	None	0		ENSG00000048707	ENSMUSG00000020220	2	2	0	1	0	0	1	2	3	1	1	2	1	2	0	1	1	3	3	2	0	0	0	0	0	1	1	1	1	0	1	0	1	2	1
3755	ENSGALP00000041153;CON__Q3KNV1;CON__P08729	CON__P08729;CON__Q3KNV1;KRTX	ENSGALP00000041153	2021;3755	3755	70087	ENSGALP00000041153	Keratin X	KRTX	ND	0		None	None	2	2	2	1	2	1	2	2	1	1	3	2	2	2	3	3	3	3	3	1	2	2	3	2	2	3	2	2	2	1	3	3	3	2	3
2783	ENSGALP00000023990	GOPC	ENSGALP00000023990	2783	2783	43014	ENSGALP00000023990	Golgi-associated PDZ and coiled-coil motif containing	GOPC	None	0		ENSG00000047932	ENSMUSG00000019861	1	1	1	1	1	1	1	1	1	0	1	1	0	1	1	1	1	1	0	0	0	0	0	0	0	1	0	1	0	0	1	0	0	1	1
2176	ENSGALP00000018087	VRK1	ENSGALP00000018087	2176	2176	47001	ENSGALP00000018087	Vaccinia related kinase 1	VRK1	None	0		ENSG00000100749	ENSMUSG00000021115	1	0	0	1	1	1	1	0	2	1	2	0	0	2	1	0	1	0	1	2	0	0	0	0	2	3	4	4	2	2	4	3	1	0	2
2133	ENSGALP00000017711	NONE	ENSGALP00000017711	2133	2133	145410	ENSGALP00000017711	Uncharacterized protein	NONE	ND	0		None	None	1	1	1	1	1	0	1	1	1	1	1	1	1	1	1	0	0	1	0	1	1	0	0	0	0	0	0	0	0	0	0	0	1	1	1
1904	ENSGALP00000015698	PALLD	ENSGALP00000015698	1904	1904	149630	ENSGALP00000015698	Palladin, cytoskeletal associated protein	PALLD	None	0		ENSG00000129116	ENSMUSG00000058056	6	5	5	5	3	5	5	4	1	1	1	1	2	1	1	1	0	0	1	1	0	0	0	0	3	2	3	3	6	3	4	5	2	0	2
2800	ENSGALP00000024148	MRPS27	ENSGALP00000024148	2800	2800	46740	ENSGALP00000024148	Mitochondrial ribosomal protein S27	MRPS27	None	0		ENSG00000113048	ENSMUSG00000041632	4	5	6	2	1	1	2	2	6	8	9	8	7	7	9	7	7	7	8	7	0	1	1	0	5	6	7	8	2	3	6	5	6	5	7
2735	ENSGALP00000023548	DAP3	ENSGALP00000023548	2735	2735	45576	ENSGALP00000023548	Death associated protein 3	DAP3	None	0		ENSG00000132676	ENSMUSG00000068921	6	4	2	2	1	0	0	1	6	6	5	4	5	6	5	5	4	5	6	4	0	0	0	0	6	3	5	3	4	4	3	2	3	5	4
3823	ENSGALP00000041749	GNA13	ENSGALP00000041749	3823	3823	43776	ENSGALP00000041749	Guanine nucleotide binding protein (G protein), alpha 13	GNA13	None	0		ENSG00000120063	ENSMUSG00000020611	2	3	4	4	3	2	3	4	4	5	6	5	5	5	6	7	4	5	6	7	0	0	0	0	3	4	5	5	4	4	3	3	3	4	4
429	ENSGALP00000003250	NCBP1	ENSGALP00000003250	429	429	92563	ENSGALP00000003250	Nuclear cap binding protein subunit 1, 80kDa	NCBP1	None	0		ENSG00000136937	ENSMUSG00000028330	4	2	3	4	3	3	3	2	9	7	8	9	8	8	6	7	6	5	6	8	0	0	0	0	8	6	8	8	6	7	9	10	5	4	5
733	ENSGALP00000005832	NUP155	ENSGALP00000005832	733	733	154830	ENSGALP00000005832	Nucleoporin 155kDa	NUP155	None	0		ENSG00000113569	ENSMUSG00000022142	10	11	12	8	9	7	9	11	14	9	17	14	12	12	13	12	13	9	12	15	1	1	2	1	17	15	17	18	16	16	16	19	11	10	11
1477	ENSGALP00000012201	RAB22A	ENSGALP00000012201	1477	1477	21846	ENSGALP00000012201	RAB22A, member RAS oncogene family	RAB22A	None	0		ENSG00000124209	ENSMUSG00000027519	0	0	1	1	1	0	1	0	1	2	2	1	1	2	3	2	2	3	1	2	1	0	1	0	2	2	1	1	1	1	1	1	0	1	2
3887	ENSGALP00000042245	SCARA3	ENSGALP00000042245	3887	3887	62985	ENSGALP00000042245	Scavenger receptor class A, member 3	SCARA3	TMhelix	1		ENSG00000168077	ENSMUSG00000034463	0	0	0	2	1	0	1	1	2	2	3	2	2	2	2	1	1	0	1	1	0	1	0	0	3	1	3	2	3	1	5	3	0	0	2
1771	ENSGALP00000014578	MFN1	ENSGALP00000014578	906;1771	1771	83970	ENSGALP00000014578	Mitofusin 1 (MFN1), nuclear gene encoding mitochondrial protein, mRNA.	MFN1	None	0		ENSG00000171109	ENSMUSG00000027668	1	1	1	0	0	0	0	1	3	5	3	3	4	3	4	4	2	3	1	1	0	0	0	0	1	2	2	1	1	1	2	1	3	2	3
2173	ENSGALP00000022313;ENSGALP00000018075	MAPK10;MAPK9	ENSGALP00000018075;ENSGALP00000022313	2173	2173	44008	ENSGALP00000022313	Mitogen-activated protein kinase 9	MAPK9	None	0		ENSG00000050748	ENSMUSG00000020366	1	1	0	1	1	1	1	1	1	0	0	0	0	0	0	0	0	0	0	0	0	0	0	0	1	0	0	0	0	1	0	1	0	0	0
2747	ENSGALP00000023673	SKIV2L2	ENSGALP00000023673	2747	2747	133520	ENSGALP00000023673	Superkiller viralicidic activity 2-like 2	SKIV2L2	None	0		ENSG00000039123	ENSMUSG00000016018	1	1	1	0	0	1	1	1	0	1	1	1	1	0	1	0	0	0	2	1	0	0	0	0	0	1	3	2	1	1	1	2	1	0	2
270	ENSGALP00000001882	SLC25A1	ENSGALP00000001882	270	270	34605	ENSGALP00000001882	Solute carrier family 25 (mitochondrial carrier; citrate transporter), member 1	SLC25A1	None	0		ENSG00000100075	ENSMUSG00000003528	6	5	5	4	0	0	2	0	8	7	8	8	9	7	8	8	9	7	8	7	0	0	1	1	6	7	8	7	3	5	3	3	7	7	7
3760	ENSGALP00000041193	USP39	ENSGALP00000041193	3760	3760	28360	ENSGALP00000041193	Ubiquitin specific peptidase 39	USP39	None	0		ENSG00000168883	ENSMUSG00000056305	0	1	2	1	1	2	2	2	1	0	2	1	1	0	2	1	1	0	0	0	0	0	0	0	2	2	2	2	2	2	2	2	0	0	0
2985	ENSGALP00000025845	CTHRC1	ENSGALP00000025845	2985	2985	25851	ENSGALP00000025845	Collagen triple helix repeat containing 1	CTHRC1	TMhelix	1		ENSG00000164932	ENSMUSG00000054196	1	1	1	1	2	0	1	1	1	0	1	1	0	1	1	1	1	1	1	0	0	0	0	0	2	1	1	1	2	3	3	2	0	0	0
3300	ENSGALP00000031702	VAMP7	ENSGALP00000031702	3300	3300	24681	ENSGALP00000031702	Vesicle-associated membrane protein 7	VAMP7	TMhelix	1		ENSG00000124333	ENSMUSG00000051412	2	3	3	2	2	2	1	1	3	3	5	3	4	3	5	2	3	3	5	4	0	1	1	0	2	3	3	3	1	2	1	1	4	3	5
1516	ENSGALP00000012563	CSTF1	ENSGALP00000012563	1516	1516	48369	ENSGALP00000012563	Cleavage stimulation factor, 3' pre-RNA, subunit 1, 50kDa	CSTF1	None	0		ENSG00000101138	ENSMUSG00000027498	2	2	2	3	1	2	3	2	1	3	4	4	3	1	2	2	3	5	3	3	1	1	0	0	4	3	5	3	1	4	2	3	3	4	3
3911	ENSGALP00000042390	SLC25A51	ENSGALP00000042390	3911	3911	35247	ENSGALP00000042390	Solute carrier family 25, member 51	SLC25A51	None	0	0.196078	ENSG00000122696	ENSMUSG00000045973	0	0	0	0	0	0	0	0	0	1	1	1	1	1	1	1	1	0	1	1	0	0	0	0	0	0	1	0	1	0	0	0	1	1	1
260	ENSGALP00000001788	KCNJ5	ENSGALP00000001788	260	260	47831	ENSGALP00000001788	Potassium inwardly-rectifying channel, subfamily J, member 5	KCNJ5	TMhelix	1		ENSG00000120457	ENSMUSG00000032034	0	0	0	0	0	0	0	0	1	1	0	0	1	1	0	0	0	0	0	0	0	0	0	0	1	1	1	1	1	1	1	1	1	1	1
2573	ENSGALP00000021958	MED24	ENSGALP00000021958	2573	2573	110850	ENSGALP00000021958	Mediator complex subunit 24	MED24	None	0		ENSG00000008838	ENSMUSG00000017210	0	1	1	1	1	1	1	1	1	1	1	1	1	0	0	1	0	0	0	1	0	0	0	0	0	1	1	1	1	1	1	1	0	0	1
2082	ENSGALP00000017231	UFSP2	ENSGALP00000017231	2082	2082	52110	ENSGALP00000017231	UFM1-specific peptidase 2	UFSP2	None	0		ENSG00000109775	ENSMUSG00000031634	1	1	2	1	1	1	1	1	1	2	2	2	1	1	1	2	0	1	2	2	1	1	1	1	1	0	1	2	1	1	2	1	1	1	2
3478	ENSGALP00000036925;ENSGALP00000019812	TBP;TBPL2	ENSGALP00000019812;ENSGALP00000036925	3478	3478	33175	ENSGALP00000036925	TATA-box-binding protein	TBP	None	0		ENSG00000112592	ENSMUSG00000014767	1	0	0	0	0	0	0	0	0	0	0	0	0	0	0	0	0	0	1	0	0	0	0	0	0	0	1	1	2	2	2	2	0	0	0
1600;3895	ENSGALP00000013240;ENSGALP00000042294	SPTBN1	ENSGALP00000042294;ENSGALP00000013240	682;1600;3895	1600;3895	274110	ENSGALP00000042294_family	Family {Spectrin, beta, non-erythrocytic 1}	SPTBN1	ND	0		ENSG00000115306	ENSMUSG00000020315	1	0	0	1	0	1	1	1	0	0	1	1	1	0	1	1	1	1	1	1	0	0	0	0	2	0	3	2	0	0	1	2	1	1	1
1652	ENSGALP00000013703	PEX16	ENSGALP00000013703	1652	1652	30651	ENSGALP00000013703	Peroxisomal biogenesis factor 16	PEX16	None	0		ENSG00000121680	ENSMUSG00000027222	0	0	0	1	0	0	1	0	0	0	1	1	0	1	1	1	1	1	1	1	0	0	0	0	1	0	1	1	0	0	0	0	1	1	1
1653	ENSGALP00000013709	MAP1A	ENSGALP00000013709	1653	1653	255360	ENSGALP00000013709	Microtubule-associated protein 1A	MAP1A	None	0		ENSG00000166963	ENSMUSG00000027254	2	3	3	3	5	3	4	0	3	3	2	2	2	4	2	2	5	2	1	2	0	0	0	0	4	4	2	2	5	5	3	5	3	3	2
636	ENSGALP00000004997	GNAO1	ENSGALP00000004997	82;636;930;1645	636	34732	ENSGALP00000004997	Guanine nucleotide binding protein (G protein), alpha activating activity polypeptide O	GNAO1	None	0		ENSG00000087258	ENSMUSG00000031748	2	2	4	4	0	2	5	5	4	4	4	3	3	4	5	5	3	2	2	4	0	0	1	0	1	2	3	4	3	2	2	2	1	3	3
3282	ENSGALP00000031054	NDUFAF4	ENSGALP00000031054	3282	3282	19957	ENSGALP00000031054	NADH dehydrogenase (ubiquinone) complex I, assembly factor 4	NDUFAF4	None	0		ENSG00000123545	ENSMUSG00000028261	2	2	1	0	0	0	0	0	2	2	3	2	2	2	2	2	2	1	2	2	0	0	0	0	2	1	0	1	0	0	0	2	2	2	2
1969	ENSGALP00000016203;ENSGALP00000040816	PREPL	ENSGALP00000016203;ENSGALP00000040816	1969	1969	84329	ENSGALP00000016203	Prolyl endopeptidase-like (PREPL	PREPL	None	0		ENSG00000138078	ENSMUSG00000024127	1	0	1	1	1	1	1	1	2	2	2	1	2	1	1	1	1	2	2	2	0	0	0	0	0	0	1	1	0	0	1	1	0	0	1
1258	ENSGALP00000010338	CEMIP	ENSGALP00000010338	1258	1258	153210	ENSGALP00000010338	Cell migration inducing protein, hyaluronan binding	CEMIP	None	0		ENSG00000103888	ENSMUSG00000052353	0	0	1	0	0	0	0	0	0	1	0	0	0	0	0	0	1	1	0	0	0	0	0	0	0	0	0	1	1	1	1	1	1	1	0
296	ENSGALP00000002189;ENSGALP00000020696	RANBP10;RANBP9	ENSGALP00000002189;ENSGALP00000020696	296	296	66760	ENSGALP00000002189	RAN binding protein 10	RANBP10	None	0		ENSG00000141084	ENSMUSG00000037415	0	0	0	0	0	0	0	0	1	0	1	0	1	1	1	0	1	0	0	0	0	0	0	0	0	0	1	0	0	1	1	1	0	0	0
1566	ENSGALP00000012962	DCX	ENSGALP00000012962	1566;3159	1566	42645	ENSGALP00000012962	Doublecortin	DCX	None	0		ENSG00000077279	ENSMUSG00000031285	1	1	2	1	1	1	2	1	1	0	1	1	1	1	1	1	0	0	0	1	1	1	0	0	0	1	2	1	3	2	2	3	0	1	0
2433	ENSGALP00000020439	EIF3D	ENSGALP00000020439	2433	2433	34704	ENSGALP00000020439	Eukaryotic translation initiation factor 3, subunit D	EIF3D	None	0		ENSG00000100353	ENSMUSG00000016554	4	5	5	4	4	4	5	5	5	6	6	4	4	5	5	5	4	3	6	3	0	0	1	2	4	5	6	7	5	7	5	6	4	7	6
3537	ENSGALP00000038179	EIF4A3	ENSGALP00000038179	3537;3591	3537	46815	ENSGALP00000038179	Eukaryotic translation initiation factor 4A3	EIF4A3	None	0		ENSG00000141543	ENSMUSG00000107906	8	7	7	9	6	5	7	9	9	9	9	11	10	10	12	9	9	10	9	10	3	3	7	4	12	12	12	10	13	12	11	13	9	7	10
2975	ENSGALP00000025745	ATP5O	ENSGALP00000025745	2975	2975	24517	ENSGALP00000025745	Mitochondrial ATP synthase, O subunit	ATP5O	None	0		ENSG00000241837	ENSMUSG00000022956	8	7	9	8	5	4	4	5	11	12	12	12	11	10	11	12	10	9	11	11	6	6	5	5	11	11	12	10	6	9	5	6	12	10	8
114	ENSGALP00000000337	HEATR1	ENSGALP00000000337	114	114	253080	ENSGALP00000000337	HEAT repeat containing 1	HEATR1	None	0		ENSG00000119285	ENSMUSG00000050244	0	0	0	0	0	0	0	1	1	1	3	3	1	0	3	2	1	1	1	1	0	0	0	0	1	2	3	2	3	2	5	2	0	0	0
2886	ENSGALP00000024868	RAB2A	ENSGALP00000024868	2886	2886	23521	ENSGALP00000024868	RAB2A, member RAS oncogene family	RAB2A	None	0		ENSG00000104388	ENSMUSG00000047187	13	14	13	13	10	12	11	10	15	14	14	14	14	14	15	14	13	14	14	14	8	7	7	7	14	14	14	15	11	11	9	9	14	14	12
288	ENSGALP00000002102	CDK11B	ENSGALP00000002102	288	288	90386	ENSGALP00000002102	Cyclin-dependent kinase 11B	CDK11B	None	0		ENSG00000008128	ENSMUSG00000029062	1	1	2	1	0	0	0	1	3	1	4	3	2	2	4	2	1	3	3	2	0	0	0	0	2	2	4	2	4	4	4	3	2	2	2
1383	ENSGALP00000011479	KIF21A	ENSGALP00000011479	1383	1383	180700	ENSGALP00000011479	Kinesin family member 21A	KIF21A	None	0		ENSG00000139116	ENSMUSG00000022629	3	2	2	1	3	3	2	1	1	2	3	2	1	1	2	2	3	0	2	2	0	0	0	0	1	3	2	2	2	1	1	3	0	1	2
173	ENSGALP00000000889	DNAJC11	ENSGALP00000000889	173	173	63394	ENSGALP00000000889	DnaJ (Hsp40) homolog, subfamily C, member 11	DNAJC11	None	0		ENSG00000007923	ENSMUSG00000039768	5	7	8	8	1	0	0	1	12	12	11	10	9	10	11	9	8	7	9	11	0	0	0	0	5	6	10	8	4	4	4	5	10	7	10
3273	ENSGALP00000030752	CHAD	ENSGALP00000030752	3273	3273	40668	ENSGALP00000030752	Chondroadherin	CHAD	None	0		ENSG00000136457	ENSMUSG00000039084	2	4	2	2	4	1	2	3	3	3	3	3	4	5	2	4	3	3	2	2	0	0	0	0	6	6	4	4	6	6	4	5	3	2	3
3658	ENSGALP00000039872	RCC2	ENSGALP00000039872	3658	3658	49260	ENSGALP00000039872	Regulator of chromosome condensation 2	RCC2	None	0		ENSG00000179051	ENSMUSG00000040945	4	6	5	6	4	6	4	5	5	5	9	7	5	8	6	6	8	9	4	5	2	1	2	2	10	12	9	10	7	11	8	11	4	7	7
3257	ENSGALP00000030135	MRPL13	ENSGALP00000030135	3257	3257	20960	ENSGALP00000030135	Mitochondrial ribosomal protein L13 (MRPL13), nuclear gene encoding mitochondrial protein, mRNA.	MRPL13	None	0		ENSG00000172172	ENSMUSG00000022370	1	2	1	0	0	0	0	0	2	2	4	1	4	3	3	2	3	2	3	2	0	0	0	0	4	2	3	1	1	0	1	0	0	2	3
3881	ENSGALP00000042201	USMG5	ENSGALP00000042201	3881	3881	6718.7	ENSGALP00000042201	Up-regulated during skeletal muscle growth 5 homolog	USMG5	TMhelix	1		ENSG00000173915	ENSMUSG00000071528	1	1	2	3	2	2	1	1	2	1	3	3	2	2	3	3	2	2	3	3	1	1	1	1	2	2	3	2	1	0	2	1	1	2	3
3593	ENSGALP00000038957	RPL27	ENSGALP00000038957	3593	3593	15798	ENSGALP00000038957	Ribosomal protein L27	RPL27	None	0		ENSG00000131469	ENSMUSG00000063316	4	6	6	6	5	6	6	6	6	5	6	6	6	6	6	6	6	6	5	5	0	0	0	2	3	5	6	6	6	5	6	6	6	6	6
2962	ENSGALP00000025629	RBM12B	ENSGALP00000025629	2962	2962	78817	ENSGALP00000025629	RNA binding motif protein 12B	RBM12B	ND	0		ENSG00000183808	ENSMUSG00000052137	6	3	4	2	1	3	2	1	4	7	7	7	6	4	7	5	5	5	5	7	0	0	0	0	7	8	8	9	8	10	11	11	3	3	4
3521	ENSGALP00000037906	RPL35	ENSGALP00000037906	3521	3521	12797	ENSGALP00000037906	Ribosomal protein L35	RPL35	None	0		ENSG00000136942	ENSMUSG00000091449	2	2	2	2	2	2	2	2	2	2	3	2	2	2	2	3	2	2	2	2	1	0	1	1	2	2	2	2	2	2	2	2	2	2	2
640	ENSGALP00000005054	ATP6V0A2	ENSGALP00000005054	640	640	96343	ENSGALP00000005054	ATPase, H+ transporting, lysosomal V0 subunit a2	ATP6V0A2	TMhelix	1		ENSG00000185344	ENSMUSG00000038023	1	0	1	0	0	0	1	0	1	1	1	1	1	1	1	1	1	0	0	1	0	0	0	0	1	0	1	1	0	1	0	1	0	0	1
167	ENSGALP00000000815	MYL4	ENSGALP00000000815	167	167	20652	ENSGALP00000000815	Myosin, light chain 4, alkali; atrial, embryonic	MYL4	None	0		ENSG00000198336	ENSMUSG00000061086	2	2	2	3	1	2	1	1	3	2	3	2	2	2	1	1	2	2	1	2	1	0	0	0	1	2	0	0	2	1	1	2	2	1	1
2658	ENSGALP00000022870	TSPO	ENSGALP00000022870	2658	2658	18576	ENSGALP00000022870	Translocator protein (18kDa)	TSPO	TMhelix	1		ENSG00000100300	ENSMUSG00000041736	2	2	2	2	0	0	1	0	3	3	3	3	3	3	2	3	3	3	3	2	0	1	1	1	2	2	3	3	2	2	0	2	3	3	3
2485	ENSGALP00000020930	RAB19	ENSGALP00000020930	2485	2485	24386	ENSGALP00000020930	RAB19, member RAS oncogene family	RAB19	None	0		ENSG00000146955	ENSMUSG00000029923	0	0	0	0	0	0	0	0	0	1	1	0	1	1	1	1	1	1	1	1	0	0	0	0	1	0	1	0	0	0	1	0	1	1	1
2272	ENSGALP00000018903	TMEM177	ENSGALP00000018903	2272	2272	34044	ENSGALP00000018903	Transmembrane protein 177	TMEM177	None	0		ENSG00000144120	ENSMUSG00000036975	0	0	1	0	0	0	0	0	1	1	1	1	1	1	1	1	1	0	1	1	0	0	0	0	0	0	0	1	0	0	0	0	1	1	1
4011	ENSGALP00000043176	SNTB2	ENSGALP00000043176	4011	4011	54821	ENSGALP00000043176	Syntrophin, beta 2 (dystrophin-associated protein A1, 59kDa, basic component 2)	SNTB2	None	0		ENSG00000168807	ENSMUSG00000041308	0	0	1	1	0	0	1	0	1	1	1	1	1	0	1	1	0	0	1	0	0	0	0	0	0	1	1	1	1	1	1	1	0	0	0
2857	ENSGALP00000024710	RPL24	ENSGALP00000024710	2857	2857	17844	ENSGALP00000024710	Ribosomal protein L24	RPL24	None	0		ENSG00000114391	ENSMUSG00000098274	4	5	5	4	4	5	4	4	5	5	4	4	5	5	4	3	5	5	4	5	0	0	2	1	5	5	4	5	5	4	5	5	5	5	5
1110	ENSGALP00000008908	MRPS23	ENSGALP00000008908	1110	1110	22300	ENSGALP00000008908	Mitochondrial ribosomal protein S23	MRPS23	None	0		ENSG00000181610	ENSMUSG00000023723	4	1	5	3	0	0	0	0	7	6	5	5	6	5	5	6	6	6	4	6	1	0	1	1	4	4	3	3	3	2	1	1	4	4	4
2279	ENSGALP00000018969	MRPL18	ENSGALP00000018969	2279	2279	20856	ENSGALP00000018969	Mitochondrial ribosomal protein L18	MRPL18	None	0		ENSG00000112110	ENSMUSG00000057388	0	1	0	0	1	0	0	0	1	1	0	1	1	1	1	0	1	1	0	0	0	0	0	0	0	0	0	0	0	0	0	0	1	1	0
2871	ENSGALP00000024780	TMPRSS7	ENSGALP00000024780	2871	2871	69597	ENSGALP00000024780	Transmembrane protease serine 7	TMPRSS7	TMhelix	1		None	None	0	0	0	0	0	0	0	0	0	0	0	1	0	0	1	0	1	1	0	1	0	0	0	0	1	1	0	1	0	0	0	0	0	1	1
1028	ENSGALP00000008158	SLC25A25	ENSGALP00000008158	1028	1028	55675	ENSGALP00000008158	Solute carrier family 25 (mitochondrial carrier; phosphate carrier), member 25	SLC25A25	None	0		ENSG00000148339	ENSMUSG00000026819	4	5	5	7	0	0	0	0	8	7	10	9	10	10	9	8	8	8	6	5	1	0	1	0	6	6	4	5	1	4	4	1	8	8	9
3427	ENSGALP00000035915	NDUFV3	ENSGALP00000035915	3427	3427	31156	ENSGALP00000035915	NADH dehydrogenase (ubiquinone) flavoprotein 3, 10kDa (NDUFV3), nuclear gene encoding mitochondrial protein, transcript variant 1, mRNA.	NDUFV3	None	0		ENSG00000160194	ENSMUSG00000024038	0	0	1	1	0	0	0	0	2	1	2	2	0	0	2	1	1	2	2	1	0	0	0	0	1	0	1	1	1	0	0	0	2	1	2
1828	ENSGALP00000015061	FGA	ENSGALP00000015061	1828	1828	82391	ENSGALP00000015061	Fibrinogen alpha chain	FGA	None	0		None	None	2	1	3	2	1	1	1	1	3	2	1	2	2	2	2	2	0	0	0	1	0	0	0	0	2	2	3	3	2	1	3	2	2	2	3
[truncated: 2,396 more rows]
[truncated: 138 more columns]
