# Supplementary material for: PDZD7-MYO7A complex identified in enriched stereocilia membranes
Source: eLife. 2016 Aug 15;5:e18312. doi: 10.7554/eLife.18312 (PMC5005036; doi:10.7554/eLife.18312)
Supplement: Figure 5—source data 1. — DOI: http://dx.doi.org/10.7554/eLife.18312.017 [file elife-18312-fig5-data1.xls]

## Sheet: Read me
File:	Figure 5—Source data 1 (HEK cell MYO7A-PDZD7 immunoprecipitation)
In support of:	Morgan et al. "PDZD7-MYO7A Complex Identified in Enriched Stereocilia Membranes"
General comments:	Master data file for processed data. MaxQuant output was processed further in "Data" sheet.
Tabs:	Label	Description
	1	Read me	The present sheet
	2	Data	All data
Samples:	Source	Sample name	RAW data file names
	Control antibody IP, MYO6 + MYO7A transfection	MYO6 + MYO7A control IP 1	GILL-85_Sample1_TOTAL_Shotgun_Run1_25cm_120min_20150713_OT
	Control antibody IP, MYO6 + MYO7A transfection	MYO6 + MYO7A control IP 2	GILL-85_Sample1_TOTAL_Shotgun_Run2_25cm_120min_20150713_OT
	138-1 IP, MYO6 + MYO7A transfection	MYO6 + MYO7A 138-1 IP 1	GILL-85_Sample2_ControlIP_Shotgun_Run1_25cm_120min_20150713_OT
	138-1 IP, MYO6 + MYO7A transfection	MYO6 + MYO7A 138-1 IP 2	GILL-85_Sample2_ControlIP_Shotgun_Run2_25cm_120min_20150713_OT
	Total, MYO6 + MYO7A transfection	MYO6 + MYO7A total 1	GILL-85_Sample3_MYO7aIP_Shotgun_Run1_25cm_120min_20150713_OT
	Total, MYO6 + MYO7A transfection	MYO6 + MYO7A total 2	GILL-85_Sample3_MYO7aIP_Shotgun_Run2_25cm_120min_20150713_OT
	Control antibody IP, MYO7A only transfection	MYO7A control IP 1	GILL-102_Sample7_HEKMYO7aGFPTOTAL_Shotgun_Run1_25cm_120min_20150814_OT
	Control antibody IP, MYO7A only transfection	MYO7A control IP 2	GILL-102_Sample7_HEKMYO7aGFPTOTAL_Shotgun_Run2_25cm_120min_20150814_OT
	138-1 IP, MYO7A only transfection	MYO7A 138-1 IP 1	GILL-102_Sample8_HEKMYO7aGFPCONIP_Shotgun_Run1_25cm_120min_20150814_OT
	138-1 IP, MYO7A only transfection	MYO7A 138-1 IP 2	GILL-102_Sample8_HEKMYO7aGFPCONIP_Shotgun_Run2_25cm_120min_20150814_OT
	Total, MYO7A only transfection	MYO7A total 1	GILL-102_Sample9_HEKMYO7aGFPMYO7aIP_Shotgun_Run1_25cm_120min_20150814_OT
	Total, MYO7A only transfection	MYO7A total 2	GILL-102_Sample9_HEKMYO7aGFPMYO7aIP_Shotgun_Run2_25cm_120min_20150814_OT
	Control antibody IP, PDZD7 only transfection	PDZD7 control IP 1	GILL-98_Sample7_HEKPDZD7mCHTOTAL_Shotgun_Run1_25cm_120min_20150731_OT
	Control antibody IP, PDZD7 only transfection	PDZD7 control IP 2	GILL-98_Sample7_HEKPDZD7mCHTOTAL_Shotgun_Run2_25cm_120min_20150731_OT
	138-1 IP, PDZD7 only transfection	PDZD7 138-1 IP 1	GILL-98_Sample8_HEKPDZD7mCHConIP_Shotgun_Run1_25cm_120min_20150731_OT
	138-1 IP, PDZD7 only transfection	PDZD7 138-1 IP 2	GILL-98_Sample8_HEKPDZD7mCHConIP_Shotgun_Run2_25cm_120min_20150731_OT
	Total, PDZD7 only transfection	PDZD7 total 1	GILL-98_Sample9_HEKPDZD7mCHMYO7aIP_Shotgun_Run1_25cm_120min_20150731_OT
	Total, PDZD7 only transfection	PDZD7 total 2	GILL-98_Sample9_HEKPDZD7mCHMYO7aIP_Shotgun_Run2_25cm_120min_20150731_OT
	Control antibody IP, MYO7A + PDZD7 transfection	PDZD7 + MYO7A control IP 1	GILL-85_Sample4_TOTAL_Shotgun_Run1_25cm_120min_20150713_OT
	Control antibody IP, MYO7A + PDZD7 transfection	PDZD7 + MYO7A control IP 2	GILL-85_Sample4_TOTAL_Shotgun_Run2_25cm_120min_20150713_OT
	138-1 IP, MYO7A + PDZD7 transfection	PDZD7 + MYO7A 138-1 IP 1	GILL-85_Sample5_ControlIP_Shotgun_Run1_25cm_120min_20150713_OT
	138-1 IP, MYO7A + PDZD7 transfection	PDZD7 + MYO7A 138-1 IP 2	GILL-85_Sample5_ControlIP_Shotgun_Run2_25cm_120min_20150713_OT
	Total, MYO7A + PDZD7 transfection	PDZD7 + MYO7A total 1	GILL-85_Sample6_MYO7aIP_Shotgun_Run1_25cm_120min_20150713_OT
	Total, MYO7A + PDZD7 transfection	PDZD7 + MYO7A total 2	GILL-85_Sample6_MYO7aIP_Shotgun_Run2_25cm_120min_20150713_OT
	Control antibody IP, untransfected	UNTR control IP 1	GILL-98_Sample4_HEKNTTOTAL_Shotgun_Run1_25cm_120min_20150731_OT
	Control antibody IP, untransfected	UNTR control IP 2	GILL-98_Sample4_HEKNTTOTAL_Shotgun_Run2_25cm_120min_20150731_OT
	138-1 IP, untransfected	UNTR 138-1 IP 1	GILL-98_Sample5_HEKNTConIP_Shotgun_Run1_25cm_120min_20150731_OT
	138-1 IP, untransfected	UNTR 138-1 IP 2	GILL-98_Sample5_HEKNTConIP_Shotgun_Run2_25cm_120min_20150731_OT
	Total, untransfected	UNTR total 1	GILL-98_Sample6_HEKNTMYO7aIP_Shotgun_Run1_25cm_120min_20150731_OT
	Total, untransfected	UNTR total 2	GILL-98_Sample6_HEKNTMYO7aIP_Shotgun_Run2_25cm_120min_20150731_OT
Column Headers:	#	Header	Description	Hidden?
	1	MaxQuant ID	MaxQuant IDs for all proteins grouped together in Mathematica analysis	No
	2	Protein IDs	IDs for all proteins grouped together in Mathematica analysis	No
	3	Protein symbols	Symbols for all proteins grouped together in Mathematica analysis	No
	4	Majority protein IDs	IDs for the majority of the protein IDs	No
	5	Redundant groups sharing any peptides	Redundant groups sharing any peptides	No
	6	Redundant groups sharing >20% peptides	Redundant groups sharing >20% peptides	No
	7	Molecular mass	Molecular mass (Da)	No
	8	Best protein identifier	Identified protein or protein with most identifications if part of a group	No
	9	Best protein description	Descriptive summary of protein	No
	10	Best protein symbol	Protein symbol (all caps, non-italicized gene name in almost all cases)	No
	11	Unique peptides MYO6 + MYO7A control IP 1	Number of unique peptides quantified	Yes
	12	Unique peptides MYO6 + MYO7A control IP 2	Number of unique peptides quantified	Yes
	13	Unique peptides MYO6 + MYO7A 138-1 IP 1	Number of unique peptides quantified	Yes
	14	Unique peptides MYO6 + MYO7A 138-1 IP 2	Number of unique peptides quantified	Yes
	15	Unique peptides MYO6 + MYO7A total 1	Number of unique peptides quantified	Yes
	16	Unique peptides MYO6 + MYO7A total 2	Number of unique peptides quantified	Yes
	17	Unique peptides MYO7A control IP 1	Number of unique peptides quantified	Yes
	18	Unique peptides MYO7A control IP 2	Number of unique peptides quantified	Yes
	19	Unique peptides MYO7A 138-1 IP 1	Number of unique peptides quantified	Yes
	20	Unique peptides MYO7A 138-1 IP 2	Number of unique peptides quantified	Yes
	21	Unique peptides MYO7A total 1	Number of unique peptides quantified	Yes
	22	Unique peptides MYO7A total 2	Number of unique peptides quantified	Yes
	23	Unique peptides PDZD7 control IP 1	Number of unique peptides quantified	Yes
	24	Unique peptides PDZD7 control IP 2	Number of unique peptides quantified	Yes
	25	Unique peptides PDZD7 138-1 IP 1	Number of unique peptides quantified	Yes
	26	Unique peptides PDZD7 138-1 IP 2	Number of unique peptides quantified	Yes
	27	Unique peptides PDZD7 total 1	Number of unique peptides quantified	Yes
	28	Unique peptides PDZD7 total 2	Number of unique peptides quantified	Yes
	29	Unique peptides PDZD7 + MYO7A control IP 1	Number of unique peptides quantified	Yes
	30	Unique peptides PDZD7 + MYO7A control IP 2	Number of unique peptides quantified	Yes
	31	Unique peptides PDZD7 + MYO7A 138-1 IP 1	Number of unique peptides quantified	Yes
	32	Unique peptides PDZD7 + MYO7A 138-1 IP 2	Number of unique peptides quantified	Yes
	33	Unique peptides PDZD7 + MYO7A total 1	Number of unique peptides quantified	Yes
	34	Unique peptides PDZD7 + MYO7A total 2	Number of unique peptides quantified	Yes
	35	Unique peptides UNTR control IP 1	Number of unique peptides quantified	Yes
	36	Unique peptides UNTR control IP 2	Number of unique peptides quantified	Yes
	37	Unique peptides UNTR 138-1 IP 1	Number of unique peptides quantified	Yes
	38	Unique peptides UNTR 138-1 IP 2	Number of unique peptides quantified	Yes
	39	Unique peptides UNTR total 1	Number of unique peptides quantified	Yes
	40	Unique peptides UNTR total 2	Number of unique peptides quantified	Yes
	41	iBAQ	Summed iBAQ for all groups	Yes
	42	iBAQ UNTR control IP 1	iBAQ	Yes
	43	iBAQ UNTR control IP 2	iBAQ	Yes
	44	iBAQ MYO7A control IP 1	iBAQ	Yes
	45	iBAQ MYO7A control IP 2	iBAQ	Yes
	46	iBAQ PDZD7 control IP 1	iBAQ	Yes
	47	iBAQ PDZD7 control IP 2	iBAQ	Yes
	48	iBAQ MYO6 + MYO7A control IP 1	iBAQ	Yes
	49	iBAQ MYO6 + MYO7A control IP 2	iBAQ	Yes
	50	iBAQ PDZD7 + MYO7A control IP 1	iBAQ	Yes
	51	iBAQ PDZD7 + MYO7A control IP 2	iBAQ	Yes
	52	iBAQ UNTR total 1	iBAQ	Yes
	53	iBAQ UNTR total 2	iBAQ	Yes
	54	iBAQ UNTR 138-1 IP 1	iBAQ	Yes
	55	iBAQ UNTR 138-1 IP 2	iBAQ	Yes
	56	iBAQ MYO7A total 1	iBAQ	Yes
	57	iBAQ MYO7A total 2	iBAQ	Yes
	58	iBAQ MYO7A 138-1 IP 1	iBAQ	Yes
	59	iBAQ MYO7A 138-1 IP 2	iBAQ	Yes
	60	iBAQ PDZD7 total 1	iBAQ	Yes
	61	iBAQ PDZD7 total 2	iBAQ	Yes
	62	iBAQ PDZD7 138-1 IP 1	iBAQ	Yes
	63	iBAQ PDZD7 138-1 IP 2	iBAQ	Yes
	64	iBAQ MYO6 + MYO7A total 1	iBAQ	Yes
	65	iBAQ MYO6 + MYO7A total 2	iBAQ	Yes
	66	iBAQ MYO6 + MYO7A 138-1 IP 1	iBAQ	Yes
	67	iBAQ MYO6 + MYO7A 138-1 IP 2	iBAQ	Yes
	68	iBAQ PDZD7 + MYO7A total 1	iBAQ	Yes
	69	iBAQ PDZD7 + MYO7A total 2	iBAQ	Yes
	70	iBAQ PDZD7 + MYO7A 138-1 IP 1	iBAQ	Yes
	71	iBAQ PDZD7 + MYO7A 138-1 IP 2	iBAQ	Yes
	72	riBAQ UNTR control IP 1	riBAQ (iBAQ for protein divided by sum of all iBAQ values, excluding reverse hits and contaminants)	Yes
	73	riBAQ UNTR control IP 2	riBAQ (iBAQ for protein divided by sum of all iBAQ values, excluding reverse hits and contaminants)	Yes
	74	riBAQ MYO7A control IP 1	riBAQ (iBAQ for protein divided by sum of all iBAQ values, excluding reverse hits and contaminants)	Yes
	75	riBAQ MYO7A control IP 2	riBAQ (iBAQ for protein divided by sum of all iBAQ values, excluding reverse hits and contaminants)	Yes
	76	riBAQ PDZD7 control IP 1	riBAQ (iBAQ for protein divided by sum of all iBAQ values, excluding reverse hits and contaminants)	Yes
	77	riBAQ PDZD7 control IP 2	riBAQ (iBAQ for protein divided by sum of all iBAQ values, excluding reverse hits and contaminants)	Yes
	78	riBAQ MYO6 + MYO7A control IP 1	riBAQ (iBAQ for protein divided by sum of all iBAQ values, excluding reverse hits and contaminants)	Yes
	79	riBAQ MYO6 + MYO7A control IP 2	riBAQ (iBAQ for protein divided by sum of all iBAQ values, excluding reverse hits and contaminants)	Yes
	80	riBAQ PDZD7 + MYO7A control IP 1	riBAQ (iBAQ for protein divided by sum of all iBAQ values, excluding reverse hits and contaminants)	Yes
	81	riBAQ PDZD7 + MYO7A control IP 2	riBAQ (iBAQ for protein divided by sum of all iBAQ values, excluding reverse hits and contaminants)	Yes
	82	Control IP COUNT	Number of times protein identified in control immunoprecipitations	No
	83	riBAQ UNTR total 1	riBAQ (iBAQ for protein divided by sum of all iBAQ values, excluding reverse hits and contaminants)	Yes
	84	riBAQ UNTR total 2	riBAQ (iBAQ for protein divided by sum of all iBAQ values, excluding reverse hits and contaminants)	Yes
	85	riBAQ UNTR 138-1 IP 1	riBAQ (iBAQ for protein divided by sum of all iBAQ values, excluding reverse hits and contaminants)	Yes
	86	riBAQ UNTR 138-1 IP 2	riBAQ (iBAQ for protein divided by sum of all iBAQ values, excluding reverse hits and contaminants)	Yes
	87	UNTR total COUNT	riBAQ (iBAQ for protein divided by sum of all iBAQ values, excluding reverse hits and contaminants)	No
	88	UNTR 138-1 COUNT	Number of times protein identified in 138-1 immunoprecipitations	No
	89	UNTR total riBAQ	riBAQ (iBAQ for protein divided by sum of all iBAQ values, excluding reverse hits and contaminants)	No
	90	UNTR 138-1 riBAQ	riBAQ (iBAQ for protein divided by sum of all iBAQ values, excluding reverse hits and contaminants)	No
	91	UNTR enrichment	Avg 138-1 divided by avg total	No
	92	UNTR enrichment SORT	Ordering column for sorting by UNTR enrichment	No
	93		Spacer column	No
	94	riBAQ MYO7A total 1	riBAQ (iBAQ for protein divided by sum of all iBAQ values, excluding reverse hits and contaminants)	Yes
	95	riBAQ MYO7A total 2	riBAQ (iBAQ for protein divided by sum of all iBAQ values, excluding reverse hits and contaminants)	Yes
	96	riBAQ MYO7A 138-1 IP 1	riBAQ (iBAQ for protein divided by sum of all iBAQ values, excluding reverse hits and contaminants)	Yes
	97	riBAQ MYO7A 138-1 IP 2	riBAQ (iBAQ for protein divided by sum of all iBAQ values, excluding reverse hits and contaminants)	Yes
	98	MYO7A total COUNT	Number of times protein identified in total	No
	99	MYO7A 138-1 COUNT	Number of times protein identified in 138-1 immunoprecipitations	No
	100	MYO7A total riBAQ	Avg total riBAQ	No
	101	MYO7A 138-1 riBAQ	Avg 138-1 riBAQ	No
	102	MYO7A enrichment	Avg 138-1 divided by avg total	No
	103	MYO7A enrichment SORT	Ordering column for sorting by MYO7A enrichment	No
	104	MYO7A stoichiometry	Protein riBAQ divided by MYO7A riBAQ	No
	105	MYO7A stoichiometry SORT	Ordering column for sorting by MYO7A stoichiometry	No
	106		Spacer column	No
	107	riBAQ PDZD7 total 1	riBAQ (iBAQ for protein divided by sum of all iBAQ values, excluding reverse hits and contaminants)	Yes
	108	riBAQ PDZD7 total 2	riBAQ (iBAQ for protein divided by sum of all iBAQ values, excluding reverse hits and contaminants)	Yes
	109	riBAQ PDZD7 138-1 IP 1	riBAQ (iBAQ for protein divided by sum of all iBAQ values, excluding reverse hits and contaminants)	Yes
	110	riBAQ PDZD7 138-1 IP 2	riBAQ (iBAQ for protein divided by sum of all iBAQ values, excluding reverse hits and contaminants)	Yes
	111	PDZD7 only total COUNT	Number of times protein identified in total	No
	112	PDZD7 only 138-1 COUNT	Number of times protein identified in 138-1 immunoprecipitations	No
	113	PDZD7 only total riBAQ	Avg total riBAQ	No
	114	PDZD7 only 138-1 riBAQ	Avg 138-1 riBAQ	No
	115	PDZD7 only enrichment	Avg 138-1 divided by avg total	No
	116	PDZD7 only enrichment SORT	Ordering column for sorting by MYO7A enrichment	No
	117		Spacer column	No
	118	riBAQ MYO6 + MYO7A total 1	riBAQ (iBAQ for protein divided by sum of all iBAQ values, excluding reverse hits and contaminants)	Yes
	119	riBAQ MYO6 + MYO7A total 2	riBAQ (iBAQ for protein divided by sum of all iBAQ values, excluding reverse hits and contaminants)	Yes
	120	riBAQ MYO6 + MYO7A 138-1 IP 1	riBAQ (iBAQ for protein divided by sum of all iBAQ values, excluding reverse hits and contaminants)	Yes
	121	riBAQ MYO6 + MYO7A 138-1 IP 2	riBAQ (iBAQ for protein divided by sum of all iBAQ values, excluding reverse hits and contaminants)	Yes
	122	MYO6 + MYO7A total COUNT	Number of times protein identified in total	No
	123	MYO6 + MYO7A 138-1 COUNT	Number of times protein identified in 138-1 immunoprecipitations	No
	124	MYO6 + MYO7A total riBAQ	Avg total riBAQ	No
	125	MYO6 + MYO7A 138-1 riBAQ	Avg 138-1 riBAQ	No
	126	MYO6 + MYO7A enrichment	Avg 138-1 divided by avg total	No
	127	MYO6 + MYO7A enrichment SORT	Ordering column for sorting by MYO7A enrichment	No
	128	MYO6 + MYO7A ADJUSTED enrichment	Adjusts if [protein]>[MYO7A] in total; if [protein(total)]<[MYO7A(total)], then [protein(138-1)]/[protein(total)], else [protein(138-1)]/[MYO7A(total)]	No
	129	MYO6 + MYO7A ADJUSTED enrichment SORT	Ordering column for sorting by MYO7A ADJUSTED enrichment	No
	130		Spacer column	No
	131	riBAQ PDZD7 + MYO7A total 1	riBAQ (iBAQ for protein divided by sum of all iBAQ values, excluding reverse hits and contaminants)	Yes
	132	riBAQ PDZD7 + MYO7A total 2	riBAQ (iBAQ for protein divided by sum of all iBAQ values, excluding reverse hits and contaminants)	Yes
	133	riBAQ PDZD7 + MYO7A 138-1 IP 1	riBAQ (iBAQ for protein divided by sum of all iBAQ values, excluding reverse hits and contaminants)	Yes
	134	riBAQ PDZD7 + MYO7A 138-1 IP 2	riBAQ (iBAQ for protein divided by sum of all iBAQ values, excluding reverse hits and contaminants)	Yes
	135	PDZD7 + MYO7A total COUNT	Number of times protein identified in total	No
	136	PDZD7 + MYO7A 138-1 COUNT	Number of times protein identified in 138-1 immunoprecipitations	No
	137	PDZD7 + MYO7A total riBAQ	Avg total riBAQ	No
	138	PDZD7 + MYO7A 138-1 riBAQ	Avg 138-1 riBAQ	No
	139	PDZD7 + MYO7A enrichment	Avg 138-1 divided by avg total	No
	140	PDZD7 + MYO7A enrichment SORT	Ordering column for sorting by MYO7A enrichment	No
	141	PDZD7 + MYO7A ADJUSTED enrichment	Adjusts if [protein]>[MYO7A] in total; if [protein(total)]<[MYO7A(total)], then [protein(138-1)]/[protein(total)], else [protein(138-1)]/[MYO7A(total)]	No
	142	PDZD7 + MYO7A ADJUSTED enrichment SORT	Ordering column for sorting by MYO7A ADJUSTED enrichment	No
	143	PDZD7 + MYO7A stoichiometry	Protein riBAQ divided by MYO7A riBAQ	No
	144	PDZD7 + MYO7A stoichiometry SORT	Ordering column for sorting by MYO7A stoichiometry	No
	145	PDZD7 + MYO7A stoichiometry SORT CON IP <3	Ordering column for sorting by MYO7A stoichiometry, only the control IP count is less than 3	No

## Sheet: Data
																																									366658217	3.94301e+08	719086661	611523567	3.83359e+08	5.43905e+08	160813700	295741500	230439000
MaxQuant ID	Protein IDs	Protein symbols	Majority protein IDs	Redundant groups sharing any peptides	Redundant groups sharing >20% peptides	Molecular mass	Best protein identifier	Best protein description	Best protein symbol	Unique peptides MYO6 + MYO7A control IP 1	Unique peptides MYO6 + MYO7A control IP 2	Unique peptides MYO6 + MYO7A 138-1 IP 1	Unique peptides MYO6 + MYO7A 138-1 IP 2	Unique peptides MYO6 + MYO7A total 1	Unique peptides MYO6 + MYO7A total 2	Unique peptides MYO7A control IP 1	Unique peptides MYO7A control IP 2	Unique peptides MYO7A 138-1 IP 1	Unique peptides MYO7A 138-1 IP 2	Unique peptides MYO7A total 1	Unique peptides MYO7A total 2	Unique peptides PDZD7 control IP 1	Unique peptides PDZD7 control IP 2	Unique peptides PDZD7 138-1 IP 1	Unique peptides PDZD7 138-1 IP 2	Unique peptides PDZD7 total 1	Unique peptides PDZD7 total 2	Unique peptides PDZD7 + MYO7A control IP 1	Unique peptides PDZD7 + MYO7A control IP 2	Unique peptides PDZD7 + MYO7A 138-1 IP 1	Unique peptides PDZD7 + MYO7A 138-1 IP 2	Unique peptides PDZD7 + MYO7A total 1	Unique peptides PDZD7 + MYO7A total 2	Unique peptides UNTR control IP 1	Unique peptides UNTR control IP 2	Unique peptides UNTR 138-1 IP 1	Unique peptides UNTR 138-1 IP 2	Unique peptides UNTR total 1	Unique peptides UNTR total 2	iBAQ	iBAQ UNTR control IP 1	iBAQ UNTR control IP 2	iBAQ MYO7A control IP 1	iBAQ MYO7A control IP 2	iBAQ PDZD7 control IP 1	iBAQ PDZD7 control IP 2	iBAQ MYO6 + MYO7A control IP 1	iBAQ MYO6 + MYO7A control IP 2	iBAQ PDZD7 + MYO7A control IP 1
3981	REV__ENSP00000482346	REV__ENSP00000482346	REV__ENSP00000482346	3981	3981	36487	REV__ENSP00000482346	REVERSED	REV__ENSP00000482346	0	0	0	0	0	0	0	0	0	0	0	0	0	0	0	0	0	0	0	0	0	0	0	0	0	0	0	0	1	0	NaN
3980	REV__ENSP00000476145	REV__ENSP00000476145	REV__ENSP00000476145	3980	3980	58253	REV__ENSP00000476145	REVERSED	REV__ENSP00000476145	0	0	0	0	0	0	0	0	0	0	1	0	0	0	0	0	0	0	0	0	0	0	1	0	0	0	0	0	0	0	NaN
3979	REV__ENSP00000437590	REV__ENSP00000437590	REV__ENSP00000437590	3979	3979	63591	REV__ENSP00000437590	REVERSED	REV__ENSP00000437590	0	0	0	0	0	0	0	0	0	0	0	0	0	0	0	0	0	1	0	0	0	0	0	0	0	0	0	0	0	0	NaN
3978	REV__ENSP00000434692	REV__ENSP00000434692	REV__ENSP00000434692	3978	3978	11430	REV__ENSP00000434692	REVERSED	REV__ENSP00000434692	0	0	0	0	0	0	0	0	0	1	0	0	0	0	0	0	0	0	0	0	0	0	0	0	0	0	0	0	0	0	NaN
3977	REV__ENSP00000424039	REV__ENSP00000424039	REV__ENSP00000424039	3977	3977	13297	REV__ENSP00000424039	REVERSED	REV__ENSP00000424039	0	0	0	0	0	0	0	0	0	0	0	0	0	0	0	0	0	0	0	0	0	0	0	0	0	0	0	0	0	1	NaN
3976	REV__ENSP00000419845;REV__ENSP00000419765	REV__ENSP00000419765;REV__ENSP00000419845	REV__ENSP00000419765;REV__ENSP00000419845	3976	3976	60763	REV__ENSP00000419845	REVERSED	REV__ENSP00000419845	0	0	0	0	0	1	0	0	0	0	1	1	0	0	0	0	1	1	0	0	0	0	0	0	0	0	0	0	1	1	NaN
3975	REV__ENSP00000419371;REV__ENSP00000412820;REV__ENSP00000335609;REV__ENSP00000391696;REV__ENSP00000389577;REV__ENSP00000403133	REV__ENSP00000335609;REV__ENSP00000389577;REV__ENSP00000391696;REV__ENSP00000403133;REV__ENSP00000412820;REV__ENSP00000419371	REV__ENSP00000335609;REV__ENSP00000389577;REV__ENSP00000391696;REV__ENSP00000412820;REV__ENSP00000419371	3975	3975	44934	REV__ENSP00000419371	REVERSED	REV__ENSP00000419371	0	0	0	0	0	0	0	0	0	0	0	0	0	0	0	0	0	1	0	0	0	0	0	0	0	0	0	0	0	2	NaN
3974	REV__ENSP00000420025;REV__ENSP00000418482;REV__ENSP00000405708	REV__ENSP00000405708;REV__ENSP00000418482;REV__ENSP00000420025	REV__ENSP00000405708;REV__ENSP00000418482;REV__ENSP00000420025	3974	3974	7717.7	REV__ENSP00000420025	REVERSED	REV__ENSP00000420025	0	0	0	0	0	0	0	0	0	1	0	1	0	0	0	0	0	0	0	0	0	0	0	0	0	0	0	0	0	0	NaN
3973	REV__ENSP00000457588;REV__ENSP00000414138;REV__ENSP00000402861	REV__ENSP00000402861;REV__ENSP00000414138;REV__ENSP00000457588	REV__ENSP00000402861;REV__ENSP00000414138;REV__ENSP00000457588	3973	3973	114690	REV__ENSP00000457588	REVERSED	REV__ENSP00000457588	0	0	0	0	0	0	0	0	0	0	1	0	0	0	0	0	0	0	0	0	0	0	0	0	0	0	0	0	0	0	NaN
3972	REV__ENSP00000399057	REV__ENSP00000399057	REV__ENSP00000399057	3972	3972	10388	REV__ENSP00000399057	REVERSED	REV__ENSP00000399057	0	0	0	0	0	0	0	0	0	0	0	1	0	0	0	0	0	0	0	0	0	0	0	0	0	0	0	0	0	0	NaN
3971	REV__ENSP00000405814;REV__ENSP00000396329	REV__ENSP00000396329;REV__ENSP00000405814	REV__ENSP00000396329;REV__ENSP00000405814	3971	3971	72017	REV__ENSP00000405814	REVERSED	REV__ENSP00000405814	0	0	0	0	0	0	0	0	1	1	0	0	0	0	0	0	1	0	0	0	0	0	0	0	0	0	1	0	0	0	NaN
3970	REV__ENSP00000472250;REV__ENSP00000387535	REV__ENSP00000387535;REV__ENSP00000472250	REV__ENSP00000387535;REV__ENSP00000472250	3970	3970	62717	REV__ENSP00000472250	REVERSED	REV__ENSP00000472250	0	0	0	0	0	0	0	0	0	0	0	0	0	0	0	0	0	0	0	0	0	0	0	0	1	0	0	0	0	0	NaN
3969	REV__ENSP00000387531;REV__ENSP00000483408;REV__ENSP00000401474;REV__ENSP00000267229;REV__ENSP00000390222	REV__ENSP00000267229;REV__ENSP00000387531;REV__ENSP00000390222;REV__ENSP00000401474;REV__ENSP00000483408	REV__ENSP00000267229;REV__ENSP00000387531;REV__ENSP00000390222;REV__ENSP00000401474;REV__ENSP00000483408	3969	3969	113600	REV__ENSP00000387531	REVERSED	REV__ENSP00000387531	0	0	0	0	0	0	0	0	0	0	0	0	0	0	0	0	1	0	0	0	0	0	0	0	0	0	0	1	0	1	NaN
3968	REV__ENSP00000380211;REV__ENSP00000440077	REV__ENSP00000380211;REV__ENSP00000440077	REV__ENSP00000380211;REV__ENSP00000440077	3968	3968	61990	REV__ENSP00000380211	REVERSED	REV__ENSP00000380211	0	0	0	0	0	0	0	0	0	0	0	0	1	1	0	0	0	0	0	0	0	0	0	0	0	1	0	0	0	0	NaN
3967	REV__ENSP00000452973;REV__ENSP00000374280	REV__ENSP00000374280;REV__ENSP00000452973	REV__ENSP00000374280;REV__ENSP00000452973	3967	3967	20151	REV__ENSP00000452973	REVERSED	REV__ENSP00000452973	0	0	0	0	0	0	1	0	0	0	0	0	0	0	0	0	0	0	0	0	0	0	0	0	0	0	0	0	0	0	NaN
3966	REV__ENSP00000396591;REV__ENSP00000369129	REV__ENSP00000369129;REV__ENSP00000396591	REV__ENSP00000369129;REV__ENSP00000396591	3966	3966	260120	REV__ENSP00000396591	REVERSED	REV__ENSP00000396591	0	0	0	0	0	0	0	1	0	0	0	0	0	0	0	0	0	0	0	0	0	0	0	0	0	0	0	0	0	0	NaN
3965	REV__ENSP00000386103;REV__ENSP00000432364;REV__ENSP00000368716	REV__ENSP00000368716;REV__ENSP00000386103;REV__ENSP00000432364	REV__ENSP00000368716;REV__ENSP00000386103;REV__ENSP00000432364	3965	3965	50560	REV__ENSP00000386103	REVERSED	REV__ENSP00000386103	0	0	0	0	0	0	0	0	0	0	1	0	0	0	0	0	0	0	0	0	0	0	0	0	0	0	0	0	0	0	NaN
3964	REV__ENSP00000488256;REV__ENSP00000364821	REV__ENSP00000364821;REV__ENSP00000488256	REV__ENSP00000364821;REV__ENSP00000488256	3964	3964	15212	REV__ENSP00000488256	REVERSED	REV__ENSP00000488256	0	0	0	0	0	0	0	0	0	0	0	0	0	0	0	0	0	1	0	0	0	0	0	0	0	0	0	0	0	0	NaN
3963	REV__ENSP00000361570;REV__ENSP00000479773;REV__ENSP00000435310	REV__ENSP00000361570;REV__ENSP00000435310;REV__ENSP00000479773	REV__ENSP00000361570;REV__ENSP00000435310;REV__ENSP00000479773	3963	3963	144960	REV__ENSP00000361570	REVERSED	REV__ENSP00000361570	0	0	0	0	0	0	0	1	0	0	0	0	0	0	0	0	0	1	0	0	0	0	0	0	0	0	0	0	0	0	NaN
3962	REV__ENSP00000360163;REV__ENSP00000360164;REV__ENSP00000360162	REV__ENSP00000360162;REV__ENSP00000360163;REV__ENSP00000360164	REV__ENSP00000360162;REV__ENSP00000360163;REV__ENSP00000360164	3962	3962	122600	REV__ENSP00000360163	REVERSED	REV__ENSP00000360163	0	0	0	0	0	0	0	0	0	0	1	0	0	0	0	0	1	0	0	0	0	0	0	0	0	0	0	0	0	0	NaN
3961	REV__ENSP00000360147	REV__ENSP00000360147	REV__ENSP00000360147	3961	3961	75624	REV__ENSP00000360147	REVERSED	REV__ENSP00000360147	0	0	0	0	0	0	0	0	1	0	0	0	0	0	0	0	0	0	0	0	0	0	0	1	0	0	0	0	0	0	NaN
3960	REV__ENSP00000394690;REV__ENSP00000400648;REV__ENSP00000395599;REV__ENSP00000483686;REV__ENSP00000377194;REV__ENSP00000377192;REV__ENSP00000358633	REV__ENSP00000358633;REV__ENSP00000377192;REV__ENSP00000377194;REV__ENSP00000394690;REV__ENSP00000395599;REV__ENSP00000400648;REV__ENSP00000483686	REV__ENSP00000358633;REV__ENSP00000377192;REV__ENSP00000377194;REV__ENSP00000394690;REV__ENSP00000395599;REV__ENSP00000400648;REV__ENSP00000483686	3960	3960	29502	REV__ENSP00000394690	REVERSED	REV__ENSP00000394690	0	0	0	0	0	0	0	0	0	0	0	0	0	0	0	0	1	0	0	0	0	0	0	0	0	0	0	0	0	0	NaN
3959	REV__ENSP00000358450;REV__ENSP00000358451	REV__ENSP00000358450;REV__ENSP00000358451	REV__ENSP00000358450;REV__ENSP00000358451	3959	3959	56048	REV__ENSP00000358450	REVERSED	REV__ENSP00000358450	0	0	0	0	0	0	0	0	0	0	0	0	0	0	0	0	0	0	0	0	0	0	0	0	0	0	0	0	1	0	NaN
3958	REV__ENSP00000356540	REV__ENSP00000356540	REV__ENSP00000356540	3958	3958	33195	REV__ENSP00000356540	REVERSED	REV__ENSP00000356540	0	0	0	0	0	0	0	0	0	0	0	0	0	0	0	0	0	0	0	0	0	0	0	0	1	0	0	0	0	1	NaN
3957	REV__ENSP00000354671	REV__ENSP00000354671	REV__ENSP00000354671	3957	3957	196430	REV__ENSP00000354671	REVERSED	REV__ENSP00000354671	0	0	0	0	0	0	0	1	0	0	0	0	0	0	0	0	0	1	0	0	0	0	0	0	0	0	0	0	0	0	NaN
3956	REV__ENSP00000353114;REV__ENSP00000450998	REV__ENSP00000353114;REV__ENSP00000450998	REV__ENSP00000353114	3956	3956	616620	REV__ENSP00000353114	REVERSED	REV__ENSP00000353114	0	0	0	0	0	0	0	0	0	0	0	0	0	0	0	0	0	1	0	0	0	0	1	0	0	0	0	0	1	0	NaN
3955	REV__ENSP00000414235;REV__ENSP00000359112;REV__ENSP00000350445;REV__ENSP00000409973;REV__ENSP00000354850	REV__ENSP00000350445;REV__ENSP00000354850;REV__ENSP00000359112;REV__ENSP00000409973;REV__ENSP00000414235	REV__ENSP00000350445;REV__ENSP00000354850;REV__ENSP00000359112;REV__ENSP00000409973;REV__ENSP00000414235	3955	3955	29725	REV__ENSP00000414235	REVERSED	REV__ENSP00000414235	0	0	0	0	0	0	0	0	0	0	0	1	0	0	0	0	0	0	0	0	0	0	0	0	0	0	0	0	1	0	NaN
3954	REV__ENSP00000444596;REV__ENSP00000349892;REV__ENSP00000413907	REV__ENSP00000349892;REV__ENSP00000413907;REV__ENSP00000444596	REV__ENSP00000349892;REV__ENSP00000444596	3954	3954	510080	REV__ENSP00000444596	REVERSED	REV__ENSP00000444596	0	0	0	0	1	1	0	0	0	0	1	1	0	0	0	0	0	0	0	0	0	0	0	0	0	0	0	0	1	1	NaN
3953	REV__ENSP00000386041;REV__ENSP00000348634	REV__ENSP00000348634;REV__ENSP00000386041	REV__ENSP00000348634;REV__ENSP00000386041	3953	3953	223730	REV__ENSP00000386041	REVERSED	REV__ENSP00000386041	0	0	0	0	0	0	0	0	0	0	0	0	0	0	0	0	1	0	0	0	0	0	0	0	0	0	0	0	0	0	NaN
3952	REV__ENSP00000354254;REV__ENSP00000347667;REV__ENSP00000352608	REV__ENSP00000347667;REV__ENSP00000352608;REV__ENSP00000354254	REV__ENSP00000347667;REV__ENSP00000352608;REV__ENSP00000354254	3952	3952	564580	REV__ENSP00000354254	REVERSED	REV__ENSP00000354254	0	0	0	0	0	0	0	0	0	0	0	0	0	0	0	0	0	0	0	0	0	0	0	0	0	0	0	0	1	0	NaN
3951	REV__ENSP00000342499	REV__ENSP00000342499	REV__ENSP00000342499	3951	3951	58262	REV__ENSP00000342499	REVERSED	REV__ENSP00000342499	0	0	0	0	0	0	0	0	0	0	0	0	0	0	0	0	1	0	0	0	0	0	0	0	0	0	0	0	1	0	NaN
3950	REV__ENSP00000341428	REV__ENSP00000341428	REV__ENSP00000341428	3950	3950	114230	REV__ENSP00000341428	REVERSED	REV__ENSP00000341428	0	0	0	0	0	0	0	0	0	0	0	1	0	0	0	0	0	0	0	0	0	0	0	0	0	0	0	0	0	0	NaN
3949	REV__ENSP00000371469;REV__ENSP00000340879	REV__ENSP00000340879;REV__ENSP00000371469	REV__ENSP00000340879;REV__ENSP00000371469	3949	3949	31827	REV__ENSP00000371469	REVERSED	REV__ENSP00000371469	0	0	0	0	0	0	0	0	0	1	0	0	0	0	0	0	0	0	0	0	0	0	0	0	0	0	0	0	0	0	NaN
3948	REV__ENSP00000337367;REV__ENSP00000379523;REV__ENSP00000353544;REV__ENSP00000360944	REV__ENSP00000337367;REV__ENSP00000353544;REV__ENSP00000360944;REV__ENSP00000379523	REV__ENSP00000337367;REV__ENSP00000353544;REV__ENSP00000360944;REV__ENSP00000379523	3948	3948	137830	REV__ENSP00000337367	REVERSED	REV__ENSP00000337367	0	0	0	0	0	0	0	0	0	0	0	0	0	0	0	0	0	1	0	0	0	0	0	0	0	0	0	0	0	0	NaN
3947	REV__ENSP00000351617;REV__ENSP00000444118;REV__ENSP00000336861;REV__ENSP00000457425;REV__ENSP00000486970	REV__ENSP00000336861;REV__ENSP00000351617;REV__ENSP00000444118;REV__ENSP00000457425;REV__ENSP00000486970	REV__ENSP00000336861;REV__ENSP00000351617;REV__ENSP00000444118;REV__ENSP00000457425;REV__ENSP00000486970	3947	3947	71181	REV__ENSP00000351617	REVERSED	REV__ENSP00000351617	0	0	0	0	0	0	0	0	0	0	0	1	0	0	0	0	0	1	0	0	0	0	0	0	0	0	0	0	0	0	NaN
3946	REV__ENSP00000451791;REV__ENSP00000326846	REV__ENSP00000326846;REV__ENSP00000451791	REV__ENSP00000326846;REV__ENSP00000451791	3946	3946	32951	REV__ENSP00000451791	REVERSED	REV__ENSP00000451791	0	0	0	0	0	0	0	0	0	0	1	0	0	0	0	0	0	0	0	0	0	0	0	0	0	0	0	0	0	0	NaN
3945	REV__ENSP00000483196;REV__ENSP00000478580;REV__ENSP00000419210;REV__ENSP00000415914;REV__ENSP00000418095;REV__ENSP00000326550	REV__ENSP00000326550;REV__ENSP00000415914;REV__ENSP00000418095;REV__ENSP00000419210;REV__ENSP00000478580;REV__ENSP00000483196	REV__ENSP00000326550;REV__ENSP00000415914;REV__ENSP00000418095;REV__ENSP00000419210;REV__ENSP00000478580;REV__ENSP00000483196	3945	3945	15939	REV__ENSP00000483196	REVERSED	REV__ENSP00000483196	0	0	0	0	0	0	0	0	0	0	1	0	0	0	0	0	0	0	0	0	0	0	0	0	0	0	0	0	0	0	NaN
3944	REV__ENSP00000362915;REV__ENSP00000325970;REV__ENSP00000397973;REV__ENSP00000378699	REV__ENSP00000325970;REV__ENSP00000362915;REV__ENSP00000378699;REV__ENSP00000397973	REV__ENSP00000325970;REV__ENSP00000362915;REV__ENSP00000378699;REV__ENSP00000397973	3944	3944	27502	REV__ENSP00000362915	REVERSED	REV__ENSP00000362915	0	0	0	0	0	0	0	0	0	0	0	0	0	0	0	0	0	0	0	0	0	0	0	1	0	0	0	0	0	1	NaN
3943	REV__ENSP00000325144	REV__ENSP00000325144	REV__ENSP00000325144	3943	3943	19736	REV__ENSP00000325144	REVERSED	REV__ENSP00000325144	0	0	0	0	0	0	0	0	0	0	0	1	0	0	0	0	0	0	0	0	0	0	0	0	0	0	0	0	0	0	NaN
3942	REV__ENSP00000479970;REV__ENSP00000320936	REV__ENSP00000320936;REV__ENSP00000479970	REV__ENSP00000320936;REV__ENSP00000479970	3942	3942	92152	REV__ENSP00000479970	REVERSED	REV__ENSP00000479970	0	0	0	0	0	0	1	0	0	0	0	0	0	0	0	0	0	0	0	0	0	0	0	0	1	0	0	0	0	0	NaN
3941	REV__ENSP00000345182;REV__ENSP00000313420	REV__ENSP00000313420;REV__ENSP00000345182	REV__ENSP00000313420;REV__ENSP00000345182	3941	3941	465500	REV__ENSP00000345182	REVERSED	REV__ENSP00000345182	0	0	0	0	0	0	0	0	0	0	0	0	0	0	0	0	0	0	0	0	0	0	0	0	0	0	0	0	1	0	NaN
3940	REV__ENSP00000466291;REV__ENSP00000312935;REV__ENSP00000433950	REV__ENSP00000312935;REV__ENSP00000433950;REV__ENSP00000466291	REV__ENSP00000312935;REV__ENSP00000433950;REV__ENSP00000466291	3940	3940	17815	REV__ENSP00000466291	REVERSED	REV__ENSP00000466291	0	0	0	0	0	0	0	0	1	0	0	0	0	0	0	0	0	0	0	0	0	0	0	0	0	0	0	0	0	0	NaN
3939	REV__ENSP00000377508;REV__ENSP00000377507;REV__ENSP00000311113	REV__ENSP00000311113;REV__ENSP00000377507;REV__ENSP00000377508	REV__ENSP00000311113;REV__ENSP00000377507;REV__ENSP00000377508	3939	3939	81744	REV__ENSP00000377508	REVERSED	REV__ENSP00000377508	0	0	0	0	0	0	0	0	0	1	1	1	0	0	0	0	0	0	0	0	0	0	0	0	0	0	0	0	0	0	NaN
3938	REV__ENSP00000305653	REV__ENSP00000305653	REV__ENSP00000305653	3938	3938	83353	REV__ENSP00000305653	REVERSED	REV__ENSP00000305653	0	0	0	0	0	0	1	0	0	0	0	0	0	0	0	0	0	0	0	0	0	0	0	0	0	0	0	0	0	0	NaN
3937	REV__ENSP00000304592	REV__ENSP00000304592	REV__ENSP00000304592	3937	3937	273420	REV__ENSP00000304592	REVERSED	REV__ENSP00000304592	0	0	0	0	0	0	0	0	0	0	0	0	0	0	0	0	0	1	0	0	0	0	0	0	0	0	0	0	1	0	NaN
3936	REV__ENSP00000450153;REV__ENSP00000445471;REV__ENSP00000441847;REV__ENSP00000299300	REV__ENSP00000299300;REV__ENSP00000441847;REV__ENSP00000445471;REV__ENSP00000450153	REV__ENSP00000299300;REV__ENSP00000441847;REV__ENSP00000445471;REV__ENSP00000450153	3936	3936	44812	REV__ENSP00000450153	REVERSED	REV__ENSP00000450153	0	0	0	0	0	0	1	0	0	0	0	0	0	0	0	0	0	0	0	0	0	0	0	0	0	0	0	0	0	0	NaN
3935	REV__ENSP00000417280;REV__ENSP00000483127;REV__ENSP00000417445;REV__ENSP00000288221	REV__ENSP00000288221;REV__ENSP00000417280;REV__ENSP00000417445;REV__ENSP00000483127	REV__ENSP00000288221;REV__ENSP00000417280;REV__ENSP00000417445;REV__ENSP00000483127	3935	3935	61306	REV__ENSP00000417280	REVERSED	REV__ENSP00000417280	0	0	0	0	0	0	0	0	0	0	0	1	0	0	0	0	2	0	0	0	0	0	0	0	0	0	0	0	0	0	NaN
3934	REV__ENSP00000275732	REV__ENSP00000275732	REV__ENSP00000275732	3934	3934	114600	REV__ENSP00000275732	REVERSED	REV__ENSP00000275732	0	0	0	0	0	0	0	0	0	0	1	1	0	0	0	0	0	1	0	0	0	0	0	0	0	0	0	0	0	0	NaN
3933	REV__ENSP00000271835	REV__ENSP00000271835	REV__ENSP00000271835	3933	3933	53533	REV__ENSP00000271835	REVERSED	REV__ENSP00000271835	0	0	0	0	0	0	0	0	0	0	0	0	0	0	0	0	0	1	0	0	0	0	0	0	0	0	0	0	0	1	NaN
3932	REV__ENSP00000269197;REV__ENSP00000468264;REV__ENSP00000467907;REV__ENSP00000467648;REV__ENSP00000466030;REV__ENSP00000468533;REV__ENSP00000466655;REV__ENSP00000464931;REV__ENSP00000466073;REV__ENSP00000466244;REV__ENSP00000465634;REV__ENSP00000468024;REV__ENSP00000465053	REV__ENSP00000269197;REV__ENSP00000464931;REV__ENSP00000465053;REV__ENSP00000465634;REV__ENSP00000466030;REV__ENSP00000466073;REV__ENSP00000466244;REV__ENSP00000466655;REV__ENSP00000467648;REV__ENSP00000467907;REV__ENSP00000468024;REV__ENSP00000468264;REV__ENSP00000468533	REV__ENSP00000269197;REV__ENSP00000464931;REV__ENSP00000465053;REV__ENSP00000465634;REV__ENSP00000466030;REV__ENSP00000466073;REV__ENSP00000466244;REV__ENSP00000466655;REV__ENSP00000467648;REV__ENSP00000467907;REV__ENSP00000468024;REV__ENSP00000468264;REV__ENSP00000468533	3932	3932	241920	REV__ENSP00000269197	REVERSED	REV__ENSP00000269197	0	0	0	0	0	0	0	0	0	0	0	0	0	0	0	0	0	2	0	0	0	0	0	0	0	0	0	0	0	1	NaN
3931	REV__ENSP00000429916;REV__ENSP00000430331;REV__ENSP00000265896	REV__ENSP00000265896;REV__ENSP00000429916;REV__ENSP00000430331	REV__ENSP00000265896;REV__ENSP00000429916;REV__ENSP00000430331	3931	3931	18433	REV__ENSP00000429916	REVERSED	REV__ENSP00000429916	0	0	0	0	0	0	0	0	0	0	0	0	0	0	0	0	1	1	0	0	0	0	0	0	0	0	0	0	0	0	NaN
3930	REV__ENSP00000371629;REV__ENSP00000349788;REV__ENSP00000371638;REV__ENSP00000265773	REV__ENSP00000265773;REV__ENSP00000349788;REV__ENSP00000371629;REV__ENSP00000371638	REV__ENSP00000265773;REV__ENSP00000349788;REV__ENSP00000371629;REV__ENSP00000371638	3930	3930	179280	REV__ENSP00000371629	REVERSED	REV__ENSP00000371629	0	0	0	0	0	0	0	0	0	0	1	0	0	0	0	0	0	0	0	0	0	0	0	0	0	0	0	0	0	0	NaN
3929	REV__ENSP00000424316;REV__ENSP00000421384;REV__ENSP00000265171	REV__ENSP00000265171;REV__ENSP00000421384;REV__ENSP00000424316	REV__ENSP00000265171;REV__ENSP00000421384;REV__ENSP00000424316	3929	3929	129250	REV__ENSP00000424316	REVERSED	REV__ENSP00000424316	0	0	0	0	0	0	0	0	0	0	1	0	0	0	0	0	0	0	0	0	0	0	0	0	0	0	0	0	1	1	NaN
3928	REV__ENSP00000369365;REV__ENSP00000483542;REV__ENSP00000265148	REV__ENSP00000265148;REV__ENSP00000369365;REV__ENSP00000483542	REV__ENSP00000265148;REV__ENSP00000369365;REV__ENSP00000483542	3928	3928	301790	REV__ENSP00000369365	REVERSED	REV__ENSP00000369365	0	0	0	0	0	0	0	0	0	0	0	0	0	1	0	0	1	0	0	0	0	0	0	0	1	0	0	0	0	0	NaN
3927	REV__ENSP00000264233;REV__ENSP00000481120	REV__ENSP00000264233;REV__ENSP00000481120	REV__ENSP00000264233;REV__ENSP00000481120	3927	3927	289620	REV__ENSP00000264233	REVERSED	REV__ENSP00000264233	0	0	0	1	0	0	0	0	0	0	0	0	0	0	0	0	0	0	0	0	0	0	0	0	0	0	0	0	0	0	NaN
3926	REV__ENSP00000260187;REV__ENSP00000407842;REV__ENSP00000436952	REV__ENSP00000260187;REV__ENSP00000407842;REV__ENSP00000436952	REV__ENSP00000260187;REV__ENSP00000407842;REV__ENSP00000436952	3926	3926	68071	REV__ENSP00000260187	REVERSED	REV__ENSP00000260187	0	0	0	0	0	0	0	0	1	0	0	1	1	1	0	0	0	0	0	0	1	0	0	0	0	0	0	1	0	0	NaN
3925	REV__ENSP00000364318;REV__ENSP00000378637;REV__ENSP00000259365	REV__ENSP00000259365;REV__ENSP00000364318;REV__ENSP00000378637	REV__ENSP00000259365;REV__ENSP00000364318;REV__ENSP00000378637	3925	3925	26014	REV__ENSP00000364318	REVERSED	REV__ENSP00000364318	0	0	0	0	0	0	1	0	0	0	0	0	0	0	0	0	0	0	0	0	0	0	0	0	0	0	0	0	0	0	NaN
3924	REV__ENSP00000401206;REV__ENSP00000479709;REV__ENSP00000367038;REV__ENSP00000354045;REV__ENSP00000367044;REV__ENSP00000246043	REV__ENSP00000246043;REV__ENSP00000354045;REV__ENSP00000367038;REV__ENSP00000367044;REV__ENSP00000401206;REV__ENSP00000479709	REV__ENSP00000246043;REV__ENSP00000354045;REV__ENSP00000367038;REV__ENSP00000367044;REV__ENSP00000401206;REV__ENSP00000479709	3924	3924	84325	REV__ENSP00000401206	REVERSED	REV__ENSP00000401206	0	0	0	0	0	0	0	0	0	0	1	0	0	0	0	0	1	0	0	0	0	0	0	0	0	0	0	0	1	1	NaN
3923	REV__ENSP00000237281	REV__ENSP00000237281	REV__ENSP00000237281	3923	3923	82303	REV__ENSP00000237281	REVERSED	REV__ENSP00000237281	0	0	0	0	0	0	0	0	0	0	0	1	0	0	0	0	0	0	0	0	0	0	0	0	0	0	0	0	0	0	NaN
3922	REV__ENSP00000411461;REV__ENSP00000227638	REV__ENSP00000227638;REV__ENSP00000411461	REV__ENSP00000227638;REV__ENSP00000411461	3922	3922	47634	REV__ENSP00000411461	REVERSED	REV__ENSP00000411461	0	0	0	0	0	0	0	0	0	1	0	0	0	0	0	1	0	0	0	0	0	0	0	0	0	0	0	0	0	0	NaN
3921	REV__ENSP00000225964	REV__ENSP00000225964	REV__ENSP00000225964	3921	3921	138910	REV__ENSP00000225964	REVERSED	REV__ENSP00000225964	0	0	0	0	0	1	0	0	0	0	0	1	0	0	0	0	0	0	0	0	0	0	0	0	0	0	0	0	0	0	NaN
3920	REV__ENSP00000460638;REV__ENSP00000460308;REV__ENSP00000225698	REV__ENSP00000225698;REV__ENSP00000460308;REV__ENSP00000460638	REV__ENSP00000225698;REV__ENSP00000460308;REV__ENSP00000460638	3920	3920	20006	REV__ENSP00000460638	REVERSED	REV__ENSP00000460638	0	0	0	0	0	0	0	0	0	0	0	0	0	0	0	0	0	1	0	0	0	0	0	0	0	0	0	0	1	1	NaN
3919	REV__ENSP00000484714;REV__ENSP00000395636;REV__ENSP00000477864;REV__ENSP00000471914;REV__ENSP00000222254	REV__ENSP00000222254;REV__ENSP00000395636;REV__ENSP00000471914;REV__ENSP00000477864;REV__ENSP00000484714	REV__ENSP00000222254;REV__ENSP00000395636;REV__ENSP00000471914;REV__ENSP00000477864;REV__ENSP00000484714	3919	3919	52699	REV__ENSP00000484714	REVERSED	REV__ENSP00000484714	0	0	0	0	0	0	1	0	0	0	0	0	0	0	0	0	0	0	0	0	0	0	0	0	0	0	0	0	0	0	NaN
3918	REV__ENSP00000220676	REV__ENSP00000220676	REV__ENSP00000220676	3918	3918	240660	REV__ENSP00000220676	REVERSED	REV__ENSP00000220676	0	0	0	0	0	0	0	0	0	0	0	0	0	0	0	0	0	0	0	0	0	0	0	0	0	0	0	0	1	1	NaN
3917	REV__ENSP00000455817;REV__ENSP00000371978;REV__ENSP00000399232;REV__ENSP00000384468;REV__ENSP00000454487;REV__ENSP00000344383;REV__ENSP00000219476	REV__ENSP00000219476;REV__ENSP00000344383;REV__ENSP00000371978;REV__ENSP00000384468;REV__ENSP00000399232;REV__ENSP00000454487;REV__ENSP00000455817	REV__ENSP00000219476;REV__ENSP00000344383;REV__ENSP00000371978;REV__ENSP00000384468;REV__ENSP00000399232;REV__ENSP00000454487;REV__ENSP00000455817	3917	3917	58591	REV__ENSP00000455817	REVERSED	REV__ENSP00000455817	0	0	0	0	0	0	0	0	0	1	0	0	0	0	0	0	0	0	0	0	0	0	0	0	0	0	0	0	0	0	NaN
3916	REV__ENSP00000215886	REV__ENSP00000215886	REV__ENSP00000215886	3916	3916	14644	REV__ENSP00000215886	REVERSED	REV__ENSP00000215886	0	0	0	0	0	0	0	0	0	0	0	0	0	0	0	1	0	0	0	0	0	0	0	0	0	0	0	0	0	0	NaN
3915	REV__CON__Q8N1A0;REV__ENSP00000307240;REV__ENSP00000447447;REV__ENSP00000369317;REV__ENSP00000252252;REV__ENSP00000252250;REV__ENSP00000413479;REV__CON__Q3ZAW8;REV__CON__A3EZ79	REV__CON__A3EZ79;REV__CON__Q3ZAW8;REV__CON__Q8N1A0;REV__ENSP00000252250;REV__ENSP00000252252;REV__ENSP00000307240;REV__ENSP00000369317;REV__ENSP00000413479;REV__ENSP00000447447	REV__CON__Q8N1A0	3915	3915	575310	REV__CON__Q8N1A0	REVERSED	REV__CON__Q8N1A0	0	0	0	0	1	0	0	0	0	0	1	1	0	0	0	0	2	1	0	0	0	0	0	0	0	0	0	0	2	0	NaN
3402	ENSP00000483567;ENSP00000417637;ENSP00000374803;ENSP00000452662;ENSP00000488763;ENSP00000483585;ENSP00000452747;ENSP00000487928;ENSP00000480029;ENSP00000409413;ENSP00000488685;ENSP00000487690;ENSP00000419353;ENSP00000418948;ENSP00000418138;ENSP00000393492	IGKV2-28;IGKV2-30;IGKV2-40;IGKV2D-26;IGKV2D-28;IGKV2D-29;IGKV2D-30;IGKV2D-40	ENSP00000374803;ENSP00000393492;ENSP00000409413;ENSP00000417637;ENSP00000418138;ENSP00000418948;ENSP00000419353;ENSP00000452662;ENSP00000452747;ENSP00000480029;ENSP00000483567;ENSP00000483585;ENSP00000487690;ENSP00000487928;ENSP00000488685;ENSP00000488763	3402	3402	11192	ENSP00000483567	Immunoglobulin kappa variable 2D-29	IGKV2D-29	2	1	2	2	0	0	3	2	4	4	0	0	2	2	3	4	0	0	2	2	2	2	0	0	2	2	4	4	1	0	27769000000	273860000	301630000	508850000	430090000	283470000	251110000	121710000	221450000	163110000
3564;3913	ENSP00000386331;ENSP00000386461;ENSP00000386635;ENSP00000386689;ENSP00000386850;ENSP00000392185;ENSP00000415090;ENSP00000417017;ENSP00000477640;P97479	MYO7A;MYO7B	P97479;ENSP00000386635;ENSP00000386331;ENSP00000392185;ENSP00000417017	3564;3913	3564;3913	254940	P97479_family	Family {Myosin-VIIa}	MYO7A	0	0	22	27	3	3	0	0	50	45	10	11	0	0	0	0	0	0	0	0	11	11	3	2	0	0	0	0	0	0	1320071200
3521	ENSP00000428280;ENSP00000381982	FER1L6	ENSP00000381982;ENSP00000428280	3521	3521	209310	ENSP00000428280	Fer-1-like family member 6	FER1L6	0	0	1	1	0	0	0	0	1	1	0	0	0	0	1	1	0	0	0	0	1	1	0	0	0	0	1	1	0	0	332640000
27	E9Q9W7;ENSP00000480489;ENSP00000359234;ENSP00000412533;ENSP00000474831;ENSP00000474447	E9Q9W7;PDZD7	E9Q9W7	27	27	110690	E9Q9W7	Protein PDZD7	PDZD7	0	0	0	0	0	0	0	0	0	0	0	0	1	1	0	0	47	46	0	0	25	19	29	22	0	0	0	0	0	0	250720000					21954	33802
3199	ENSP00000408907;ENSP00000406359;ENSP00000404524;ENSP00000403530;ENSP00000393087;ENSP00000375399;ENSP00000375391;ENSP00000364802;ENSP00000364801;ENSP00000442789;ENSP00000402651;ENSP00000387691;ENSP00000382915;ENSP00000477378;ENSP00000415927;ENSP00000410693;ENSP00000393259;ENSP00000372880	HSPA1A;HSPA1B	ENSP00000364801;ENSP00000364802;ENSP00000372880;ENSP00000375391;ENSP00000375399;ENSP00000382915;ENSP00000387691;ENSP00000393087;ENSP00000393259;ENSP00000402651;ENSP00000403530;ENSP00000404524;ENSP00000406359;ENSP00000408907;ENSP00000410693;ENSP00000415927;ENSP00000442789;ENSP00000477378	325;1812;3199	3199	70051	ENSP00000408907	Heat shock 70kDa protein 1A	HSPA1A	0	0	7	8	12	14	0	1	21	20	25	22	1	1	0	0	24	24	0	0	6	3	15	16	0	2	1	0	23	23	2170000000		78309		160360	116220	122940
1289;3046;3351	ENSP00000281154;ENSP00000281456;ENSP00000360671;ENSP00000370808;ENSP00000476711	SLC25A5;SLC25A31;SLC25A4;SLC25A6	ENSP00000360671;ENSP00000370808;ENSP00000281456;ENSP00000476711	1289;3046;3351	1289;3046;3351	32852	ENSP00000360671_family	Family {Solute carrier family 25 (mitochondrial carrier; adenine nucleotide translocator), member 5}	SLC25A5;SLC25A31;SLC25A4;SLC25A6	0	0	6	6	5	6	0	0	11	10	15	15	0	0	0	0	14	14	0	0	2	4	6	5	0	0	0	0	13	12	571787200
289	ENSP00000446007;ENSP00000224237;ENSP00000435613;ENSP00000431702;CON__ENSGALP00000030597;ENSP00000391842;CON__ENSGALP00000037510;ENSP00000437182;ENSP00000363071;ENSP00000257860;ENSP00000408897;CON__ENSGALP00000037502;CON__ENSGALP00000018424;ENSP00000311997	CON__ENSGALP00000018424;CON__ENSGALP00000030597;CON__ENSGALP00000037502;CON__ENSGALP00000037510;DES;NEFH;PRPH;VIM	ENSP00000224237;ENSP00000435613;ENSP00000446007	239;289;2963	289	53651	ENSP00000446007	Vimentin	VIM	0	0	1	3	8	9	0	1	20	18	22	20	0	0	1	1	22	21	0	0	3	3	10	5	2	1	2	1	19	21	570120000	141460
3446	ENSP00000419179;ENSP00000420380;ENSP00000377640	RPL24	ENSP00000377640;ENSP00000419179;ENSP00000420380	3446	3446	14369	ENSP00000419179	Ribosomal protein L24	RPL24	0	0	1	2	3	3	0	0	5	5	6	7	0	0	0	0	8	7	0	0	2	1	3	3	0	0	0	0	8	7	362810000
61	ENSP00000449204;ENSP00000449610;ENSP00000446634;ENSP00000447001;ENSP00000084795;ENSP00000447894;ENSP00000448899;ENSP00000470988	RPL18	ENSP00000084795;ENSP00000446634;ENSP00000447001;ENSP00000447894;ENSP00000448899;ENSP00000449204;ENSP00000449610;ENSP00000470988	61	61	18091	ENSP00000449204	Ribosomal protein L18	RPL18	0	0	1	2	3	4	0	0	3	3	3	3	0	0	0	0	5	5	0	0	2	0	4	2	0	0	0	0	5	4	431800000
1642	ENSP00000484394;ENSP00000483179;ENSP00000482475;ENSP00000482338;ENSP00000482274;ENSP00000482023;ENSP00000481822;ENSP00000481764;ENSP00000481655;ENSP00000481553;ENSP00000481194;ENSP00000480662;ENSP00000480135;ENSP00000479917;ENSP00000478449;ENSP00000375633;ENSP00000375632;ENSP00000302896;ENSP00000487085;ENSP00000486773;ENSP00000486704;ENSP00000486703;ENSP00000486598;ENSP00000486233;ENSP00000486181…	RPS9	ENSP00000302896;ENSP00000375632;ENSP00000375633;ENSP00000383937;ENSP00000391823;ENSP00000406159;ENSP00000414314;ENSP00000478449;ENSP00000479899;ENSP00000479917;ENSP00000480135;ENSP00000480662;ENSP00000480805;ENSP00000481194;ENSP00000481553;ENSP00000481655;ENSP00000481764;ENSP00000481822;ENSP00000482023;ENSP00000482274;ENSP00000482338;ENSP00000482475;ENSP00000482953;ENSP00000483179;ENSP00000483297…	1642	1642	22591	ENSP00000484394	40S ribosomal protein S9	RPS9	0	0	4	5	4	5	0	0	7	7	11	5	0	0	0	0	11	11	0	0	1	2	6	5	0	0	0	0	8	8	302360000
1387;2238;2648;3692;3784	ENSP00000224784;ENSP00000290378;ENSP00000295137;ENSP00000331514;ENSP00000349960;ENSP00000350052;ENSP00000355644;ENSP00000355645;ENSP00000386786;ENSP00000386857;ENSP00000386929;ENSP00000387176;ENSP00000387182;ENSP00000392718;ENSP00000392894;ENSP00000393951;ENSP00000396730;ENSP00000398239;ENSP00000399487;ENSP00000401032;ENSP00000402373;ENSP00000407473;ENSP00000409264;ENSP00000410020;ENSP00000410706…	ACTG1;ACTA1;ACTA2;ACTB;ACTBL2;ACTC1;ACTG2;POTEE;POTEF;POTEI;POTEJ	ENSP00000331514;ENSP00000458162;ENSP00000458435;ENSP00000459119;ENSP00000459124;ENSP00000460464;ENSP00000461407;ENSP00000461672;ENSP00000477968;ENSP00000416706;ENSP00000355645;ENSP00000290378;ENSP00000386857;ENSP00000295137;ENSP00000402373;ENSP00000224784;ENSP00000355644;ENSP00000349960;ENSP00000439189;ENSP00000386786;ENSP00000350052	1387;2238;2648;3692;3784	1387;2238;2648;3692;3784	41792	ENSP00000477968_family	Family {Actin gamma 1}	ACTG1;ACTA1;ACTA2;ACTB;ACTBL2;ACTC1;ACTG2;POTEE;POTEF;POTEI;POTEJ	0	0	1	1	4	3	1	1	3	3	6	5	0	0	0	0	6	7	0	0	0	0	4	5	0	0	2	0	5	5	6316011170	1904100	1643900	1806700	2173010	476350	655050
2527	ENSP00000433259;ENSP00000346015;ENSP00000433766;ENSP00000432671;ENSP00000431849;ENSP00000431565;ENSP00000435081	RPL27A	ENSP00000346015;ENSP00000431565;ENSP00000431849;ENSP00000432671;ENSP00000433259;ENSP00000433766	2527	2527	12201	ENSP00000433259	Ribosomal protein L27a	RPL27A	0	0	1	2	3	3	0	0	4	4	6	5	0	0	0	0	4	5	0	0	1	0	3	2	0	0	0	0	5	7	378640000
3485	ENSP00000379888;ENSP00000361283	RPS8	ENSP00000361283;ENSP00000379888	3485	3485	24205	ENSP00000379888	Ribosomal protein S8	RPS8	0	0	2	4	5	6	0	0	12	11	12	12	0	0	0	0	12	12	0	0	1	2	4	5	0	0	0	0	13	12	594890000
3173	ENSP00000363676;ENSP00000398888;ENSP00000390839	RPL11	ENSP00000363676;ENSP00000390839;ENSP00000398888	3173	3173	20252	ENSP00000363676	Ribosomal protein L11	RPL11	0	0	1	1	2	2	0	0	1	2	3	4	0	0	0	0	4	4	0	0	1	0	3	2	0	0	0	0	5	4	209390000
1371;2460	ENSP00000274764;ENSP00000289316;ENSP00000321744;ENSP00000342886;ENSP00000348924;ENSP00000349430;ENSP00000358151;ENSP00000358164;ENSP00000366618;ENSP00000366962;ENSP00000367008;ENSP00000375736;ENSP00000380177;ENSP00000380180;ENSP00000445633;ENSP00000445831;ENSP00000446031;ENSP00000475942;ENSP00000476136;ENSP00000477527;ENSP00000477907;ENSP00000479169;ENSP00000479284;ENSP00000481622;ENSP00000482674…	HIST1H2BB;H2BFS;HIST1H2BA;HIST1H2BC;HIST1H2BD;HIST1H2BE;HIST1H2BF;HIST1H2BG;HIST1H2BH;HIST1H2BI;HIST1H2BJ;HIST1H2BK;HIST1H2BL;HIST1H2BM;HIST1H2BN;HIST1H2BO;HIST2H2BE;HIST2H2BF;HIST3H2BB	ENSP00000289316;ENSP00000321744;ENSP00000348924;ENSP00000349430;ENSP00000358164;ENSP00000366618;ENSP00000366962;ENSP00000367008;ENSP00000380177;ENSP00000380180;ENSP00000445633;ENSP00000445831;ENSP00000446031;ENSP00000475942;ENSP00000477907;ENSP00000479169;ENSP00000481622;ENSP00000483237;ENSP00000483903;ENSP00000486472;ENSP00000482674;ENSP00000477527;ENSP00000476136;ENSP00000375736;ENSP00000358151…	1371;2460	1371;2460	13906	ENSP00000486472_family	Family {Histone cluster 1, H2bb}	HIST1H2BB;H2BFS;HIST1H2BA;HIST1H2BC;HIST1H2BD;HIST1H2BE;HIST1H2BF;HIST1H2BG;HIST1H2BH;HIST1H2BI;HIST1H2BJ;HIST1H2BK;HIST1H2BL;HIST1H2BM;HIST1H2BN;HIST1H2BO;HIST2H2BE;HIST2H2BF;HIST3H2BB	0	0	0	0	0	3	0	0	1	1	6	2	0	0	0	1	6	5	0	0	0	0	4	2	0	0	0	0	5	4	6832490000	2152400	3180400	7251100	3260300	1382400	339650
1937	ENSP00000388405;ENSP00000315454;ENSP00000307208;ENSP00000440854;ENSP00000334351;ENSP00000443949;ENSP00000463776;ENSP00000463845;ENSP00000462535;ENSP00000343837	BPTF	ENSP00000307208;ENSP00000315454;ENSP00000388405;ENSP00000440854	1937	1937	308070	ENSP00000388405	Bromodomain PHD finger transcription factor	BPTF	0	0	0	0	0	0	0	0	0	0	4	0	0	0	0	0	3	2	0	0	0	1	0	0	0	0	0	0	2	3	4312700
2458	ENSP00000391665;ENSP00000400596;ENSP00000453584;ENSP00000453319;ENSP00000342787;ENSP00000453029;ENSP00000452909;ENSP00000452763;ENSP00000453285	RPL28	ENSP00000342787;ENSP00000391665;ENSP00000400596;ENSP00000452763;ENSP00000452909;ENSP00000453029;ENSP00000453319;ENSP00000453584	2458	2458	7888	ENSP00000391665	Ribosomal protein L28	RPL28	0	0	1	2	1	2	0	0	3	2	2	2	0	0	0	0	3	3	0	0	0	1	2	1	0	0	0	0	2	2	127210000
758;966;2008;2043;2356;2425;3315;3821	ENSP00000217133;ENSP00000259818;ENSP00000264071;ENSP00000309431;ENSP00000318697;ENSP00000320295;ENSP00000339001;ENSP00000341289;ENSP00000365578;ENSP00000369703;ENSP00000373058;ENSP00000379668;ENSP00000379672;ENSP00000383374;ENSP00000383375;ENSP00000383378;ENSP00000391515;ENSP00000392914;ENSP00000393340;ENSP00000394124;ENSP00000394841;ENSP00000395838;ENSP00000399046;ENSP00000399155;ENSP00000399280…	TUBB4B;TUBB;TUBB1;TUBB2A;TUBB2B;TUBB3;TUBB4A;TUBB6;TUBB8;TUBB8P12;TUBB8P7	ENSP00000341289;ENSP00000413589;ENSP00000409249;ENSP00000403868;ENSP00000401546;ENSP00000400108;ENSP00000399280;ENSP00000383378;ENSP00000379672;ENSP00000410829;ENSP00000410071;ENSP00000406811;ENSP00000401317;ENSP00000400663;ENSP00000399155;ENSP00000373058;ENSP00000339001;ENSP00000416480;ENSP00000414479;ENSP00000407673;ENSP00000406981;ENSP00000403213;ENSP00000399046;ENSP00000395838;ENSP00000394841…	758;966;2008;2043;2356;2425;3315;3821	758;966;2008;2043;2356;2425;3315;3821	49830	ENSP00000341289_family	Family {Tubulin, beta 4B class IVb}	TUBB4B;TUBB;TUBB1;TUBB2A;TUBB2B;TUBB3;TUBB4A;TUBB6;TUBB8;TUBB8P12;TUBB8P7	0	0	3	3	4	7	0	0	11	6	17	16	0	0	0	0	13	16	0	0	2	1	5	5	0	0	2	2	16	15	3569265415	237320	133604			146890	74275
1295	ENSP00000381736;ENSP00000282050;ENSP00000465477;ENSP00000467037;ENSP00000465497;ENSP00000468458;ENSP00000465259;ENSP00000466975;ENSP00000467830;ENSP00000468618	ATP5A1	ENSP00000282050;ENSP00000381736;ENSP00000465477;ENSP00000465497;ENSP00000467037	1295	1295	59750	ENSP00000381736	ATP synthase, H+ transporting, mitochondrial F1 complex, alpha subunit 1, cardiac muscle	ATP5A1	0	0	4	3	11	14	0	1	18	18	22	20	1	1	0	0	24	23	0	0	6	6	16	16	0	1	0	1	26	21	374640000		15779		23241	13272	26381
3460	ENSP00000423983;ENSP00000423316;ENSP00000378163;ENSP00000378162;ENSP00000378160	RPL34	ENSP00000378160;ENSP00000378162;ENSP00000378163;ENSP00000423316;ENSP00000423983	3460	3460	13293	ENSP00000423983	Ribosomal protein L34	RPL34	0	0	0	1	0	2	0	0	1	1	0	1	0	0	0	0	3	1	0	0	1	0	2	0	0	0	0	0	1	1	48460000
1604;2308	ENSP00000248437;ENSP00000301072;ENSP00000336799;ENSP00000375938;ENSP00000396212;ENSP00000443475;ENSP00000449325	TUBA1B;TUBA1C;TUBA4A	ENSP00000248437;ENSP00000336799;ENSP00000375938;ENSP00000449325;ENSP00000301072;ENSP00000443475	1604;2308	1604;2308	50151	ENSP00000336799_family	Family {Tubulin, alpha 1b}	TUBA1B;TUBA1C;TUBA4A	0	0	1	0	0	1	0	0	2	2	4	4	0	0	0	0	4	4	0	0	0	0	2	2	0	0	0	0	4	4	2224395000	407490	343510	148460	127540	190520	43663
3063	ENSP00000487443;ENSP00000361076;ENSP00000486063;ENSP00000416638;ENSP00000486855;ENSP00000361071	RPL7A	ENSP00000361071;ENSP00000361076;ENSP00000416638;ENSP00000486063;ENSP00000486855;ENSP00000487443	3063	3063	29995	ENSP00000487443	Ribosomal protein L7a	RPL7A	0	0	3	4	4	6	0	0	4	4	9	7	0	0	0	0	8	9	0	0	1	1	5	4	0	0	0	0	5	8	330240000
1159	ENSP00000270625;ENSP00000470447;ENSP00000471873;ENSP00000471874	RPS11	ENSP00000270625;ENSP00000470447	1159	1159	18431	ENSP00000270625	Ribosomal protein S11	RPS11	0	0	1	2	0	3	0	0	5	2	4	2	0	0	0	0	3	5	0	0	1	0	2	2	0	0	0	0	3	4	335860000
3453	ENSP00000420311;ENSP00000377865;ENSP00000367336;ENSP00000377866;ENSP00000462773;ENSP00000463014	RPL23	ENSP00000367336;ENSP00000377865;ENSP00000377866;ENSP00000420311;ENSP00000462773	3453	3453	14865	ENSP00000420311	Ribosomal protein L23	RPL23	0	0	2	3	3	2	0	0	8	7	7	6	0	0	0	0	7	7	0	0	1	2	4	5	0	0	0	0	7	8	404080000
1436;2166	ENSP00000293831;ENSP00000326381;ENSP00000388237;ENSP00000392686;ENSP00000398370;ENSP00000402313;ENSP00000407504;ENSP00000413529;ENSP00000415878;ENSP00000462275;ENSP00000462372;ENSP00000462571;ENSP00000462719;ENSP00000462753;ENSP00000462904;ENSP00000463067;ENSP00000463309;ENSP00000463366;ENSP00000463380;ENSP00000463486;ENSP00000463634;ENSP00000463821;ENSP00000464066;ENSP00000464550	EIF4A1;EIF4A2	ENSP00000293831;ENSP00000462719;ENSP00000462753;ENSP00000462904;ENSP00000463366;ENSP00000463486;ENSP00000464550;ENSP00000326381;ENSP00000398370;ENSP00000413529	1140;1436;2166;3831	1436;2166	46153	ENSP00000293831_family	Family {Eukaryotic translation initiation factor 4A1}	EIF4A1;EIF4A2	0	0	1	4	2	4	0	0	10	11	15	15	0	0	0	0	14	12	0	0	1	1	2	3	0	0	1	0	9	10	562964700						38083
153;2155	ENSP00000216281;ENSP00000325875;ENSP00000335153;ENSP00000360609;ENSP00000360709;ENSP00000450712;ENSP00000481908	HSP90AB1;HSP90AA1	ENSP00000325875;ENSP00000360609;ENSP00000360709;ENSP00000481908;ENSP00000216281;ENSP00000335153	153;1566;2155	153;2155	83263	ENSP00000481908_family	Family {Heat shock protein 90kDa alpha (cytosolic), class B member 1}	HSP90AB1;HSP90AA1	0	0	7	10	33	42	0	0	42	36	61	57	1	0	0	0	63	60	0	0	4	3	40	35	1	0	1	0	58	61	2834750000	92694			57451	32341
3318	ENSP00000369757;ENSP00000369745;ENSP00000369743;ENSP00000369741	RPS6	ENSP00000369743;ENSP00000369745;ENSP00000369757	3318	3318	28680	ENSP00000369757	Ribosomal protein S6	RPS6	0	0	4	6	2	3	0	0	9	7	9	8	0	0	0	0	8	10	0	0	1	2	4	4	0	0	0	0	8	9	591200000
1840	ENSP00000428509;ENSP00000385958;ENSP00000385425;ENSP00000311028;ENSP00000429856;ENSP00000428536	RPS14	ENSP00000311028;ENSP00000385425;ENSP00000385958;ENSP00000428509;ENSP00000429856	1840	1840	16273	ENSP00000428509	Ribosomal protein S14	RPS14	0	0	2	1	2	6	0	0	8	8	8	5	0	0	0	0	7	8	0	0	1	1	4	3	0	0	0	1	8	8	678780000
2386	ENSP00000339795;ENSP00000379731;ENSP00000379730;ENSP00000379729;ENSP00000415808;ENSP00000401300	RPL7	ENSP00000339795;ENSP00000379729;ENSP00000379730;ENSP00000379731	2386	2386	29225	ENSP00000339795	Ribosomal protein L7	RPL7	0	0	2	4	6	7	0	0	5	6	9	9	0	1	0	0	11	11	0	0	1	1	5	5	1	2	0	0	12	9	362880000	264450	209350				192380
3420	ENSP00000446215;ENSP00000376176;ENSP00000376174;ENSP00000396127;ENSP00000444042;ENSP00000441210;ENSP00000437950;ENSP00000483687	RAN	ENSP00000376174;ENSP00000376176;ENSP00000396127;ENSP00000444042;ENSP00000446215	3420	3420	24423	ENSP00000446215	RAN, member RAS oncogene family	RAN	0	0	5	5	8	8	0	0	7	10	13	10	0	0	0	0	11	11	0	0	0	2	9	7	0	0	0	0	12	12	774110000
183;2221	ENSP00000217182;ENSP00000298049;ENSP00000330054;ENSP00000339053;ENSP00000339063;ENSP00000348651;ENSP00000392366;ENSP00000479055;ENSP00000479609	EEF1A1;EEF1A2	ENSP00000330054;ENSP00000339053;ENSP00000339063;ENSP00000479055;ENSP00000479609;ENSP00000298049;ENSP00000217182	183;2221	183;2221	50140	ENSP00000339063_family	Family {Eukaryotic translation elongation factor 1 alpha 1}	EEF1A1;EEF1A2	0	0	2	2	6	5	1	1	7	6	11	12	1	1	0	0	11	13	0	0	0	0	5	4	1	1	1	1	10	10	2287408700	489990	613860	211650	250300	247030	525970
1753	ENSP00000455009;ENSP00000376811;ENSP00000307889;ENSP00000464612;ENSP00000438959;ENSP00000457174	RPL13	ENSP00000307889;ENSP00000376811;ENSP00000438959;ENSP00000455009;ENSP00000464612	1753	1753	24261	ENSP00000455009	Ribosomal protein L13	RPL13	0	0	3	3	3	3	0	0	5	5	8	4	0	0	0	0	5	6	0	0	1	1	4	3	0	0	0	0	6	6	293110000
2766	ENSP00000354632	MT-ATP6	ENSP00000354632	2766	2766	24817	ENSP00000354632	Mitochondrially encoded ATP synthase 6	MT-ATP6	0	0	1	1	0	1	0	0	0	0	0	1	0	0	0	0	1	1	0	0	0	1	0	1	0	0	0	0	0	1	66738000
3134	ENSP00000362744;ENSP00000486252;ENSP00000415317;ENSP00000250784	RPS4X;RPS4Y1;RPS4Y2	ENSP00000362744	3134	3134	29597	ENSP00000362744	Ribosomal protein S4, X-linked	RPS4X	0	0	1	1	5	5	0	0	11	11	11	11	0	0	0	0	12	12	0	0	1	0	4	6	0	0	1	0	10	10	291860000
3768	ENSP00000436971;ENSP00000434643;ENSP00000433821;ENSP00000278572;ENSP00000433421;ENSP00000436335;ENSP00000433155;ENSP00000431737;ENSP00000436556;ENSP00000437105;ENSP00000432542;ENSP00000431834;ENSP00000435457;ENSP00000432458;ENSP00000416745;ENSP00000436476	RPS3	ENSP00000278572;ENSP00000431737;ENSP00000433155;ENSP00000433421;ENSP00000433821;ENSP00000434643;ENSP00000436335;ENSP00000436556;ENSP00000436971	3768	3768	26688	ENSP00000436971	Ribosomal protein S3	RPS3	0	0	5	5	10	6	0	0	12	13	15	14	0	0	0	0	16	15	0	0	1	1	8	9	0	0	0	0	13	15	458660000
1851	ENSP00000311430;ENSP00000454281;ENSP00000457442;ENSP00000457268	RPL4	ENSP00000311430;ENSP00000454281	1851	1851	47697	ENSP00000311430	Ribosomal protein L4	RPL4	0	0	0	1	6	9	0	0	9	7	15	14	0	0	0	0	19	17	0	0	0	1	7	7	0	0	0	0	12	14	233550000
1585	ENSP00000484113;ENSP00000479488;ENSP00000300408;ENSP00000393320;ENSP00000407828;ENSP00000422182;ENSP00000426433;ENSP00000425035;ENSP00000410680	PHB	ENSP00000300408;ENSP00000393320;ENSP00000407828;ENSP00000422182;ENSP00000425035;ENSP00000426433;ENSP00000479488;ENSP00000484113	1585	1585	29804	ENSP00000484113	Prohibitin	PHB	0	0	2	3	6	7	0	1	12	12	17	17	0	0	0	0	15	15	0	0	2	2	5	5	0	0	0	0	17	17	333100000				112380
2587	ENSP00000389103;ENSP00000347969;ENSP00000468402;ENSP00000378396;ENSP00000465342;ENSP00000468172;ENSP00000466425	RPL23A	ENSP00000347969;ENSP00000378396;ENSP00000389103;ENSP00000465342;ENSP00000466425;ENSP00000468172;ENSP00000468402	2587	2587	17695	ENSP00000389103	Ribosomal protein L23a	RPL23A	0	0	1	2	1	4	0	0	2	2	3	3	0	0	1	0	7	5	0	0	0	1	3	1	1	1	1	1	6	6	299130000	179320	218690
2287	ENSP00000334983;ENSP00000403365;ENSP00000456970;ENSP00000455901;ENSP00000455736;ENSP00000320171;ENSP00000373745;ENSP00000457253;ENSP00000455584;ENSP00000456100;ENSP00000457830;ENSP00000457198;ENSP00000456984;ENSP00000457420;ENSP00000454668;ENSP00000456004;ENSP00000461487;ENSP00000376214;ENSP00000459921;ENSP00000339933	PKLR;PKM	ENSP00000320171;ENSP00000334983;ENSP00000373745;ENSP00000403365;ENSP00000455584;ENSP00000455736;ENSP00000455901;ENSP00000456970;ENSP00000457253	2287	2287	57936	ENSP00000334983	Pyruvate kinase, muscle	PKM	0	0	8	9	19	22	1	2	28	22	32	29	2	2	1	0	36	35	0	0	2	0	16	18	3	3	6	2	35	35	895550000	162160	203710	65278	152140	134410	81626
1973	ENSP00000317334;ENSP00000376008;ENSP00000390159;ENSP00000439447;ENSP00000441345;ENSP00000439671;ENSP00000444423;ENSP00000440617;ENSP00000442856;ENSP00000437840;ENSP00000442185	TCP1	ENSP00000317334;ENSP00000376008;ENSP00000390159;ENSP00000439447	1973	1973	60343	ENSP00000317334	T-complex 1	TCP1	0	0	3	5	10	12	0	0	14	14	21	20	0	0	0	0	20	22	0	0	2	2	10	6	0	0	0	0	19	18	269750000
1532;1799	ENSP00000298159;ENSP00000309629;ENSP00000340635;ENSP00000409326;ENSP00000431696;ENSP00000432153;ENSP00000432155;ENSP00000432226;ENSP00000432660;ENSP00000433131;ENSP00000433308;ENSP00000433910;ENSP00000436431;ENSP00000436899;ENSP00000450862;ENSP00000452188;ENSP00000452451	CFL1;CFL2	ENSP00000309629;ENSP00000431696;ENSP00000432155;ENSP00000432226;ENSP00000432660;ENSP00000433131;ENSP00000433910;ENSP00000436431;ENSP00000436899;ENSP00000340635;ENSP00000298159;ENSP00000452451;ENSP00000452188	1532;1799	1532;1799	18502	ENSP00000432660_family	Family {Cofilin 1 (non-muscle)}	CFL1;CFL2	0	0	1	2	3	7	0	0	4	4	10	8	0	0	0	0	11	10	0	0	1	1	6	3	0	1	0	0	13	13	907818000		117950
2334;3653	ENSP00000338095;ENSP00000365370;ENSP00000404559;ENSP00000404848;ENSP00000442816;ENSP00000450467;ENSP00000450544;ENSP00000450548;ENSP00000450601;ENSP00000450629;ENSP00000450669;ENSP00000450725;ENSP00000450790;ENSP00000451176;ENSP00000451187;ENSP00000451291;ENSP00000451292;ENSP00000451652;ENSP00000451708;ENSP00000451892;ENSP00000452021;ENSP00000452185;ENSP00000452213;ENSP00000452214;ENSP00000452276…	HNRNPC;HNRNPCL1;HNRNPCL2;HNRNPCL3;HNRNPCL4	ENSP00000338095;ENSP00000365370;ENSP00000404559;ENSP00000442816;ENSP00000450467;ENSP00000450544;ENSP00000450548;ENSP00000450629;ENSP00000450725;ENSP00000451176;ENSP00000451292;ENSP00000451708;ENSP00000452021;ENSP00000452573;ENSP00000452599;ENSP00000478017;ENSP00000479203;ENSP00000479365;ENSP00000481869;ENSP00000483545;ENSP00000485450;ENSP00000488124;ENSP00000488130;ENSP00000488276;ENSP00000488742…	2334;3653	2334;3653	27821	ENSP00000450629_family	Family {Heterogeneous nuclear ribonucleoprotein C (C1/C2)}	HNRNPC;HNRNPCL1;HNRNPCL2;HNRNPCL3;HNRNPCL4	0	0	0	0	0	0	0	0	1	1	3	2	0	0	0	0	4	3	0	0	0	0	0	0	0	0	0	0	3	4	383663800
325	ENSP00000437125;ENSP00000432083;ENSP00000227378;ENSP00000433584;ENSP00000404372;ENSP00000437189;ENSP00000432884;ENSP00000433316;ENSP00000435154;ENSP00000434415;ENSP00000436183;ENSP00000431641;ENSP00000434565;ENSP00000434851;ENSP00000378199;ENSP00000247207;ENSP00000436762;ENSP00000435908;ENSP00000435019	HSPA2;HSPA8	ENSP00000227378;ENSP00000404372;ENSP00000432083;ENSP00000432884;ENSP00000433316;ENSP00000433584;ENSP00000437125;ENSP00000437189	325;1812;2118;3199	325	70897	ENSP00000437125	Heat shock 70kDa protein 8	HSPA8	0	0	2	3	12	15	4	5	12	11	28	27	3	2	1	0	31	28	0	0	1	2	15	13	4	3	2	2	22	26	987740000	227150	205500	550740	971780	160950
3288	ENSP00000445331;ENSP00000395337;ENSP00000368722;ENSP00000445175;ENSP00000406172;ENSP00000227157;ENSP00000379524;ENSP00000441241;ENSP00000440161;ENSP00000446415;ENSP00000443362;ENSP00000442979;ENSP00000444292;ENSP00000443545;ENSP00000442637;ENSP00000441699;ENSP00000441058;ENSP00000486249;ENSP00000440368	LDHA	ENSP00000227157;ENSP00000368722;ENSP00000379524;ENSP00000395337;ENSP00000406172;ENSP00000440161;ENSP00000441241;ENSP00000445175;ENSP00000445331	350;3288	3288	36688	ENSP00000445331	Lactate dehydrogenase A	LDHA	0	0	2	3	8	10	0	0	9	9	17	17	0	0	0	0	18	19	0	0	1	1	6	6	1	0	0	2	17	18	619410000
1359	ENSP00000429483;ENSP00000428085;ENSP00000287038;ENSP00000430506;ENSP00000430556;ENSP00000379381	RPL30	ENSP00000287038;ENSP00000428085;ENSP00000429483	1359	1359	12656	ENSP00000429483	Ribosomal protein L30	RPL30	0	0	1	0	2	1	0	0	3	3	7	7	0	0	0	0	4	4	0	0	0	1	2	1	0	0	0	0	6	5	335220000
2389	ENSP00000373620;ENSP00000340019;ENSP00000412717;ENSP00000393670;ENSP00000414446;ENSP00000402478;ENSP00000396460;ENSP00000412227	HSPD1	ENSP00000340019;ENSP00000373620	2389	2389	61054	ENSP00000373620	Heat shock 60kDa protein 1 (chaperonin)	HSPD1	0	0	3	3	22	21	0	1	16	20	40	40	2	3	1	1	42	38	0	0	3	2	28	24	0	1	0	1	37	37	1257100000		94885		353270	127160	129330
1177	ENSP00000339883;ENSP00000272163;ENSP00000388059;ENSP00000416554	LBR	ENSP00000272163;ENSP00000339883;ENSP00000388059	1177	1177	70702	ENSP00000339883	Lamin B receptor	LBR	0	0	2	1	1	3	0	0	4	3	4	2	0	0	0	0	4	4	0	0	1	1	2	3	0	0	0	0	4	5	35857000
2184;3093	ENSP00000327539;ENSP00000349168;ENSP00000361927;ENSP00000377082;ENSP00000397797;ENSP00000420850;ENSP00000421695;ENSP00000422955;ENSP00000423140;ENSP00000424087;ENSP00000425343;ENSP00000425732;ENSP00000425851;ENSP00000426275;ENSP00000426518;ENSP00000426726;ENSP00000427351;ENSP00000427388;ENSP00000427408;ENSP00000427845;ENSP00000427986;ENSP00000428620;ENSP00000429179;ENSP00000429270;ENSP00000429481…	HNRNPH1;HNRNPH2	ENSP00000327539;ENSP00000349168;ENSP00000377082;ENSP00000397797;ENSP00000424087;ENSP00000426275;ENSP00000427388;ENSP00000428620;ENSP00000361927	2184;2343;3093	2184;3093	49229	ENSP00000397797_family	Family {Heterogeneous nuclear ribonucleoprotein H1 (H)}	HNRNPH1;HNRNPH2	0	0	1	1	3	1	0	0	10	6	12	10	0	0	0	0	11	12	0	0	1	0	2	2	0	0	1	0	11	11	368824000	146340	106040			132420	67332
2525	ENSP00000346001;ENSP00000415198;ENSP00000386101;ENSP00000412713;ENSP00000385762;ENSP00000416273;ENSP00000268661	RPL3;RPL3L	ENSP00000346001;ENSP00000385762;ENSP00000386101;ENSP00000412713;ENSP00000415198	2525	2525	46108	ENSP00000346001	Ribosomal protein L3	RPL3	0	0	0	3	1	3	0	0	9	9	8	5	0	0	0	0	8	7	0	0	1	0	4	1	0	0	0	0	6	8	143070000
1313	ENSP00000393151;ENSP00000283179;ENSP00000410728	HNRNPU	ENSP00000283179;ENSP00000393151	1313	1313	88979	ENSP00000393151	Heterogeneous nuclear ribonucleoprotein U (scaffold attachment factor A)	HNRNPU	0	0	2	4	7	15	1	0	13	13	25	27	0	0	0	1	27	24	0	0	1	1	14	9	1	1	1	1	22	26	441430000
715	ENSP00000258091;ENSP00000437824;ENSP00000442058;ENSP00000381456;ENSP00000412996;ENSP00000386978;ENSP00000487267	CCT7	ENSP00000258091;ENSP00000381456;ENSP00000437824;ENSP00000442058	715	715	59366	ENSP00000258091	Chaperonin containing TCP1, subunit 7 (eta)	CCT7	0	0	3	3	10	11	0	2	20	18	26	22	0	0	0	0	30	29	0	0	2	1	14	11	0	0	0	0	24	28	244670000				104190
1535	ENSP00000298468;ENSP00000443092;ENSP00000361686;ENSP00000361635;ENSP00000344876;ENSP00000401492;ENSP00000389551	VDAC2	ENSP00000298468;ENSP00000344876;ENSP00000361635;ENSP00000361686;ENSP00000401492;ENSP00000443092	1535	1535	30348	ENSP00000298468	Voltage-dependent anion channel 2	VDAC2	0	0	1	1	7	8	0	0	6	7	15	13	0	0	0	0	13	13	0	0	0	1	6	5	0	0	0	0	14	12	268840000
897	ENSP00000361152;ENSP00000262746;ENSP00000407034;ENSP00000389047;ENSP00000361150	PRDX1	ENSP00000262746;ENSP00000361152;ENSP00000389047;ENSP00000407034	897;1611;3286	897	22110	ENSP00000361152	Peroxiredoxin 1	PRDX1	0	0	0	1	7	8	0	0	5	5	12	10	1	1	1	1	13	13	0	0	0	0	7	7	1	1	2	1	12	13	655090000	445570	218620			98950	73968
2589	ENSP00000423495;ENSP00000427110;ENSP00000427465;ENSP00000348093;ENSP00000422501;ENSP00000482908;ENSP00000425031;ENSP00000351108	HNRNPAB	ENSP00000348093;ENSP00000351108;ENSP00000422501;ENSP00000423495;ENSP00000425031;ENSP00000427110;ENSP00000427465;ENSP00000482908	2589	2589	30302	ENSP00000423495	Heterogeneous nuclear ribonucleoprotein A/B	HNRNPAB	0	0	0	0	0	1	0	0	3	4	8	8	0	0	1	1	7	8	0	0	1	0	2	3	0	0	0	2	7	8	97704000
2082	ENSP00000322439;ENSP00000455007	TUFM	ENSP00000322439	2082	2082	49874	ENSP00000322439	Tu translation elongation factor, mitochondrial	TUFM	0	0	2	1	7	8	0	0	12	10	22	17	0	0	0	0	16	16	0	0	0	1	6	8	0	0	0	0	16	15	147240000
2267	ENSP00000452419;ENSP00000413770;ENSP00000406881;ENSP00000333667;ENSP00000452315;ENSP00000452404;ENSP00000452035;ENSP00000450490;ENSP00000452163;ENSP00000451371;ENSP00000450930;ENSP00000450452;ENSP00000452161;ENSP00000451495;ENSP00000451968;ENSP00000452045;ENSP00000450893;ENSP00000450610;ENSP00000450594;ENSP00000452339;ENSP00000451872;ENSP00000450927;ENSP00000451630;ENSP00000451169	SHMT2	ENSP00000333667;ENSP00000406881;ENSP00000413770;ENSP00000452315;ENSP00000452404;ENSP00000452419	2011;2267	2267	53454	ENSP00000452419	Serine hydroxymethyltransferase 2 (mitochondrial)	SHMT2	0	0	3	4	10	10	0	0	6	6	18	15	0	0	0	0	18	17	0	0	0	1	6	7	0	0	0	0	20	18	144100000
1132	ENSP00000376763;ENSP00000269122;ENSP00000479606;ENSP00000462252;ENSP00000480709;ENSP00000462592;ENSP00000463336;ENSP00000465200;ENSP00000461977;ENSP00000443264	CLTC;CLTCL1	ENSP00000269122;ENSP00000376763;ENSP00000479606	1132;3788	1132	187890	ENSP00000376763	Clathrin, heavy chain (Hc)	CLTC	0	0	7	5	18	18	0	0	22	26	46	45	0	0	0	0	43	44	0	0	3	1	16	10	0	0	1	0	40	43	122150000
48	ENSP00000022615;ENSP00000428845;ENSP00000429006;ENSP00000428519;ENSP00000428029;ENSP00000430908;ENSP00000428977;ENSP00000430373	VDAC3	ENSP00000022615;ENSP00000428029;ENSP00000428519;ENSP00000428845;ENSP00000429006	48	48	30658	ENSP00000022615	Voltage-dependent anion channel 3	VDAC3	0	0	0	0	5	4	0	0	6	4	11	11	0	0	0	0	12	13	0	0	0	1	3	2	0	0	0	0	11	11	101440000
571	ENSP00000251453;ENSP00000472231;ENSP00000473220;ENSP00000482310;ENSP00000471983;ENSP00000367806;ENSP00000468957	RPS16;ZNF90	ENSP00000251453;ENSP00000367806;ENSP00000471983;ENSP00000472231;ENSP00000473220;ENSP00000482310	571	571	16445	ENSP00000251453	Ribosomal protein S16	RPS16	0	0	5	3	5	7	1	1	6	6	7	5	1	0	1	1	7	7	0	0	0	1	4	5	0	0	0	1	6	6	297730000			129100	112290	48274
1121	ENSP00000268379;ENSP00000456232;ENSP00000456738;ENSP00000455088;ENSP00000457600;ENSP00000485966;ENSP00000457662;ENSP00000479799	UQCRC2	ENSP00000268379;ENSP00000455088;ENSP00000456232;ENSP00000456738	1121	1121	48442	ENSP00000268379	Ubiquinol-cytochrome c reductase core protein II	UQCRC2	0	0	1	1	2	4	0	0	6	8	11	10	0	0	0	0	13	13	0	0	1	1	7	3	0	0	0	0	11	10	76727000
967	ENSP00000472197;ENSP00000385269;ENSP00000264073;ENSP00000470727;ENSP00000471011;ENSP00000412602;ENSP00000223951;ENSP00000440998;ENSP00000380479;ENSP00000369460;ENSP00000360892;ENSP00000360889;ENSP00000399939;ENSP00000360884;ENSP00000360888;ENSP00000360886;ENSP00000369453;ENSP00000349594	ELAVL1;ELAVL2;ELAVL4	ENSP00000264073;ENSP00000385269;ENSP00000470727;ENSP00000472197	967	967	36091	ENSP00000472197	ELAV like RNA binding protein 1	ELAVL1	0	0	1	1	5	4	0	0	4	4	14	12	0	0	1	1	13	12	0	0	1	0	4	6	0	1	0	1	13	11	106820000		44977
1485	ENSP00000387775;ENSP00000378307;ENSP00000338302;ENSP00000386601;ENSP00000349213;ENSP00000386529;ENSP00000386593;ENSP00000386643;ENSP00000296302;ENSP00000404579;ENSP00000397662;ENSP00000411895;ENSP00000404635;ENSP00000416851;ENSP00000412401;ENSP00000389390;ENSP00000409939	PBRM1	ENSP00000296302;ENSP00000338302;ENSP00000349213;ENSP00000378307;ENSP00000386529;ENSP00000386593;ENSP00000386601;ENSP00000386643;ENSP00000387775;ENSP00000397662;ENSP00000404579	1485	1485	168450	ENSP00000387775	Polybromo 1	PBRM1	0	0	0	0	0	0	0	0	0	0	1	1	0	0	0	0	1	0	0	0	1	0	0	0	0	0	0	0	1	1	445480
3486	ENSP00000385536;ENSP00000380033	DDX17	ENSP00000380033;ENSP00000385536	312;3486;3529	3486	80253	ENSP00000385536	DEAD (Asp-Glu-Ala-Asp) box helicase 17	DDX17	0	0	0	3	7	9	0	0	12	11	20	18	0	0	0	0	19	21	0	0	0	0	10	8	0	0	0	0	20	17	125490000
1724	ENSP00000331127;ENSP00000306752;ENSP00000457995;ENSP00000457350;ENSP00000457792;ENSP00000458075	BOLA2;BOLA2B;RP11-345J4.5	ENSP00000306752;ENSP00000331127	1724	1724	16932	ENSP00000331127	BolA family member 2	BOLA2	0	0	1	0	2	2	0	0	1	1	3	2	0	0	0	0	2	2	0	0	0	1	2	1	0	0	0	0	2	2	46170000
851;3801	ENSP00000262030;ENSP00000446489;ENSP00000446677;ENSP00000447571;ENSP00000448428	ATP5B	ENSP00000262030;ENSP00000446489;ENSP00000446677;ENSP00000447571	851;3801	851;3801	56559	ENSP00000262030_family	Family {ATP synthase, H+ transporting, mitochondrial F1 complex, beta polypeptide}	ATP5B	0	0	2	3	11	10	0	0	13	13	18	17	0	0	0	0	16	16	0	0	1	1	12	11	0	0	0	0	18	16	605413600
3527	ENSP00000382362;ENSP00000441875;ENSP00000440317;ENSP00000412856;ENSP00000441662;ENSP00000439029;ENSP00000438068;ENSP00000438634	PHB2	ENSP00000382362;ENSP00000412856;ENSP00000439029;ENSP00000440317;ENSP00000441662;ENSP00000441875	3527	3527	33239	ENSP00000382362	Prohibitin 2	PHB2	0	0	2	6	6	8	0	1	13	9	16	14	0	0	0	0	15	12	0	0	1	0	8	7	1	0	0	0	14	15	242150000	73986			68152
3466	ENSP00000378699;ENSP00000397973;ENSP00000362915;ENSP00000325970;ENSP00000482996;ENSP00000430665;ENSP00000466237;ENSP00000452138;ENSP00000450983;ENSP00000428349;ENSP00000398936;ENSP00000386901;ENSP00000260967;ENSP00000429985;ENSP00000412775;ENSP00000385034;ENSP00000406472;ENSP00000482886;ENSP00000265741;ENSP00000369390;ENSP00000442926;ENSP00000399082;ENSP00000353176;ENSP00000429751;ENSP00000349762…	CDK1;CDK14;CDK15;CDK16;CDK17;CDK18;CDK2;CDK3	ENSP00000325970;ENSP00000362915;ENSP00000378699;ENSP00000397973;ENSP00000430665;ENSP00000482996	711;1068;1096;3114;3466;3630;3720	3466	34095	ENSP00000378699	Cyclin-dependent kinase 1	CDK1	0	0	0	2	4	6	0	0	5	4	8	7	0	0	0	0	8	7	0	0	1	0	3	3	0	0	0	0	6	6	71813000
3834	ENSP00000464522;ENSP00000389331;ENSP00000363211	TIMM23;TIMM23B	ENSP00000363211;ENSP00000389331;ENSP00000464522	3834	3834	21943	ENSP00000464522	Translocase of inner mitochondrial membrane 23 homolog	TIMM23	0	0	0	0	0	0	0	0	1	1	3	3	0	0	0	0	1	2	0	0	0	1	0	0	0	0	0	0	2	1	17740000
162	ENSP00000216479;ENSP00000451569;ENSP00000440108;ENSP00000450890;ENSP00000451475;ENSP00000452127;ENSP00000451467	AHSA1	ENSP00000216479;ENSP00000440108;ENSP00000450890;ENSP00000451475;ENSP00000451569	162	162	38274	ENSP00000216479	AHA1, activator of heat shock 90kDa protein ATPase homolog 1	AHSA1	0	0	0	0	1	1	0	0	4	6	7	7	0	0	0	0	7	6	0	0	0	1	3	1	0	0	0	0	7	5	53377000
1232	ENSP00000362963;ENSP00000362947;ENSP00000276079;ENSP00000441364;ENSP00000409773;ENSP00000413350;ENSP00000406673;ENSP00000410299	NONO	ENSP00000276079;ENSP00000362947;ENSP00000362963;ENSP00000409773;ENSP00000413350;ENSP00000441364	1232;2639	1232	54231	ENSP00000362963	Non-POU domain containing, octamer-binding	NONO	0	0	1	3	3	4	0	0	9	7	16	13	0	0	0	0	12	13	0	0	1	0	5	4	1	0	1	0	11	12	170160000	43761
3184	ENSP00000473655;ENSP00000399457;ENSP00000364188;ENSP00000475634	DDOST	ENSP00000364188;ENSP00000399457;ENSP00000473655	3184	3184	48799	ENSP00000473655	Dolichyl-diphosphooligosaccharide--protein glycosyltransferase subunit (non-catalytic)	DDOST	0	0	1	0	2	3	0	0	6	5	7	8	0	0	0	0	9	9	0	0	1	0	4	2	0	0	0	0	8	7	55076000
432	ENSP00000237530;ENSP00000362724;ENSP00000362735;ENSP00000399137;ENSP00000435563	RPN2	ENSP00000237530;ENSP00000362724;ENSP00000362735	432	432	69283	ENSP00000237530	Ribophorin II	RPN2	0	0	0	2	4	4	0	0	7	7	14	13	0	0	0	0	12	12	0	0	1	0	5	5	0	0	0	0	13	12	106370000
2753	ENSP00000482895;ENSP00000423533;ENSP00000378284;ENSP00000422319;ENSP00000378279;ENSP00000354346;ENSP00000426743;ENSP00000423290;ENSP00000422054;ENSP00000426030;ENSP00000421218;ENSP00000423587;ENSP00000427168;ENSP00000426801;ENSP00000422233;ENSP00000422649;ENSP00000424431;ENSP00000421145;ENSP00000422137;ENSP00000422590;ENSP00000422700;ENSP00000425150;ENSP00000427557;ENSP00000480093;ENSP00000421666…	MATR3	ENSP00000354346;ENSP00000378279;ENSP00000378284;ENSP00000422319;ENSP00000423290;ENSP00000423533;ENSP00000426743;ENSP00000482895	2753	2753	94622	ENSP00000482895	Matrin 3	MATR3	0	0	0	0	3	5	0	0	6	4	19	16	0	0	0	0	14	18	0	0	1	0	7	4	0	0	0	0	15	15	110010000
1756	ENSP00000307940	EEF2	ENSP00000307940	1756	1756	95337	ENSP00000307940	Eukaryotic translation elongation factor 2	EEF2	0	0	5	4	15	20	0	1	22	23	38	37	1	0	0	0	42	39	0	0	0	1	20	17	0	0	0	0	39	39	602250000				26654
3024	ENSP00000360268;ENSP00000360265	ALDH18A1	ENSP00000360265;ENSP00000360268	3024	3024	87301	ENSP00000360268	Aldehyde dehydrogenase 18 family, member A1	ALDH18A1	0	0	3	3	4	6	0	0	18	19	28	24	0	0	0	0	25	23	0	0	1	0	6	9	0	0	0	0	24	22	60630000
2864	ENSP00000356520	DHX9	ENSP00000356520	2864	2864	140960	ENSP00000356520	DEAH (Asp-Glu-Ala-His) box helicase 9	DHX9	0	0	1	6	14	9	0	0	18	21	36	34	0	0	0	0	33	25	0	0	1	1	12	13	0	0	0	0	26	26	101190000
526	ENSP00000442070;ENSP00000246957;ENSP00000458166;ENSP00000459354;ENSP00000459585	TRAP1	ENSP00000246957;ENSP00000442070;ENSP00000458166	526	526	74267	ENSP00000442070	TNF receptor-associated protein 1	TRAP1	0	0	1	1	6	6	0	0	10	10	17	19	0	0	0	0	15	18	0	0	1	0	8	9	0	0	0	0	16	13	84598000
2719	ENSP00000459174;ENSP00000354283;ENSP00000437685;ENSP00000412197;ENSP00000352834;ENSP00000459271;ENSP00000461175;ENSP00000461682;ENSP00000460831;ENSP00000458610;ENSP00000460415	MYO1C	ENSP00000352834;ENSP00000354283;ENSP00000412197;ENSP00000437685;ENSP00000459174	2719	2719	117910	ENSP00000459174	Myosin IC	MYO1C	0	0	0	0	0	0	0	0	7	6	4	2	0	0	0	0	4	6	0	0	1	0	0	0	0	0	0	0	3	3	1576500
1938	ENSP00000315476;ENSP00000432661;ENSP00000436539	EXOSC4	ENSP00000315476;ENSP00000432661;ENSP00000436539	1938	1938	26383	ENSP00000315476	Exosome component 4	EXOSC4	0	0	0	0	0	1	0	0	2	2	2	2	0	0	0	0	3	3	0	0	0	1	2	1	0	0	0	0	3	3	13804000
1557	ENSP00000299300;ENSP00000445471;ENSP00000441847;ENSP00000450153	CCT2	ENSP00000299300;ENSP00000441847;ENSP00000445471;ENSP00000450153	1557	1557	57488	ENSP00000299300	Chaperonin containing TCP1, subunit 2 (beta)	CCT2	0	0	3	2	13	17	0	0	15	13	30	28	0	0	0	0	28	28	0	0	1	0	13	13	0	0	0	0	30	30	395390000
2827	ENSP00000355759;ENSP00000485852;ENSP00000355757;ENSP00000355755	PARP1	ENSP00000355759	2827	2827	113080	ENSP00000355759	Poly (ADP-ribose) polymerase 1	PARP1	0	0	1	2	10	15	0	0	16	15	42	36	0	0	0	0	40	37	0	0	1	0	14	9	0	0	0	0	41	36	216400000
3362	ENSP00000371261;ENSP00000371253;ENSP00000371236;ENSP00000354388;ENSP00000390003;ENSP00000398631;ENSP00000413040;ENSP00000461700;ENSP00000459532;ENSP00000459391;ENSP00000407783;ENSP00000413803;ENSP00000461360;ENSP00000409771	GART	ENSP00000371236;ENSP00000371253;ENSP00000371261	3362	3362	107770	ENSP00000371261	Phosphoribosylglycinamide formyltransferase, phosphoribosylglycinamide synthetase, phosphoribosylaminoimidazole synthetase	GART	0	0	0	0	6	6	0	0	16	10	24	23	0	0	0	0	22	26	0	0	0	1	6	6	0	0	0	0	26	25	85426000
1356	ENSP00000286788;ENSP00000486921;ENSP00000442730;ENSP00000416832;ENSP00000407748	CCT8	ENSP00000286788;ENSP00000442730;ENSP00000486921	1356	1356	59620	ENSP00000286788	Chaperonin containing TCP1, subunit 8 (theta)	CCT8	0	0	0	0	10	15	0	0	12	11	28	22	0	0	0	0	29	33	0	0	0	1	12	13	0	0	0	0	31	27	214950000
2570;2951	ENSP00000347380;ENSP00000358635;ENSP00000397782;ENSP00000426494;ENSP00000484577	SYNCRIP;RP11-321N4.5	ENSP00000358635;ENSP00000347380;ENSP00000484577	1676;2570;2951	2570;2951	69602	ENSP00000358635_family	Family {Synaptotagmin binding, cytoplasmic RNA interacting protein}	SYNCRIP;RP11-321N4.5	0	0	0	0	1	0	0	0	0	0	2	1	0	0	0	0	1	0	0	0	0	0	0	0	0	0	0	0	0	0	93951960
1516	ENSP00000297185;ENSP00000429475;ENSP00000421892;ENSP00000423098;ENSP00000425598	HSPA9	ENSP00000297185	1516	1516	73680	ENSP00000297185	Heat shock 70kDa protein 9 (mortalin)	HSPA9	0	0	1	1	7	10	0	0	5	4	21	23	0	0	0	0	19	21	0	0	0	1	8	8	0	0	0	0	22	20	190580000
682	ENSP00000256216;ENSP00000424940;ENSP00000424613;ENSP00000420914;ENSP00000390208;ENSP00000411960;ENSP00000425993;ENSP00000426272	HSD17B4	ENSP00000256216;ENSP00000390208;ENSP00000411960;ENSP00000420914;ENSP00000424613;ENSP00000424940;ENSP00000425993	682	682	79685	ENSP00000256216	Hydroxysteroid (17-beta) dehydrogenase 4	HSD17B4	0	0	0	0	8	12	0	0	7	11	18	18	0	0	0	0	20	19	0	0	1	0	11	7	0	0	0	0	18	21	64454000
1278	ENSP00000450350;ENSP00000449785;ENSP00000449106;ENSP00000446717;ENSP00000446537;ENSP00000280756	TMEM263	ENSP00000280756;ENSP00000446537;ENSP00000446717;ENSP00000449106;ENSP00000449785;ENSP00000450350	1278	1278	11748	ENSP00000450350	Transmembrane protein 263	TMEM263	0	0	1	0	0	0	0	0	2	1	0	0	2	1	3	2	0	1	0	0	0	0	0	0	1	4	2	2	0	0	18322000	578530	3646500			2512400	891090
3745	ENSP00000428068	DST	ENSP00000428068	3745	3745	20580	ENSP00000428068	Dystonin	DST	0	0	1	0	0	0	0	0	0	0	0	0	0	0	0	0	0	0	0	0	0	0	0	0	0	0	0	1	0	0	975610
2904	ENSP00000376341;ENSP00000357555;ENSP00000331019;ENSP00000402423;ENSP00000453764	RPS27;RPS27L	ENSP00000331019;ENSP00000357555;ENSP00000376341;ENSP00000402423;ENSP00000453764	2904	2904	7356.4	ENSP00000376341	Ribosomal protein S27	RPS27	0	0	0	1	0	0	0	0	1	2	1	1	0	0	0	0	1	1	0	0	0	0	1	0	0	0	0	0	1	1	173490000
3084	ENSP00000361658;ENSP00000417556	NUP188;RP11-101E3.5	ENSP00000361658	3084	3084	196040	ENSP00000361658	Nucleoporin 188kDa	NUP188	0	0	0	1	0	0	0	0	1	0	2	1	0	0	0	0	1	1	0	0	0	0	0	0	0	0	0	0	0	0	900680
474	ENSP00000243253;ENSP00000418493;ENSP00000411445	SEC61A1	ENSP00000243253;ENSP00000411445;ENSP00000418493	474	474	52264	ENSP00000243253	Sec61 alpha 1 subunit	SEC61A1	0	0	0	1	0	0	0	0	1	0	2	2	0	0	0	0	1	1	0	0	0	0	0	0	0	0	0	0	1	1	11501000
3613	ENSP00000426474;ENSP00000396308;ENSP00000421334;ENSP00000422732;ENSP00000420810;ENSP00000480823;ENSP00000418415;ENSP00000377768;ENSP00000319170	DHFR;DHFRL1	ENSP00000396308;ENSP00000421334;ENSP00000422732;ENSP00000426474	3613	3613	21452	ENSP00000426474	Dihydrofolate reductase	DHFR	0	0	0	1	0	0	0	0	1	1	4	4	0	0	0	0	3	4	0	0	0	0	0	0	0	0	0	0	5	4	12826000
290	ENSP00000377103;ENSP00000224807;ENSP00000474564	SFXN3	ENSP00000224807;ENSP00000377103;ENSP00000474564	290;1966	290	35503	ENSP00000377103	Sideroflexin 3	SFXN3	0	0	0	1	0	0	0	0	1	1	0	1	0	0	0	0	0	0	0	0	0	0	1	0	0	0	0	0	1	0	3605400
866	ENSP00000389381;ENSP00000262238;ENSP00000452225;ENSP00000483363;ENSP00000424662;ENSP00000317686	YY1;YY2;ZFP42	ENSP00000262238;ENSP00000389381	866	866	41347	ENSP00000389381	YY2 transcription factor	YY2	0	0	0	1	0	0	0	0	0	0	2	1	0	0	0	0	1	1	0	0	0	0	0	0	0	0	0	0	1	1	1992000
2348	ENSP00000338607;ENSP00000427970	THEM6	ENSP00000338607	2348	2348	23865	ENSP00000338607	Thioesterase superfamily member 6	THEM6	0	0	0	1	0	0	0	0	3	3	2	3	0	0	0	0	2	3	0	0	0	0	0	1	0	0	0	0	3	3	7442300
3441	ENSP00000377446;ENSP00000403884	SUCLG1	ENSP00000377446	3441	3441	36249	ENSP00000377446	Succinate-CoA ligase, alpha subunit	SUCLG1	0	0	0	1	0	0	0	0	1	0	4	2	0	0	0	0	3	3	0	0	0	0	0	1	0	0	0	0	3	2	15713000
1681	ENSP00000360582;ENSP00000304803;ENSP00000442308;ENSP00000481262	NKRF	ENSP00000304803;ENSP00000360582;ENSP00000442308	1681	1681	77672	ENSP00000360582	NFKB repressing factor	NKRF	0	0	0	1	0	0	0	0	3	1	7	4	0	0	0	0	5	6	0	0	0	0	0	0	0	0	0	0	1	3	2406100
842	ENSP00000261875;ENSP00000456568;ENSP00000455530;ENSP00000392491;ENSP00000456300;ENSP00000455686;ENSP00000455587;ENSP00000454873;ENSP00000454610	HACD3	ENSP00000261875;ENSP00000392491;ENSP00000455530;ENSP00000456568	842	842	43159	ENSP00000261875	3-hydroxyacyl-CoA dehydratase 3	HACD3	0	0	1	1	1	1	0	0	7	8	10	8	0	0	0	0	10	10	0	0	0	0	3	1	1	0	0	0	5	8	80402000	70883
1370;2966	ENSP00000289228;ENSP00000358921;ENSP00000473334	ACTR1A;ACTR1B	ENSP00000358921;ENSP00000473334;ENSP00000289228	1370;2966	1370;2966	42613	ENSP00000358921_family	Family {ARP1 actin-related protein 1 homolog A, centractin alpha}	ACTR1A;ACTR1B	0	0	0	1	1	0	0	0	0	2	8	10	0	0	0	0	9	8	0	0	0	0	1	2	0	0	0	0	11	12	43421500
3069	ENSP00000361202	IRS4	ENSP00000361202	3069	3069	133770	ENSP00000361202	Insulin receptor substrate 4	IRS4	0	0	1	2	0	1	0	0	9	9	15	14	0	0	0	0	12	8	0	0	0	0	0	0	0	0	0	0	13	10	9122000
982	ENSP00000386681;ENSP00000264258;ENSP00000408172;ENSP00000412976;ENSP00000386271;ENSP00000387163;ENSP00000386717;ENSP00000386737;ENSP00000402450;ENSP00000387120;ENSP00000387112	RPL31	ENSP00000264258;ENSP00000386271;ENSP00000386681;ENSP00000386717;ENSP00000386737;ENSP00000387163;ENSP00000408172;ENSP00000412976	982	982	14463	ENSP00000386681	Ribosomal protein L31	RPL31	0	0	1	1	1	0	0	0	2	2	2	3	0	0	0	0	4	3	0	0	0	0	2	0	0	0	0	0	2	5	70828000
995	ENSP00000264552;ENSP00000467409	UBE2S	ENSP00000264552;ENSP00000467409	995	995	23845	ENSP00000264552	Ubiquitin-conjugating enzyme E2S	UBE2S	0	0	0	1	1	1	0	0	0	0	3	3	0	0	0	0	2	4	0	0	0	0	1	1	0	0	0	0	1	4	16907000
522	ENSP00000436021;ENSP00000246747;ENSP00000476630;ENSP00000432971	ARL2;ARL2-SNX15	ENSP00000246747;ENSP00000432971;ENSP00000436021;ENSP00000476630	522	522	20878	ENSP00000436021	ADP-ribosylation factor-like 2	ARL2	0	0	0	1	1	1	0	0	2	2	1	3	0	0	0	0	1	4	0	0	0	0	1	1	0	0	0	0	5	2	11462000
3451	ENSP00000377816;ENSP00000407487	UNC45A	ENSP00000377816;ENSP00000407487	3451	3451	101670	ENSP00000377816	Unc-45 homolog A (C. elegans)	UNC45A	0	0	0	2	2	1	0	0	6	5	10	10	0	0	0	0	9	8	0	0	0	0	2	1	0	0	0	0	6	7	7507100
304	ENSP00000458993;ENSP00000225665;ENSP00000440804	SLC25A11	ENSP00000225665;ENSP00000440804;ENSP00000458993	304	304	32182	ENSP00000458993	Solute carrier family 25 (mitochondrial carrier; oxoglutarate carrier), member 11	SLC25A11	0	0	1	2	3	1	0	0	3	3	7	11	0	0	0	0	8	9	0	0	0	0	4	4	0	0	0	0	9	10	45548000
78	ENSP00000414901;ENSP00000406994;ENSP00000377846;ENSP00000377845;ENSP00000175506;ENSP00000414379;ENSP00000408472;ENSP00000401651;ENSP00000400422;ENSP00000394242;ENSP00000408797;ENSP00000402350	ASNS	ENSP00000175506;ENSP00000377845;ENSP00000377846;ENSP00000401651;ENSP00000406994;ENSP00000408472;ENSP00000414379;ENSP00000414901	78	78	62168	ENSP00000414901	Asparagine synthetase (glutamine-hydrolyzing)	ASNS	0	0	1	0	2	1	0	0	3	3	10	12	0	0	0	0	12	10	0	0	0	0	2	2	0	0	0	0	16	10	26126000
84	ENSP00000449166;ENSP00000448708;ENSP00000447740;ENSP00000383898;ENSP00000188376;ENSP00000447310;ENSP00000228318;ENSP00000449793;ENSP00000447339;ENSP00000449479	SLC25A3	ENSP00000188376;ENSP00000228318;ENSP00000383898;ENSP00000447310;ENSP00000447740;ENSP00000448708;ENSP00000449166;ENSP00000449793	84	84	36161	ENSP00000449166	Solute carrier family 25 (mitochondrial carrier; phosphate carrier), member 3	SLC25A3	0	0	0	1	3	3	0	0	1	1	5	7	1	1	0	2	9	9	0	0	0	0	3	2	0	0	0	0	5	7	75575000					154830	112620
3529	ENSP00000486443;ENSP00000487062;ENSP00000486514;ENSP00000487224;ENSP00000486720;ENSP00000486516;ENSP00000478443;ENSP00000382840;ENSP00000486306;ENSP00000392494;ENSP00000353284;ENSP00000336725;ENSP00000487626;ENSP00000479790;ENSP00000480647;ENSP00000414281;ENSP00000488854;ENSP00000427167;ENSP00000423123;ENSP00000347087;ENSP00000334167;ENSP00000425359;ENSP00000424838	DDX3X;DDX3Y;DDX4	ENSP00000336725;ENSP00000353284;ENSP00000382840;ENSP00000392494;ENSP00000478443;ENSP00000486306;ENSP00000486443;ENSP00000486514;ENSP00000486516;ENSP00000486720;ENSP00000487062;ENSP00000487224	312;3486;3529	3529	70839	ENSP00000486443	DEAD (Asp-Glu-Ala-Asp) box helicase 3, X-linked	DDX3X	0	0	2	0	5	5	0	0	9	6	17	15	0	0	0	0	12	13	0	0	0	0	2	5	0	0	0	0	10	10	47028000
3367	ENSP00000371798	FSCN1	ENSP00000371798	3367	3367	54529	ENSP00000371798	Fascin actin-bundling protein 1	FSCN1	0	0	1	1	1	1	0	0	1	1	3	1	0	0	0	0	5	1	0	0	0	0	0	0	0	0	0	0	4	4	6900100
3568	ENSP00000386541	PSMD14	ENSP00000386541	3568	3568	34577	ENSP00000386541	Proteasome (prosome, macropain) 26S subunit, non-ATPase, 14	PSMD14	0	0	1	0	1	2	0	0	1	1	5	5	0	0	0	0	4	4	0	0	0	0	0	1	0	0	0	0	5	4	30210000
1802	ENSP00000434243;ENSP00000390279;ENSP00000309830;ENSP00000462837;ENSP00000463312;ENSP00000462580	RPL38	ENSP00000309830;ENSP00000390279;ENSP00000434243;ENSP00000462837;ENSP00000463312	1802	1802	8217.8	ENSP00000434243	Ribosomal protein L38	RPL38	0	0	2	0	2	3	0	0	1	1	6	4	0	0	0	0	6	6	0	0	0	0	3	1	0	0	0	0	5	4	513970000
2436	ENSP00000388600;ENSP00000413436;ENSP00000358832;ENSP00000341730;ENSP00000385621;ENSP00000479103;ENSP00000406125;ENSP00000395025;ENSP00000298283;ENSP00000398047;ENSP00000405064	RPL10;RPL10L	ENSP00000341730;ENSP00000358832;ENSP00000385621;ENSP00000388600;ENSP00000395025;ENSP00000406125;ENSP00000413436;ENSP00000479103	2436	2436	22975	ENSP00000388600	Ribosomal protein L10	RPL10	0	0	1	1	3	2	0	0	6	4	5	5	0	0	0	0	5	5	0	0	0	0	2	0	0	0	0	0	4	5	289190000
481;3143;3454	ENSP00000244020;ENSP00000362900;ENSP00000377892;ENSP00000433544;ENSP00000450918;ENSP00000451088;ENSP00000451391;ENSP00000452090;ENSP00000452123;ENSP00000452400;ENSP00000452449;ENSP00000474409;ENSP00000485813	SRSF5;SRSF4;SRSF6	ENSP00000377892;ENSP00000451088;ENSP00000451391;ENSP00000452123;ENSP00000244020;ENSP00000485813;ENSP00000362900	481;3143;3454	481;3143;3454	31263	ENSP00000452123_family	Family {Serine/arginine-rich splicing factor 5}	SRSF5;SRSF4;SRSF6	0	0	0	0	1	1	0	0	0	0	7	3	0	0	0	0	7	6	0	0	0	0	3	1	0	0	0	0	4	6	67564400	136730
2005;3815	ENSP00000306788;ENSP00000318646;ENSP00000440048;ENSP00000454746;ENSP00000455341;ENSP00000457000;ENSP00000457001;ENSP00000457924;ENSP00000458052;ENSP00000458115;ENSP00000458528;ENSP00000459373;ENSP00000459554;ENSP00000460069;ENSP00000460618	RPS15A;ARL6IP1;RP11-1035H13.3	ENSP00000318646;ENSP00000457000;ENSP00000458115;ENSP00000458528;ENSP00000459373;ENSP00000459554;ENSP00000460618;ENSP00000454746	2005;3815	2005;3815	14839	ENSP00000458528_family	Family {Ribosomal protein S15a}	RPS15A;ARL6IP1;RP11-1035H13.3	0	0	1	1	3	1	0	0	3	2	4	5	0	0	0	0	4	5	0	0	0	0	4	3	0	0	0	0	4	5	351932110
2505	ENSP00000391446;ENSP00000379506;ENSP00000345156	RPL14	ENSP00000345156;ENSP00000379506;ENSP00000391446	2505	2505	14558	ENSP00000391446	Ribosomal protein L14	RPL14	0	0	1	2	1	4	0	0	1	1	2	2	0	1	1	0	3	2	0	0	0	0	4	1	0	0	1	0	2	2	297190000						142970
1267	ENSP00000435272;ENSP00000434176;ENSP00000431984;ENSP00000431686;ENSP00000279247;ENSP00000436002;ENSP00000435092;ENSP00000431793;ENSP00000435198;ENSP00000431172;ENSP00000433823;ENSP00000431528;ENSP00000435847;ENSP00000432512;ENSP00000436693;ENSP00000433366	CAPN1	ENSP00000279247;ENSP00000431686;ENSP00000431984;ENSP00000434176;ENSP00000435272;ENSP00000436002	1267	1267	81889	ENSP00000435272	Calpain 1, (mu/I) large subunit	CAPN1	0	0	0	1	1	1	0	0	1	1	3	3	0	0	0	0	4	2	0	0	0	0	0	0	0	0	0	0	2	1	2112900
1140	ENSP00000269349;ENSP00000460439	EIF4A3	ENSP00000269349	1140;1436;2166;3831	1140	46871	ENSP00000269349	Eukaryotic translation initiation factor 4A3	EIF4A3	0	0	1	0	2	4	0	0	3	3	11	9	0	0	0	0	10	12	0	0	0	0	4	3	0	0	0	0	7	11	53441000
772	ENSP00000260641;ENSP00000367220;ENSP00000437383	ACTR2	ENSP00000260641;ENSP00000367220;ENSP00000437383	772	772	44760	ENSP00000260641	ARP2 actin-related protein 2 homolog	ACTR2	0	0	1	1	1	1	0	0	4	4	8	9	0	0	0	0	8	5	0	0	0	0	1	0	0	0	0	0	7	6	38489000
3580	ENSP00000398058;ENSP00000410683;ENSP00000387688;ENSP00000419117;ENSP00000393393	RPL35A	ENSP00000387688;ENSP00000393393;ENSP00000398058;ENSP00000410683;ENSP00000419117	3580	3580	6472.5	ENSP00000398058	Ribosomal protein L35a	RPL35A	0	0	1	1	0	1	0	0	1	1	0	0	0	0	0	0	2	2	0	0	0	0	2	1	0	0	0	0	1	2	38415000
1182	ENSP00000385659;ENSP00000383981;ENSP00000272317;ENSP00000464510;ENSP00000408482;ENSP00000437452;ENSP00000473048;ENSP00000472545;ENSP00000472264;ENSP00000471622;ENSP00000471464;ENSP00000471062;ENSP00000470507;ENSP00000470419;ENSP00000396910;ENSP00000388107;ENSP00000441238;ENSP00000438289;ENSP00000439492;ENSP00000437475;ENSP00000445337;ENSP00000442800;ENSP00000440205;ENSP00000463156;ENSP00000478771…	RPS27A;UBA52;UBB;UBC	ENSP00000272317;ENSP00000304697;ENSP00000344818;ENSP00000379178;ENSP00000379180;ENSP00000383981;ENSP00000385659;ENSP00000388107;ENSP00000396910;ENSP00000408482;ENSP00000437452;ENSP00000437475;ENSP00000438289;ENSP00000438394;ENSP00000439492;ENSP00000440205;ENSP00000441238;ENSP00000441543;ENSP00000442800;ENSP00000443053;ENSP00000445337;ENSP00000463156;ENSP00000464510;ENSP00000470419;ENSP00000470507…	1182	1182	17965	ENSP00000385659	Ribosomal protein S27a	RPS27A	0	0	0	3	3	5	0	0	7	8	9	5	0	0	0	0	10	9	0	0	0	0	6	5	0	0	0	2	7	7	689770000
963	ENSP00000264028;ENSP00000352385;ENSP00000376599;ENSP00000482114;ENSP00000431676	ARCN1	ENSP00000264028;ENSP00000352385;ENSP00000376599;ENSP00000482114	963	963	57210	ENSP00000264028	Archain 1	ARCN1	0	0	1	1	2	1	0	0	1	2	8	8	0	0	0	0	6	8	0	0	0	0	2	2	0	0	0	0	6	6	18832000
2385	ENSP00000339720	NDUFA4	ENSP00000339720	2385	2385	9369.7	ENSP00000339720	NDUFA4, mitochondrial complex associated	NDUFA4	0	0	1	0	1	1	0	0	2	2	1	3	0	0	0	0	3	1	0	0	0	0	2	0	0	0	0	0	1	3	63241000
3733	ENSP00000441455;ENSP00000427006;ENSP00000422473;ENSP00000422810;ENSP00000421546;ENSP00000422517;ENSP00000264452	TMEM33	ENSP00000422473;ENSP00000422810;ENSP00000427006;ENSP00000441455	3733	3733	27978	ENSP00000441455	Transmembrane protein 33	TMEM33	0	0	1	0	1	2	0	0	1	1	4	3	0	0	0	0	2	4	0	0	0	0	1	2	0	0	0	0	3	4	23460000
3422	ENSP00000408487;ENSP00000416340;ENSP00000376309	HNRNPA3	ENSP00000376309;ENSP00000408487;ENSP00000416340	3422	3422	37029	ENSP00000408487	Heterogeneous nuclear ribonucleoprotein A3	HNRNPA3	0	0	1	2	0	2	0	0	7	8	11	11	0	0	2	2	10	9	0	0	0	0	1	2	0	0	3	1	10	9	166650000
1787	ENSP00000405590;ENSP00000411176;ENSP00000483260;ENSP00000416692;ENSP00000390193;ENSP00000388529;ENSP00000346867;ENSP00000309334;ENSP00000387925;ENSP00000398788;ENSP00000408243	RPL15	ENSP00000309334;ENSP00000346867;ENSP00000387925;ENSP00000388529;ENSP00000390193;ENSP00000398788;ENSP00000405590;ENSP00000411176;ENSP00000416692;ENSP00000483260	1787	1787	20510	ENSP00000405590	Ribosomal protein L15	RPL15	0	0	0	1	0	2	0	0	3	3	3	3	0	0	0	0	4	3	0	0	0	0	1	2	0	0	0	0	4	4	46865000
3198	ENSP00000364794;ENSP00000406448;ENSP00000415020;ENSP00000378922;ENSP00000486469;ENSP00000364778	IARS	ENSP00000364794;ENSP00000406448;ENSP00000415020	3198	3198	144500	ENSP00000364794	Isoleucyl-tRNA synthetase	IARS	0	0	0	1	6	6	0	0	3	6	25	25	0	0	0	0	20	18	0	0	0	0	2	4	0	0	0	0	31	24	30951000
2769	ENSP00000478564;ENSP00000354676;ENSP00000426167	OSTC	ENSP00000354676;ENSP00000426167;ENSP00000478564	2769	2769	9369	ENSP00000478564	Oligosaccharyltransferase complex subunit (non-catalytic)	OSTC	0	0	1	1	1	1	0	0	1	1	1	1	0	0	0	0	1	1	0	0	0	0	1	1	0	0	0	0	1	1	182700000
121	ENSP00000215567;ENSP00000473129;ENSP00000469263	TECR	ENSP00000215567;ENSP00000473129	121	121	36034	ENSP00000215567	Trans-2,3-enoyl-CoA reductase	TECR	0	0	0	1	0	1	0	0	0	1	3	3	0	0	0	0	2	3	0	0	0	0	1	0	0	0	0	0	1	1	12008000
100	ENSP00000403172;ENSP00000202773;ENSP00000448570;ENSP00000446883;ENSP00000476161	RPL6	ENSP00000202773;ENSP00000403172	100	100	32728	ENSP00000403172	Ribosomal protein L6	RPL6	0	0	1	2	5	6	0	0	3	3	5	7	0	0	0	0	7	6	0	0	0	0	5	2	0	0	0	0	7	7	197140000
3230	ENSP00000366156;ENSP00000465687;ENSP00000468760;ENSP00000467669;ENSP00000465966	SRM	ENSP00000366156	3230	3230	33824	ENSP00000366156	Spermidine synthase	SRM	0	0	1	0	4	4	0	0	4	5	12	11	0	0	0	0	8	11	0	0	0	0	2	2	0	0	0	0	11	9	64601000
2984	ENSP00000359345;ENSP00000359338	RPL5	ENSP00000359345	2984	2984	34362	ENSP00000359345	Ribosomal protein L5	RPL5	0	0	3	3	3	6	0	0	7	6	10	11	0	0	0	0	14	11	0	0	1	0	6	5	0	0	0	0	10	9	239770000
1901	ENSP00000313490;ENSP00000443244;ENSP00000463103;ENSP00000462874;ENSP00000487260;ENSP00000464671;ENSP00000464689;ENSP00000463045	PFAS	ENSP00000313490	1901	1901	144730	ENSP00000313490	Phosphoribosylformylglycinamidine synthase	PFAS	0	0	1	0	5	4	0	0	6	9	22	22	0	0	0	0	24	24	0	0	0	0	2	4	0	0	0	0	26	21	34594000
2255	ENSP00000332887	UQCR10	ENSP00000332887	2255	2255	7308.4	ENSP00000332887	Ubiquinol-cytochrome c reductase, complex III subunit X	UQCR10	0	0	1	0	1	1	0	0	0	0	1	1	0	0	0	0	1	1	0	0	0	0	0	1	0	0	0	0	1	1	36563000
626	ENSP00000436747;ENSP00000354437;ENSP00000253363;ENSP00000344581;ENSP00000394824;ENSP00000363150;ENSP00000393493;ENSP00000339220;ENSP00000382806;ENSP00000352956;ENSP00000452171;ENSP00000452602;ENSP00000451642;ENSP00000438504	RBM23;RBM39	ENSP00000253363;ENSP00000344581;ENSP00000354437;ENSP00000394824;ENSP00000436747	626	626	57089	ENSP00000436747	RNA binding motif protein 39	RBM39	0	0	1	0	0	1	0	0	3	3	11	10	0	0	0	0	12	11	0	0	0	0	4	4	0	0	0	0	11	8	43143000
2655	ENSP00000388828;ENSP00000418097;ENSP00000350170;ENSP00000420643;ENSP00000420515;ENSP00000307633;ENSP00000417513;ENSP00000419793;ENSP00000419933	FXR1	ENSP00000307633;ENSP00000350170;ENSP00000388828;ENSP00000418097;ENSP00000420515;ENSP00000420643	553;2655;2991	2655	60791	ENSP00000388828	Fragile X mental retardation, autosomal homolog 1	FXR1	0	0	0	0	0	1	0	0	1	1	3	3	0	0	0	0	3	2	0	0	0	0	0	1	0	0	0	0	4	2	7122800
1312;3020	ENSP00000283131;ENSP00000360162;ENSP00000360163;ENSP00000360164	SMARCA5;SMARCA1	ENSP00000283131;ENSP00000360163;ENSP00000360164;ENSP00000360162	1312;3020	1312;3020	121900	ENSP00000283131_family	Family {SWI/SNF related, matrix associated, actin dependent regulator of chromatin, subfamily a, member 5}	SMARCA5;SMARCA1	0	0	0	0	0	1	0	0	3	3	11	11	0	0	0	0	12	9	0	0	0	0	1	0	0	0	0	0	8	7	9378100
1160	ENSP00000270776;ENSP00000466358;ENSP00000466574;ENSP00000467362;ENSP00000466156	PGD	ENSP00000270776;ENSP00000466358	1160	1160	53139	ENSP00000270776	Phosphogluconate dehydrogenase	PGD	0	0	2	1	1	3	0	0	6	4	16	16	0	0	0	0	15	15	0	0	0	0	2	0	0	0	0	0	11	11	88539000
3785	ENSP00000440045;ENSP00000311186;ENSP00000449454;ENSP00000378879;ENSP00000349595;ENSP00000443101;ENSP00000366913;ENSP00000458035;ENSP00000457357	ATP2A1;ATP2A2	ENSP00000311186;ENSP00000440045;ENSP00000449454	1610;3785	3785	114760	ENSP00000440045	ATPase, Ca++ transporting, cardiac muscle, slow twitch 2	ATP2A2	0	0	0	1	3	3	0	0	13	10	12	10	0	0	0	0	13	13	0	0	0	0	6	6	0	0	0	0	12	10	27726000
1966	ENSP00000316905;ENSP00000420961;ENSP00000473710;ENSP00000421467;ENSP00000421982	SFXN1	ENSP00000316905;ENSP00000420961;ENSP00000421467;ENSP00000473710	290;1966	1966	35619	ENSP00000316905	Sideroflexin 1	SFXN1	0	0	1	0	2	5	0	0	5	5	10	7	0	0	0	0	8	8	0	0	0	0	4	3	0	0	0	0	9	8	79596000
1950	ENSP00000316042	HNRNPA0	ENSP00000316042	1950	1950	30840	ENSP00000316042	Heterogeneous nuclear ribonucleoprotein A0	HNRNPA0	0	0	1	1	2	1	0	0	3	2	4	5	0	0	0	0	5	7	0	0	0	0	1	2	0	0	0	0	7	6	68850000
1337;1852;2086	ENSP00000285208;ENSP00000311449;ENSP00000322594;ENSP00000336850;ENSP00000417433;ENSP00000418540;ENSP00000419381;ENSP00000419526;ENSP00000419941;ENSP00000437797;ENSP00000437863;ENSP00000438842;ENSP00000440469;ENSP00000443470;ENSP00000443782;ENSP00000445350	RAB6A;RAB39A;RAB6B	ENSP00000311449;ENSP00000336850;ENSP00000443782;ENSP00000322594;ENSP00000437797;ENSP00000285208;ENSP00000419526;ENSP00000419941;ENSP00000419381	1337;1852;2086	1337;1852;2086	23548	ENSP00000311449_family	Family {RAB6A, member RAS oncogene family}	RAB6A;RAB39A;RAB6B	0	0	0	0	1	1	0	0	0	1	4	2	0	0	0	0	3	3	0	0	0	0	1	2	0	0	0	0	4	3	77715020
3743	ENSP00000426909;ENSP00000366013;ENSP00000422768;ENSP00000422316;ENSP00000425008;ENSP00000427677;ENSP00000426960;ENSP00000426101;ENSP00000422029;ENSP00000423569;ENSP00000421416;ENSP00000421838;ENSP00000424237;ENSP00000426708;ENSP00000424760;ENSP00000486170;ENSP00000426111;ENSP00000421356;ENSP00000426270;ENSP00000424654;ENSP00000426046;ENSP00000422198;ENSP00000420936	GNB2L1	ENSP00000366013;ENSP00000421416;ENSP00000422029;ENSP00000422316;ENSP00000422768;ENSP00000423569;ENSP00000425008;ENSP00000426101;ENSP00000426909;ENSP00000426960;ENSP00000427677	3743	3743	35076	ENSP00000426909	Guanine nucleotide binding protein (G protein), beta polypeptide 2-like 1	GNB2L1	0	0	5	6	9	12	0	0	13	12	17	14	0	0	0	0	21	21	0	0	0	0	11	10	0	0	0	0	19	18	351120000
2967;3914	ENSP00000358992;ENSP00000358994;ENSP00000358998;ENSP00000359002;ENSP00000399406;ENSP00000478013;ENSP00000487348;Q64331	MYO6	ENSP00000358992;ENSP00000358994;ENSP00000358998;ENSP00000359002;ENSP00000478013;ENSP00000487348;Q64331	2967;3914	2967;3914	145010	ENSP00000358992_family	Family {Myosin VI}	MYO6	0	0	4	3	8	13	0	0	0	0	4	4	0	0	0	0	6	4	0	0	0	0	0	0	0	0	1	0	6	7	14135490
2613	ENSP00000450339;ENSP00000348849	RPS26	ENSP00000348849;ENSP00000450339	2613	2613	13015	ENSP00000450339	Ribosomal protein S26	RPS26	0	0	0	2	1	2	0	0	1	1	4	2	0	0	0	0	4	4	0	0	0	0	1	1	0	0	0	0	3	4	245940000
1256	ENSP00000278618;ENSP00000437175;ENSP00000435099;ENSP00000437144	AASDHPPT	ENSP00000278618;ENSP00000435099;ENSP00000437175	1256	1256	35776	ENSP00000278618	Aminoadipate-semialdehyde dehydrogenase-phosphopantetheinyl transferase	AASDHPPT	0	0	0	1	0	1	0	0	1	1	5	5	0	0	0	0	5	6	0	0	0	0	2	0	0	0	0	0	6	3	15328000
312	ENSP00000462885;ENSP00000225792;ENSP00000403085;ENSP00000464659;ENSP00000462222;ENSP00000464337;ENSP00000462206;ENSP00000464304;ENSP00000440276;ENSP00000485764;ENSP00000463975;ENSP00000463541;ENSP00000464064	DDX5	ENSP00000225792;ENSP00000403085;ENSP00000462885	312;3486;3529	312	69086	ENSP00000462885	DEAD (Asp-Glu-Ala-Asp) box helicase 5	DDX5	0	0	2	5	6	8	0	0	11	10	20	16	0	0	0	0	18	16	0	0	0	0	9	9	0	0	0	0	15	14	81745000
2403	ENSP00000349053;ENSP00000340466;ENSP00000442962;ENSP00000435306;ENSP00000434805	GANAB	ENSP00000340466;ENSP00000349053;ENSP00000435306;ENSP00000442962	2403	2403	106870	ENSP00000349053	Glucosidase, alpha; neutral AB	GANAB	0	0	2	4	6	9	0	0	16	14	28	27	0	0	0	0	29	30	0	0	0	0	10	7	0	0	0	0	24	26	122100000
1199	ENSP00000273258;ENSP00000419021;ENSP00000420138;ENSP00000419374	ARL6IP5	ENSP00000273258;ENSP00000419021;ENSP00000419374;ENSP00000420138	1199	1199	21614	ENSP00000273258	ADP-ribosylation factor-like 6 interacting protein 5	ARL6IP5	0	0	1	0	2	2	3	2	3	4	3	4	1	2	3	3	4	5	0	0	0	0	0	1	2	3	4	6	4	3	49554000	161450	903740	836140	779650	181010	690090
2784	ENSP00000354876	MT-CO2	ENSP00000354876	2784	2784	25565	ENSP00000354876	Mitochondrially encoded cytochrome c oxidase II	MT-CO2	0	0	1	0	2	2	0	0	4	4	4	4	0	0	0	0	4	5	0	0	0	0	2	2	0	0	0	0	4	4	189130000
254	ENSP00000485785;ENSP00000469249;ENSP00000487170;ENSP00000472726;ENSP00000487390;ENSP00000221801;ENSP00000486271;ENSP00000472419;ENSP00000487026;ENSP00000471350;ENSP00000485834;ENSP00000472805;ENSP00000486882;ENSP00000471867;ENSP00000485963;ENSP00000472433	FBL	ENSP00000221801;ENSP00000469249;ENSP00000471350;ENSP00000471867;ENSP00000472419;ENSP00000472433;ENSP00000472726;ENSP00000472805;ENSP00000485785;ENSP00000485834;ENSP00000485963;ENSP00000486271;ENSP00000486882;ENSP00000487026;ENSP00000487170;ENSP00000487390	254;3857	254	26639	ENSP00000485785	Fibrillarin	FBL	0	0	0	1	2	2	0	0	6	5	7	3	0	0	0	0	5	5	0	0	0	0	1	1	0	1	0	0	4	5	56244000		36613
1823	ENSP00000310572;ENSP00000463938;ENSP00000462495;ENSP00000364970;ENSP00000463801;ENSP00000464602;ENSP00000463549;ENSP00000462098;ENSP00000464646;ENSP00000464405;ENSP00000464347;ENSP00000463107	PSMC5	ENSP00000310572;ENSP00000364970;ENSP00000462495;ENSP00000463801;ENSP00000463938	1823	1823	45626	ENSP00000310572	Proteasome (prosome, macropain) 26S subunit, ATPase, 5	PSMC5	0	0	1	0	4	2	0	0	2	2	15	16	0	0	0	0	10	10	0	0	0	0	3	2	0	0	0	0	8	10	66006000
1650	ENSP00000303147;ENSP00000386353;ENSP00000361287	MAT1A;MAT2A	ENSP00000303147;ENSP00000386353	1650	1650	43660	ENSP00000303147	Methionine adenosyltransferase II, alpha	MAT2A	0	0	1	0	2	2	0	0	3	4	6	5	0	0	0	0	10	9	0	0	0	0	2	2	0	0	0	0	7	10	41731000
2625	ENSP00000349142;ENSP00000338568	ATP5C1	ENSP00000338568;ENSP00000349142	2625	2625	32996	ENSP00000349142	ATP synthase, H+ transporting, mitochondrial F1 complex, gamma polypeptide 1	ATP5C1	0	0	1	0	2	4	0	0	4	4	9	6	0	0	0	0	5	6	0	0	0	0	4	4	0	0	0	0	6	6	85993000
2747	ENSP00000354074;ENSP00000415549;ENSP00000478869;ENSP00000361435;ENSP00000414321	RPS24	ENSP00000354074;ENSP00000361435;ENSP00000414321;ENSP00000415549;ENSP00000478869	2747	2747	15069	ENSP00000354074	Ribosomal protein S24	RPS24	0	0	1	0	2	3	0	0	4	4	5	5	0	0	0	0	5	5	0	0	0	0	2	3	0	0	0	0	3	4	208680000
1251	ENSP00000278353;ENSP00000436582;ENSP00000379052	HSD17B12	ENSP00000278353	1251	1251	34324	ENSP00000278353	Hydroxysteroid (17-beta) dehydrogenase 12	HSD17B12	0	0	1	0	2	2	0	0	3	0	4	7	0	0	0	0	6	9	0	0	0	0	2	1	0	0	0	0	7	8	35815000
921	ENSP00000263238;ENSP00000444987;ENSP00000403125;ENSP00000407912;ENSP00000394213	ACTR3	ENSP00000263238;ENSP00000444987	921	921	47371	ENSP00000263238	ARP3 actin-related protein 3 homolog	ACTR3	0	0	0	1	0	1	0	0	0	2	9	7	0	0	0	0	12	11	0	0	0	0	3	2	0	0	0	0	9	9	32859000
1806	ENSP00000486798;ENSP00000485772;ENSP00000431800;ENSP00000310040;ENSP00000487000;ENSP00000432489;ENSP00000487359;ENSP00000434286;ENSP00000486163;ENSP00000485744	AL356585.2;AL356585.3;EIF3F	ENSP00000310040;ENSP00000431800;ENSP00000485772;ENSP00000486798	1806	1806	37563	ENSP00000486798	EIF3F	EIF3F	0	0	1	0	3	2	0	0	3	4	7	8	0	0	0	0	8	6	0	0	0	0	2	3	0	0	0	0	6	7	51973000
148	ENSP00000385812;ENSP00000216190;ENSP00000390438;ENSP00000391061;ENSP00000403584;ENSP00000385212;ENSP00000487325	EIF3D	ENSP00000216190;ENSP00000385812;ENSP00000390438	148	148	63972	ENSP00000385812	Eukaryotic translation initiation factor 3, subunit D	EIF3D	0	0	0	1	1	4	0	0	10	6	13	15	0	0	0	0	13	13	0	0	0	0	1	2	0	0	0	0	17	11	56337000
2138	ENSP00000442665;ENSP00000325136;ENSP00000444295;ENSP00000385411;ENSP00000415300;ENSP00000404633;ENSP00000413103	HADHB	ENSP00000325136;ENSP00000385411;ENSP00000442665;ENSP00000444295	2138	2138	48879	ENSP00000442665	Hydroxyacyl-CoA dehydrogenase/3-ketoacyl-CoA thiolase/enoyl-CoA hydratase (trifunctional protein), beta subunit	HADHB	0	0	0	1	0	2	0	0	3	4	13	8	0	0	0	0	7	10	0	0	0	0	2	2	0	0	0	0	7	9	28286000
3494	ENSP00000380431;ENSP00000412284;ENSP00000388169;ENSP00000395085;ENSP00000380427;ENSP00000393764;ENSP00000473435;ENSP00000432235;ENSP00000414751;ENSP00000402163	ARPC4;ARPC4-TTLL3	ENSP00000380427;ENSP00000380431;ENSP00000388169;ENSP00000393764;ENSP00000395085;ENSP00000412284	3494	3494	19667	ENSP00000380431	Actin related protein 2/3 complex, subunit 4, 20kDa	ARPC4	0	0	0	2	2	3	0	0	3	4	7	5	0	0	0	0	6	4	0	0	0	0	3	4	0	0	0	0	7	7	83086000
2706;3803;3804;3805	ENSP00000352228;ENSP00000352438;ENSP00000383159;ENSP00000383160;ENSP00000383163;ENSP00000383164;ENSP00000383165;ENSP00000383168;ENSP00000388008;ENSP00000390304;ENSP00000394116;ENSP00000401198;ENSP00000408949;ENSP00000446601;ENSP00000447068;ENSP00000447670;ENSP00000448079;ENSP00000448672;ENSP00000448762;ENSP00000448847;ENSP00000448927;ENSP00000449062;ENSP00000449070;ENSP00000454797;ENSP00000456412…	PCBP2;PCBP3	ENSP00000352438;ENSP00000448762;ENSP00000448927;ENSP00000408949;ENSP00000456412;ENSP00000352228;ENSP00000449062;ENSP00000394116;ENSP00000390304;ENSP00000388008;ENSP00000447670;ENSP00000449070;ENSP00000448847;ENSP00000448672	1693;2706;3803;3804;3805	2706;3803;3804;3805	38221	ENSP00000448762_family	Family {Poly(rC) binding protein 2}	PCBP2;PCBP3	0	0	0	0	0	0	0	0	0	0	1	1	0	0	0	0	2	1	0	0	0	0	0	0	0	0	0	0	1	1	154441153				54390
378	ENSP00000422019;ENSP00000231498;ENSP00000371265;ENSP00000423484	NUP155	ENSP00000231498;ENSP00000371265;ENSP00000422019	378	378	148090	ENSP00000422019	Nucleoporin 155kDa	NUP155	0	0	0	1	3	2	0	0	7	5	12	10	0	0	0	0	10	11	0	0	0	0	2	2	0	0	0	0	8	10	9290200
2440	ENSP00000341885;ENSP00000436227;ENSP00000436865;ENSP00000460860;ENSP00000433170;ENSP00000433034;ENSP00000436356;ENSP00000454837;ENSP00000434846	RPS2	ENSP00000341885;ENSP00000436227;ENSP00000436865;ENSP00000460860	2440	2440	31324	ENSP00000341885	Ribosomal protein S2	RPS2	0	0	1	2	3	5	0	0	2	1	7	7	0	0	0	0	6	7	0	0	0	0	3	3	0	0	0	0	6	6	122700000
3302	ENSP00000394382;ENSP00000369134;ENSP00000440761;ENSP00000438550;ENSP00000369133;ENSP00000348062;ENSP00000406473;ENSP00000369132;ENSP00000404616;ENSP00000295266	PDHA1;PDHA2	ENSP00000369134;ENSP00000394382;ENSP00000438550;ENSP00000440761	3302	3302	43295	ENSP00000394382	Pyruvate dehydrogenase (lipoamide) alpha 1	PDHA1	0	0	1	0	0	3	0	0	5	6	12	12	0	0	0	0	10	9	0	0	0	0	2	3	0	0	0	0	10	11	40805000
2496	ENSP00000485669;ENSP00000481719;ENSP00000479559;ENSP00000381234;ENSP00000381231;ENSP00000381225;ENSP00000352643;ENSP00000344460;ENSP00000485527;ENSP00000388235;ENSP00000405929	CBS	ENSP00000344460;ENSP00000352643;ENSP00000381225;ENSP00000381231;ENSP00000381234;ENSP00000479559;ENSP00000481719;ENSP00000485527;ENSP00000485669	2496	2496	60586	ENSP00000485669	Cystathionine-beta-synthase	CBS	0	0	0	2	2	5	0	0	2	4	7	6	0	0	0	0	8	8	0	0	0	0	3	2	0	0	0	0	10	8	51014000
28;695;1175;1706	ENSP00000000233;ENSP00000256682;ENSP00000272102;ENSP00000306010;ENSP00000395370;ENSP00000412701;ENSP00000417501;ENSP00000420254;ENSP00000420655;ENSP00000437374;ENSP00000438063;ENSP00000438507;ENSP00000438510;ENSP00000440005;ENSP00000442980;ENSP00000443189;ENSP00000446353;ENSP00000475828	ARF1;AC073610.5;ARF3;ARF4;ARF5;RP11-302B13.5	ENSP00000272102;ENSP00000438063;ENSP00000438507;ENSP00000440005;ENSP00000442980;ENSP00000000233;ENSP00000412701;ENSP00000306010;ENSP00000420254;ENSP00000417501;ENSP00000438510;ENSP00000256682;ENSP00000395370	28;695;1175;1706	28;695;1175;1706	20697	ENSP00000442980_family	Family {ADP-ribosylation factor 1}	ARF1;AC073610.5;ARF3;ARF4;ARF5;RP11-302B13.5	0	0	0	0	0	2	0	0	1	1	6	6	0	0	0	0	6	5	0	0	0	0	2	0	0	0	0	0	6	6	330263400
1734	ENSP00000373220;ENSP00000307241;ENSP00000417267;ENSP00000418448;ENSP00000419580	PDHB	ENSP00000307241;ENSP00000373220;ENSP00000417267;ENSP00000418448	1734	1734	37200	ENSP00000373220	Pyruvate dehydrogenase (lipoamide) beta	PDHB	0	0	1	0	1	3	0	0	4	4	10	7	0	0	0	0	11	10	0	0	0	0	4	1	0	0	0	0	10	8	52921000
3782	ENSP00000438465;ENSP00000321503;ENSP00000440372;ENSP00000409537	PGAM5	ENSP00000321503;ENSP00000409537;ENSP00000438465;ENSP00000440372	3782	3782	32004	ENSP00000438465	Phosphoglycerate mutase family member 5	PGAM5	0	0	0	1	0	1	0	0	3	2	5	3	0	0	0	0	5	5	0	0	0	0	1	0	0	0	0	0	6	4	12510000
3263	ENSP00000367615;ENSP00000397007;ENSP00000456012;ENSP00000455692;ENSP00000455749;ENSP00000457964;ENSP00000456905	APRT	ENSP00000367615;ENSP00000397007;ENSP00000455692;ENSP00000455749;ENSP00000456012	3263	3263	19608	ENSP00000367615	Adenine phosphoribosyltransferase	APRT	0	0	1	0	3	5	0	0	2	2	7	6	0	0	0	0	8	10	0	0	0	0	1	2	0	0	0	0	10	8	76062000
328	ENSP00000227524;ENSP00000440266;ENSP00000443031;ENSP00000445435	PRPF19	ENSP00000227524	328	328	55180	ENSP00000227524	Pre-mRNA processing factor 19	PRPF19	0	0	2	0	4	2	0	0	7	8	13	12	0	0	0	0	15	16	0	0	0	0	4	4	0	0	0	0	14	12	125860000
2346	ENSP00000486452;ENSP00000485954;ENSP00000480156;ENSP00000473677;ENSP00000338552;ENSP00000478723;ENSP00000483254;ENSP00000422040;ENSP00000295470;ENSP00000478269	HNRNPDL	ENSP00000295470;ENSP00000338552;ENSP00000422040;ENSP00000473677;ENSP00000478723;ENSP00000480156;ENSP00000483254;ENSP00000485954;ENSP00000486452	1701;2346	2346	33588	ENSP00000486452	Heterogeneous nuclear ribonucleoprotein D-like	HNRNPDL	0	0	1	0	2	4	0	0	3	1	9	10	0	0	0	0	11	7	0	0	0	0	4	3	0	0	1	0	6	8	113930000
1678	ENSP00000304592;ENSP00000462949	FASN	ENSP00000304592	1678	1678	273420	ENSP00000304592	Fatty acid synthase	FASN	0	0	8	5	21	33	0	0	45	42	76	70	0	0	0	0	82	77	0	0	0	0	30	25	0	0	0	0	63	70	115800000
2359	ENSP00000449328;ENSP00000376299;ENSP00000339027;ENSP00000366471;ENSP00000449205;ENSP00000448046;ENSP00000449854;ENSP00000447311;ENSP00000450019;ENSP00000450121;ENSP00000450222;ENSP00000448639;ENSP00000446777;ENSP00000448223;ENSP00000449765	RPLP0	ENSP00000339027;ENSP00000366471;ENSP00000376299;ENSP00000447311;ENSP00000448046;ENSP00000449205;ENSP00000449328;ENSP00000449854;ENSP00000450019;ENSP00000450121	2359	2359	34273	ENSP00000449328	Ribosomal protein, large, P0	RPLP0	0	0	2	0	3	6	0	0	5	5	9	6	0	0	0	0	10	10	0	0	0	0	4	3	0	0	0	0	11	8	343310000
1586	ENSP00000300413;ENSP00000463568;ENSP00000463676	SNRPD1	ENSP00000300413;ENSP00000463568	1586	1586	13281	ENSP00000300413	Small nuclear ribonucleoprotein D1 polypeptide 16kDa	SNRPD1	0	0	1	1	2	2	0	0	2	1	2	4	0	0	0	0	4	4	0	0	0	0	1	1	0	0	0	1	4	3	377640000
2528	ENSP00000400467;ENSP00000346022;ENSP00000421872;ENSP00000425250;ENSP00000422191;ENSP00000424796	RPL9	ENSP00000346022;ENSP00000400467;ENSP00000421872;ENSP00000422191;ENSP00000425250	2528	2528	21863	ENSP00000400467	Ribosomal protein L9	RPL9	0	0	0	1	3	4	0	0	12	10	9	8	0	0	0	0	10	9	0	0	0	0	5	4	0	0	0	0	9	9	272550000
1467	ENSP00000295688;ENSP00000357242;ENSP00000431543;ENSP00000434232;ENSP00000413308;ENSP00000434481;ENSP00000435026;ENSP00000388799;ENSP00000413431	CCT3	ENSP00000295688;ENSP00000357242;ENSP00000431543	1467	1467	60533	ENSP00000295688	Chaperonin containing TCP1, subunit 3 (gamma)	CCT3	0	0	1	7	9	16	0	0	12	11	23	19	0	0	0	0	25	28	0	0	0	0	16	12	0	0	0	0	23	22	310320000
1031	ENSP00000430673;ENSP00000463784;ENSP00000463470;ENSP00000462322;ENSP00000430147;ENSP00000428223;ENSP00000428177;ENSP00000293842;ENSP00000265100;ENSP00000464239;ENSP00000463847;ENSP00000463910;ENSP00000463021;ENSP00000464143;ENSP00000429783;ENSP00000462619;ENSP00000462249	RP11-849F2.7;RPL26;RPL26L1	ENSP00000265100;ENSP00000293842;ENSP00000428177;ENSP00000428223;ENSP00000430147;ENSP00000430673;ENSP00000462322;ENSP00000463021;ENSP00000463470;ENSP00000463784;ENSP00000463847;ENSP00000463910;ENSP00000464143;ENSP00000464239	1031	1031	15207	ENSP00000430673	Ribosomal protein L26-like 1	RPL26L1	0	0	0	1	2	2	0	0	3	4	4	2	0	0	0	0	4	4	0	0	0	0	3	1	0	0	0	0	2	3	125130000
190	ENSP00000217426;ENSP00000442820	AHCY	ENSP00000217426;ENSP00000442820	190	190	47716	ENSP00000217426	Adenosylhomocysteinase	AHCY	0	0	1	1	3	8	0	0	8	5	15	11	0	0	1	0	14	15	0	0	0	0	4	6	1	0	0	1	18	15	115290000	42682
1981;3668	ENSP00000317788;ENSP00000353552;ENSP00000365439;ENSP00000365458;ENSP00000409456;ENSP00000473957;ENSP00000475098	HNRNPK	ENSP00000317788;ENSP00000353552;ENSP00000365439;ENSP00000365458;ENSP00000409456	1981;3668	1981;3668	50976	ENSP00000353552_family	Family {Heterogeneous nuclear ribonucleoprotein K}	HNRNPK	0	0	1	2	3	2	0	0	2	2	6	6	0	0	0	0	5	7	0	0	0	0	1	1	0	0	0	0	6	6	397288600	62725	52136			175110	38375
39	ENSP00000427788;ENSP00000009589;ENSP00000478703;ENSP00000429374;ENSP00000429333;ENSP00000428146;ENSP00000428104;ENSP00000429049;ENSP00000427860	RPS20	ENSP00000009589;ENSP00000427788;ENSP00000427860;ENSP00000428104;ENSP00000428146;ENSP00000429049;ENSP00000429333;ENSP00000429374;ENSP00000478703	39	39	13373	ENSP00000427788	Ribosomal protein S20	RPS20	0	0	1	1	3	5	0	0	2	2	4	3	0	0	0	0	4	4	0	0	0	0	3	2	1	0	0	0	3	3	476650000	185780
664;2258;2707	ENSP00000254810;ENSP00000333277;ENSP00000339835;ENSP00000352252;ENSP00000355657;ENSP00000355778;ENSP00000355779;ENSP00000355780;ENSP00000355781;ENSP00000358154;ENSP00000358160;ENSP00000366999;ENSP00000385479;ENSP00000465403;ENSP00000465813;ENSP00000466020;ENSP00000466663;ENSP00000467165;ENSP00000468484;ENSP00000468714;ENSP00000480826;ENSP00000482271;ENSP00000483283;ENSP00000484095;ENSP00000484638…	HIST1H3B;H3F3A;H3F3B;H3F3C;HIST1H3A;HIST1H3C;HIST1H3D;HIST1H3E;HIST1H3F;HIST1H3G;HIST1H3H;HIST1H3I;HIST1H3J;HIST2H3A;HIST2H3C;HIST2H3D;HIST3H3	ENSP00000352252;ENSP00000358160;ENSP00000366999;ENSP00000480826;ENSP00000482271;ENSP00000483283;ENSP00000484095;ENSP00000484638;ENSP00000484658;ENSP00000484841;ENSP00000385479;ENSP00000358154;ENSP00000333277;ENSP00000465403;ENSP00000468714;ENSP00000466020;ENSP00000465813;ENSP00000355781;ENSP00000355780;ENSP00000355778;ENSP00000254810;ENSP00000466663;ENSP00000355779;ENSP00000355657;ENSP00000468484	664;2258;2707;3877	664;2258;2707	15404	ENSP00000484841_family	Family {Histone cluster 1, H3b}	HIST1H3B;H3F3A;H3F3B;H3F3C;HIST1H3A;HIST1H3C;HIST1H3D;HIST1H3E;HIST1H3F;HIST1H3G;HIST1H3H;HIST1H3I;HIST1H3J;HIST2H3A;HIST2H3C;HIST2H3D;HIST3H3	0	0	0	0	0	1	0	0	3	2	3	3	0	0	0	0	3	3	0	0	0	0	1	1	0	0	0	0	3	3	3297380000		1626600		1298300
2739	ENSP00000353741;ENSP00000421288;ENSP00000422203;ENSP00000422272;ENSP00000461082;ENSP00000425689	ETF1	ENSP00000353741;ENSP00000421288;ENSP00000422203	2739	2739	49030	ENSP00000353741	Eukaryotic translation termination factor 1	ETF1	0	0	1	0	2	3	0	0	3	2	5	6	0	0	0	0	5	6	0	0	0	0	3	3	0	0	0	0	3	7	25411000
2639	ENSP00000349748;ENSP00000424440;ENSP00000425071	SFPQ	ENSP00000349748	1232;2639	2639	76149	ENSP00000349748	Splicing factor proline/glutamine-rich	SFPQ	0	0	1	0	7	6	0	0	6	4	15	13	0	0	0	0	13	13	0	0	0	0	8	5	1	1	2	0	10	14	198300000	37157	25471
2532	ENSP00000346050;ENSP00000426282;ENSP00000421770;ENSP00000425508;ENSP00000426466;ENSP00000424547;ENSP00000422994;ENSP00000423953;ENSP00000421457;ENSP00000421776;ENSP00000425024;ENSP00000425978;ENSP00000421277	RPS3A	ENSP00000346050;ENSP00000421457;ENSP00000421770;ENSP00000422994;ENSP00000423953;ENSP00000424547;ENSP00000425508;ENSP00000426282;ENSP00000426466	2532	2532	29945	ENSP00000346050	Ribosomal protein S3A	RPS3A	0	0	2	2	5	8	0	1	7	8	15	11	0	0	0	0	19	17	0	0	0	0	8	6	0	1	0	0	18	14	324210000		61791		55010
859	ENSP00000430194;ENSP00000262105;ENSP00000427875;ENSP00000428833	MCM4	ENSP00000262105;ENSP00000430194	859	859	96557	ENSP00000430194	Minichromosome maintenance complex component 4	MCM4	0	0	0	2	2	3	0	0	8	7	21	19	0	0	0	0	23	18	0	0	0	0	3	2	0	0	0	0	18	23	44926000
1481	ENSP00000296255;ENSP00000417529;ENSP00000419384	RPN1	ENSP00000296255;ENSP00000417529	1481	1481	68569	ENSP00000296255	Ribophorin I	RPN1	0	0	0	1	10	6	0	0	9	8	24	20	0	0	0	0	19	17	0	0	0	0	9	8	0	0	0	0	21	19	92325000
1111	ENSP00000267884;ENSP00000453120	SRP14	ENSP00000267884;ENSP00000453120	1111	1111	14570	ENSP00000267884	Signal recognition particle 14kDa (homologous Alu RNA binding protein)	SRP14	0	0	1	1	2	3	0	0	1	1	3	3	0	0	0	0	4	5	0	0	0	0	1	1	0	0	0	0	5	5	177940000
3622	ENSP00000481145;ENSP00000463885;ENSP00000462203;ENSP00000482577;ENSP00000480555;ENSP00000463842;ENSP00000463338;ENSP00000462385;ENSP00000462023;ENSP00000397798;ENSP00000463379;ENSP00000462944;ENSP00000463490;ENSP00000464411;ENSP00000352143;ENSP00000461910;ENSP00000480215;ENSP00000464586;ENSP00000481587;ENSP00000462508	C18ORF32;RPL17;RPL17-C18ORF32	ENSP00000352143;ENSP00000397798;ENSP00000461910;ENSP00000462023;ENSP00000462203;ENSP00000462385;ENSP00000462944;ENSP00000463338;ENSP00000463379;ENSP00000463490;ENSP00000463842;ENSP00000463885;ENSP00000464411;ENSP00000464586;ENSP00000480215;ENSP00000480555;ENSP00000481145;ENSP00000482577	3622	3622	19586	ENSP00000481145	Ribosomal protein L17	RPL17	0	0	1	1	5	7	0	0	7	6	8	7	0	0	0	0	9	8	0	0	0	0	6	4	0	0	0	0	7	8	252520000
1361;3758	ENSP00000287295;ENSP00000315122;ENSP00000316320;ENSP00000402535;ENSP00000431222;ENSP00000446113	AIFM1	ENSP00000287295;ENSP00000315122;ENSP00000402535;ENSP00000446113;ENSP00000431222	1361;3758	1361;3758	66294	ENSP00000315122_family	Family {Apoptosis-inducing factor, mitochondrion-associated, 1}	AIFM1	0	0	1	0	2	1	0	0	5	4	10	8	0	0	0	0	8	9	0	0	0	0	2	3	0	0	0	0	9	7	68054550
2473	ENSP00000483160;ENSP00000343442;ENSP00000405620;ENSP00000392601;ENSP00000394682	DHX30	ENSP00000343442;ENSP00000392601;ENSP00000394682;ENSP00000405620;ENSP00000483160	2473	2473	129440	ENSP00000483160	DEAH (Asp-Glu-Ala-His) box helicase 30	DHX30	0	0	0	1	1	3	0	0	5	6	12	15	0	0	0	0	13	11	0	0	0	0	3	2	0	0	0	0	10	9	6561400
889	ENSP00000433464;ENSP00000378378;ENSP00000262584;ENSP00000435313;ENSP00000434535;ENSP00000433703;ENSP00000436460	RPL8	ENSP00000262584;ENSP00000378378;ENSP00000433464;ENSP00000433703;ENSP00000434535;ENSP00000435313	889	889	28024	ENSP00000433464	Ribosomal protein L8	RPL8	0	0	0	1	0	2	0	0	7	6	8	8	0	0	0	0	7	9	0	0	0	0	0	0	0	0	0	0	7	5	150790000
2941	ENSP00000358417;ENSP00000358415	PHGDH	ENSP00000358415;ENSP00000358417	2941	2941	56650	ENSP00000358417	Phosphoglycerate dehydrogenase	PHGDH	0	0	3	0	12	15	0	0	10	10	21	18	0	0	0	0	24	20	0	0	0	0	12	11	0	0	0	0	22	22	318190000
143	ENSP00000371441;ENSP00000216122;ENSP00000408705;ENSP00000393977;ENSP00000412847	MCM5	ENSP00000216122;ENSP00000371441	143	143	77592	ENSP00000371441	Minichromosome maintenance complex component 5	MCM5	0	0	1	1	4	2	0	0	3	3	13	13	0	0	0	0	11	10	0	0	0	0	3	2	0	0	0	0	10	9	28924000
2708	ENSP00000384257;ENSP00000353192;ENSP00000352257;ENSP00000403679;ENSP00000384082;ENSP00000384941	XRCC6	ENSP00000352257;ENSP00000353192;ENSP00000384082;ENSP00000384257;ENSP00000384941;ENSP00000403679	2708	2708	69842	ENSP00000384257	X-ray repair complementing defective repair in Chinese hamster cells 6	XRCC6	0	0	2	0	9	14	0	0	10	9	27	21	0	0	0	0	29	29	0	0	0	0	12	12	0	0	0	0	29	30	165530000
2364	ENSP00000385286;ENSP00000385018;ENSP00000339095;ENSP00000385729	RPS7	ENSP00000339095;ENSP00000385018;ENSP00000385286;ENSP00000385729	2364	2364	22127	ENSP00000385286	Ribosomal protein S7	RPS7	0	0	0	2	3	4	0	0	8	7	13	8	0	0	0	0	13	13	0	0	0	0	5	3	0	1	0	0	12	11	639250000		104010
166	ENSP00000216605;ENSP00000438588;ENSP00000450560;ENSP00000477199	MTHFD1	ENSP00000216605;ENSP00000438588	166	166	101530	ENSP00000216605	Methylenetetrahydrofolate dehydrogenase (NADP+ dependent) 1, methenyltetrahydrofolate cyclohydrolase, formyltetrahydrofolate synthetase	MTHFD1	0	0	0	2	14	13	0	0	13	13	28	27	0	0	0	0	31	30	0	0	0	0	11	8	0	0	0	0	31	31	74975000
3647	ENSP00000444357;ENSP00000402551;ENSP00000416973;ENSP00000441328;ENSP00000437453;ENSP00000440211;ENSP00000439142	OTUB1	ENSP00000402551;ENSP00000416973;ENSP00000437453;ENSP00000439142;ENSP00000440211;ENSP00000441328;ENSP00000444357	3647	3647	31284	ENSP00000444357	OTU deubiquitinase, ubiquitin aldehyde binding 1	OTUB1	0	0	0	1	1	2	0	0	2	2	6	3	0	0	0	0	4	4	0	0	0	0	0	1	0	0	0	0	5	5	46831000
1136	ENSP00000269243;ENSP00000369315;ENSP00000353590;ENSP00000408220	MYH10	ENSP00000269243;ENSP00000353590;ENSP00000369315	146;1136;3231	1136	229000	ENSP00000269243	Myosin, heavy chain 10, non-muscle	MYH10	0	0	1	0	7	6	0	0	10	10	35	30	0	0	0	0	26	26	0	0	0	0	4	5	1	0	2	3	31	27	20761000	11041
3151	ENSP00000363018	RPL10A	ENSP00000363018	3151	3151	24831	ENSP00000363018	Ribosomal protein L10a	RPL10A	0	0	1	0	3	4	0	0	3	2	10	11	0	0	0	0	10	9	0	0	0	0	4	1	0	0	0	0	13	10	307100000
360	ENSP00000229854;ENSP00000480987;ENSP00000472940;ENSP00000388647;ENSP00000407651	MCM3	ENSP00000229854;ENSP00000388647;ENSP00000472940;ENSP00000480987	360	360	90980	ENSP00000229854	Minichromosome maintenance complex component 3	MCM3	0	0	0	2	6	7	0	0	6	9	22	23	0	0	0	0	20	18	0	0	0	0	4	3	0	0	0	0	21	22	40539000
1701	ENSP00000426446;ENSP00000420926;ENSP00000313327;ENSP00000305860;ENSP00000313199;ENSP00000421952;ENSP00000426666;ENSP00000422615;ENSP00000425439	HNRNPD	ENSP00000305860;ENSP00000313199;ENSP00000313327;ENSP00000420926;ENSP00000421952;ENSP00000426446;ENSP00000426666	1701;2346	1701	23811	ENSP00000426446	Heterogeneous nuclear ribonucleoprotein D (AU-rich element RNA binding protein 1, 37kDa)	HNRNPD	0	0	0	1	3	4	0	0	7	5	9	11	0	0	1	0	11	12	0	0	0	0	4	4	0	0	2	1	11	11	491130000
970	ENSP00000264156	MCM6	ENSP00000264156	970	970	92888	ENSP00000264156	Minichromosome maintenance complex component 6	MCM6	0	0	0	1	2	7	0	0	5	4	13	12	0	0	0	0	14	13	0	0	0	0	5	2	0	0	0	0	13	9	21431000
2244	ENSP00000331901	EEF1G	ENSP00000331901	2244	2244	50118	ENSP00000331901	Eukaryotic translation elongation factor 1 gamma	EEF1G	0	0	1	2	4	7	0	1	7	9	14	12	0	0	0	0	15	17	0	0	0	0	6	5	0	0	1	1	12	12	230300000				73058
493	ENSP00000464779;ENSP00000245121;ENSP00000348478;ENSP00000466302	KATNAL2	ENSP00000245121;ENSP00000348478;ENSP00000464779;ENSP00000466302	493	493	38009	ENSP00000464779	Katanin p60 subunit A-like 2	KATNAL2	0	0	0	1	1	1	0	0	1	0	1	1	0	0	0	0	1	1	0	0	0	0	2	1	0	0	0	0	1	1	21552000
3512	ENSP00000381607;ENSP00000381604;ENSP00000484929;ENSP00000484686	GSTP1	ENSP00000381604;ENSP00000381607	3512	3512	23356	ENSP00000381607	Glutathione S-transferase pi 1	GSTP1	0	0	1	0	4	5	0	0	6	3	10	8	0	0	0	1	11	10	0	0	0	0	3	5	0	0	1	1	10	10	715860000
1272	ENSP00000280326;ENSP00000426923;ENSP00000427297;ENSP00000423318;ENSP00000423052;ENSP00000487128;ENSP00000425751;ENSP00000422744	CCT5	ENSP00000280326;ENSP00000423052;ENSP00000423318;ENSP00000426923;ENSP00000427297	1272	1272	59670	ENSP00000280326	Chaperonin containing TCP1, subunit 5 (epsilon)	CCT5	0	0	0	3	9	6	0	0	9	9	22	19	0	0	0	0	23	25	0	0	0	0	4	5	0	0	0	0	23	21	193960000
419	ENSP00000234677;ENSP00000358939	SARS	ENSP00000234677;ENSP00000358939	419	419	58777	ENSP00000234677	Seryl-tRNA synthetase	SARS	0	0	1	0	4	3	0	0	4	3	11	13	0	0	0	0	13	13	0	0	0	0	3	1	0	0	0	0	12	11	49904000
1898	ENSP00000345182;ENSP00000313420;ENSP00000441157;ENSP00000442177	PRKDC	ENSP00000313420;ENSP00000345182	1898	1898	465500	ENSP00000345182	Protein kinase, DNA-activated, catalytic polypeptide	PRKDC	0	0	1	3	20	17	0	0	33	31	83	67	0	0	0	0	70	61	0	0	0	0	12	13	0	0	0	0	66	70	27349000
43;3435	ENSP00000013034;ENSP00000337060;ENSP00000365572;ENSP00000376880;ENSP00000376886;ENSP00000376889;ENSP00000376892;ENSP00000387682;ENSP00000421064;ENSP00000425581;ENSP00000426901;ENSP00000426976;ENSP00000428553;ENSP00000429318;ENSP00000435498;ENSP00000451932	NME2;NME1;NME1-	ENSP00000365572;ENSP00000376886;ENSP00000376889;ENSP00000421064;ENSP00000425581;ENSP00000426901;ENSP00000426976;ENSP00000429318;ENSP00000451932;ENSP00000376892;ENSP00000337060;ENSP00000013034	43;3435	43;3435	30137	ENSP00000376889_family	Family {NME/NM23 nucleoside diphosphate kinase 2}	NME2;NME1;NME1-	0	0	0	1	1	1	0	0	1	1	5	5	0	0	0	0	6	5	0	0	0	0	2	1	0	0	0	0	4	5	552683000	138110	107970			183310	181990
997	ENSP00000264639;ENSP00000444980	PSMD3	ENSP00000264639	997	997	60977	ENSP00000264639	Proteasome (prosome, macropain) 26S subunit, non-ATPase, 3	PSMD3	0	0	0	1	2	7	0	0	12	9	12	12	0	0	0	0	12	12	0	0	0	0	5	2	0	0	0	0	14	10	41714000
3856	ENSP00000473172;ENSP00000486242;ENSP00000471524;ENSP00000221413;ENSP00000469189;ENSP00000471538;ENSP00000469488	RUVBL2	ENSP00000471524;ENSP00000473172;ENSP00000486242	3856	3856	51156	ENSP00000473172	RuvB-like AAA ATPase 2	RUVBL2	0	0	1	1	9	6	0	0	8	6	15	16	0	0	0	0	16	16	0	0	0	0	7	5	0	0	0	0	20	15	80180000
471;3380	ENSP00000242776;ENSP00000322749;ENSP00000365347;ENSP00000373000;ENSP00000379475;ENSP00000383149;ENSP00000383151;ENSP00000383152;ENSP00000387452;ENSP00000387994;ENSP00000388243;ENSP00000388382;ENSP00000388776;ENSP00000388880;ENSP00000389350;ENSP00000390562;ENSP00000390999;ENSP00000391070;ENSP00000391335;ENSP00000391441;ENSP00000391463;ENSP00000391480;ENSP00000391580;ENSP00000392644;ENSP00000392672…	DDX39B;DDX39A	ENSP00000365347;ENSP00000373000;ENSP00000379475;ENSP00000383149;ENSP00000383151;ENSP00000383152;ENSP00000387994;ENSP00000388880;ENSP00000389350;ENSP00000390562;ENSP00000390999;ENSP00000391463;ENSP00000392672;ENSP00000392819;ENSP00000392922;ENSP00000393712;ENSP00000394160;ENSP00000394329;ENSP00000395058;ENSP00000395618;ENSP00000395671;ENSP00000396559;ENSP00000396623;ENSP00000396930;ENSP00000398775…	471;3380	471;3380	48991	ENSP00000416269_family	Family {DEAD (Asp-Glu-Ala-Asp) box polypeptide 39B}	DDX39B;DDX39A	0	0	0	1	2	3	0	0	3	2	10	15	0	0	0	0	10	12	0	0	0	0	3	2	0	0	0	0	14	11	269938000
343	ENSP00000380070;ENSP00000380068;ENSP00000229239;ENSP00000478864;ENSP00000380067;ENSP00000380065	GAPDH	ENSP00000229239;ENSP00000380065;ENSP00000380067;ENSP00000380068;ENSP00000380070;ENSP00000478864	343	343	36053	ENSP00000380070	Glyceraldehyde-3-phosphate dehydrogenase	GAPDH	0	0	2	3	10	13	2	2	15	16	21	21	3	2	3	1	23	26	0	0	0	0	11	10	3	5	3	2	25	24	2666700000	941380	1150800	941090	373190	427340	352330
465	ENSP00000241704;ENSP00000357048	COPA	ENSP00000241704;ENSP00000357048	465	465	138340	ENSP00000241704	Coatomer protein complex, subunit alpha	COPA	0	0	0	2	6	5	0	0	19	17	33	25	0	0	0	0	27	33	0	0	0	0	4	1	0	0	0	0	22	26	27130000
1384	ENSP00000290341;ENSP00000389135	IGF2BP1	ENSP00000290341;ENSP00000389135	732;1384;2040	1384	63480	ENSP00000290341	Insulin-like growth factor 2 mRNA binding protein 1	IGF2BP1	0	0	0	1	2	3	0	0	7	9	12	8	0	0	0	0	12	11	0	0	0	0	3	3	0	0	0	0	10	11	54629000
3457	ENSP00000377954;ENSP00000426005;ENSP00000274562;ENSP00000481381	LARS	ENSP00000377954;ENSP00000426005	3457	3457	134460	ENSP00000377954	Leucyl-tRNA synthetase	LARS	0	0	0	1	5	4	0	0	7	6	25	23	0	0	0	0	19	20	0	0	0	0	4	3	0	0	0	0	26	25	22777000
157	ENSP00000443787;ENSP00000216392;ENSP00000431657	PYGL	ENSP00000216392;ENSP00000431657;ENSP00000443787	157;178	157	93133	ENSP00000443787	Phosphorylase, glycogen, liver	PYGL	0	0	0	1	4	3	0	0	7	6	20	18	0	0	0	0	20	21	0	0	0	0	3	1	0	0	0	0	21	25	31342000
850	ENSP00000262027;ENSP00000446168;ENSP00000447914;ENSP00000449071;ENSP00000485951;ENSP00000448576;ENSP00000486738;ENSP00000446729;ENSP00000447145;ENSP00000447258;ENSP00000439307;ENSP00000449787;ENSP00000448910;ENSP00000486356;ENSP00000450018;ENSP00000447335;ENSP00000448378	MARS	ENSP00000262027;ENSP00000446168	850	850	101110	ENSP00000262027	Methionyl-tRNA synthetase	MARS	0	0	1	1	8	5	0	0	6	6	20	19	0	0	0	0	24	23	0	0	0	0	4	3	0	0	0	0	19	22	48433000
1504	ENSP00000296674;ENSP00000427043;ENSP00000425865	RPS23	ENSP00000296674;ENSP00000425865;ENSP00000427043	1504	1504	15807	ENSP00000296674	Ribosomal protein S23	RPS23	0	0	0	1	1	2	0	1	4	4	3	3	0	0	0	0	4	4	0	0	0	0	1	0	0	0	0	0	3	4	195930000				362470
1075	ENSP00000346726;ENSP00000265866	HNRNPH3	ENSP00000265866;ENSP00000346726	1075	1075	35238	ENSP00000346726	Heterogeneous nuclear ribonucleoprotein H3 (2H9)	HNRNPH3	0	0	0	1	2	1	0	0	3	2	4	4	0	0	1	1	5	3	0	0	0	0	2	1	0	0	1	1	3	4	41239000
3415	ENSP00000375978;ENSP00000375977;ENSP00000401318;ENSP00000395108	XRCC5	ENSP00000375977;ENSP00000375978	3415	3415	82704	ENSP00000375978	X-ray repair complementing defective repair in Chinese hamster cells 5 (double-strand-break rejoining)	XRCC5	0	0	0	2	6	8	0	0	14	14	33	27	0	0	0	0	31	29	0	0	0	0	9	8	0	0	0	0	25	26	114240000
1996	ENSP00000318297;ENSP00000420738;ENSP00000417254;ENSP00000417370;ENSP00000463669	RUVBL1	ENSP00000318297;ENSP00000420738	1996	1996	50227	ENSP00000318297	RuvB-like AAA ATPase 1	RUVBL1	0	0	0	2	9	7	0	0	5	5	14	13	0	0	0	0	14	15	0	0	0	0	4	7	0	0	0	0	13	15	113070000
1228	ENSP00000275603;ENSP00000352019;ENSP00000327191;ENSP00000400917;ENSP00000398044;ENSP00000462020	CCT6A;CCT6B	ENSP00000275603;ENSP00000352019	1228	1228	58024	ENSP00000275603	Chaperonin containing TCP1, subunit 6A (zeta 1)	CCT6A	0	0	1	0	7	13	0	0	14	13	16	15	0	0	0	0	18	19	0	0	0	0	8	8	0	0	0	0	11	16	248880000
910	ENSP00000262982;ENSP00000379495	CSE1L	ENSP00000262982;ENSP00000379495	910	910	110420	ENSP00000262982	CSE1 chromosome segregation 1-like	CSE1L	0	0	1	0	5	7	0	0	2	4	15	10	0	0	0	0	13	17	0	0	0	0	2	3	0	0	0	0	15	16	80910000
2524	ENSP00000388332;ENSP00000345957;ENSP00000359624;ENSP00000359593	RPS21	ENSP00000345957;ENSP00000359593;ENSP00000359624;ENSP00000388332	2524	2524	8850	ENSP00000388332	Ribosomal protein S21	RPS21	0	0	0	1	1	3	0	0	1	2	3	3	0	0	0	0	3	3	0	0	0	0	2	1	0	0	0	0	3	3	107490000
3117	ENSP00000362413;ENSP00000305995	PGK1;PGK2	ENSP00000362413	3117	3117	44614	ENSP00000362413	Phosphoglycerate kinase 1	PGK1	0	0	0	1	9	9	0	0	9	9	21	19	1	0	1	1	25	20	0	0	0	0	8	7	1	1	1	0	21	20	393210000	42736	48553			43808
3855	ENSP00000472469	RPS28	ENSP00000472469	3855	3855	7840.9	ENSP00000472469	Ribosomal protein S28	RPS28	0	0	0	1	1	2	0	0	3	1	6	6	0	0	0	0	5	4	0	0	0	0	2	2	0	0	0	1	6	5	314240000
3458	ENSP00000377958;ENSP00000443061	CCT4	ENSP00000377958;ENSP00000443061	3458	3458	57924	ENSP00000377958	Chaperonin containing TCP1, subunit 4 (delta)	CCT4	0	0	0	2	9	10	0	0	13	11	25	22	0	0	0	0	25	25	0	0	0	0	7	7	0	0	0	0	24	24	287910000
986	ENSP00000487356;ENSP00000264335;ENSP00000481059;ENSP00000461762;ENSP00000487432;ENSP00000466324;ENSP00000486352;ENSP00000461766;ENSP00000487508;ENSP00000460712;ENSP00000487228;ENSP00000464883;ENSP00000340989;ENSP00000486697;ENSP00000458386	SFN;YWHAE	ENSP00000264335;ENSP00000461762;ENSP00000481059;ENSP00000487356	433;541;986;1578;1716;1793	986	29174	ENSP00000487356	Tyrosine 3-monooxygenase/tryptophan 5-monooxygenase activation protein, epsilon	YWHAE	0	0	2	0	5	7	0	0	5	3	14	11	0	0	0	0	14	15	0	0	0	0	7	6	0	0	0	0	13	17	772700000
2251	ENSP00000438483;ENSP00000332455;ENSP00000463602;ENSP00000462331	KPNA2	ENSP00000332455;ENSP00000438483;ENSP00000462331;ENSP00000463602	2251	2251	57861	ENSP00000438483	Karyopherin alpha 2 (RAG cohort 1, importin alpha 1)	KPNA2	0	0	0	1	6	7	0	0	4	7	18	14	0	0	0	0	17	16	0	0	0	0	4	6	0	0	0	0	14	15	153430000
1180	ENSP00000438778;ENSP00000272227;ENSP00000371024;ENSP00000384459;ENSP00000481892;ENSP00000385385	PDIA6	ENSP00000272227;ENSP00000371024;ENSP00000384459;ENSP00000385385;ENSP00000438778;ENSP00000481892	1180	1180	47837	ENSP00000438778	Protein disulfide isomerase family A, member 6	PDIA6	0	0	1	1	7	7	0	0	2	3	13	11	0	0	0	0	13	10	0	0	0	0	7	3	0	0	0	0	11	14	284750000
348	ENSP00000438873;ENSP00000437402;ENSP00000229277;ENSP00000441490;ENSP00000438062;ENSP00000445788;ENSP00000476096	ENO2	ENSP00000229277;ENSP00000437402;ENSP00000438062;ENSP00000438873;ENSP00000441490	348;418	348	47268	ENSP00000438873	Enolase 2 (gamma, neuronal)	ENO2	0	0	0	1	1	1	0	0	0	0	2	4	0	0	0	0	1	1	0	0	0	0	0	0	0	0	0	0	1	2	134460000
1463	ENSP00000358508;ENSP00000445306;ENSP00000295598;ENSP00000471581;ENSP00000302397;ENSP00000437577;ENSP00000444688;ENSP00000411503;ENSP00000376066;ENSP00000354490;ENSP00000411705;ENSP00000357060;ENSP00000358506;ENSP00000434272;ENSP00000400124;ENSP00000371372;ENSP00000218548;ENSP00000396236;ENSP00000469129;ENSP00000262623	ATP12A;ATP1A1;ATP1A2;ATP1A3;ATP1A4;ATP4A	ENSP00000295598;ENSP00000358508;ENSP00000445306	1463	1463	109550	ENSP00000358508	ATPase, Na+/K+ transporting, alpha 1 polypeptide	ATP1A1	0	0	0	1	5	5	0	0	9	8	21	21	0	0	0	0	22	23	0	0	0	0	9	7	0	0	0	0	19	22	57685000
3778	ENSP00000435777;ENSP00000228140;ENSP00000432096	RPS13	ENSP00000228140;ENSP00000435777	3778	3778	17222	ENSP00000435777	Ribosomal protein S13	RPS13	0	0	0	1	3	7	0	0	3	0	8	6	0	0	0	0	11	10	0	0	0	0	7	5	0	0	0	1	10	10	446650000
979	ENSP00000421096;ENSP00000264221;ENSP00000424053;ENSP00000382595;ENSP00000424907	PAICS	ENSP00000264221;ENSP00000382595;ENSP00000421096;ENSP00000424053;ENSP00000424907	979	979	47079	ENSP00000421096	Phosphoribosylaminoimidazole carboxylase, phosphoribosylaminoimidazole succinocarboxamide synthetase	PAICS	0	0	1	0	7	9	0	0	3	4	24	21	0	0	0	0	20	21	0	0	0	0	8	8	0	0	0	0	19	20	237190000
635	ENSP00000377474;ENSP00000345398;ENSP00000466259;ENSP00000253792;ENSP00000445349;ENSP00000468705;ENSP00000464717	ACLY	ENSP00000253792;ENSP00000345398;ENSP00000377474;ENSP00000445349;ENSP00000466259	635	635	119770	ENSP00000377474	ATP citrate lyase	ACLY	0	0	0	1	6	7	0	0	10	12	29	31	0	0	0	0	29	32	0	0	0	0	6	3	0	0	0	0	30	30	74732000
350	ENSP00000379386;ENSP00000229319;ENSP00000379385;ENSP00000398015;ENSP00000442680;ENSP00000443414;ENSP00000443997;ENSP00000478764;ENSP00000439060;ENSP00000439555;ENSP00000437783;ENSP00000379516;ENSP00000280706;ENSP00000280704	LDHAL6A;LDHB;LDHC	ENSP00000229319;ENSP00000379385;ENSP00000379386;ENSP00000398015;ENSP00000442680	350;3288	350	36638	ENSP00000379386	Lactate dehydrogenase B	LDHB	0	0	2	1	9	9	1	1	9	11	17	16	0	1	0	1	15	16	0	0	0	0	5	4	1	0	0	1	18	16	699550000			39405	147990		58747
2534	ENSP00000410848;ENSP00000346067;ENSP00000389351;ENSP00000396716	RPSA	ENSP00000346067;ENSP00000389351;ENSP00000396716;ENSP00000410848	2534	2534	29404	ENSP00000410848	Ribosomal protein SA	RPSA	0	0	1	1	7	9	0	0	4	7	16	13	0	0	0	0	16	15	0	0	0	0	7	9	0	0	0	0	16	16	833470000
146	ENSP00000216181;ENSP00000384631;ENSP00000414852	MYH9	ENSP00000216181	146;1136;3231	146	226530	ENSP00000216181	Myosin, heavy chain 9, non-muscle	MYH9	0	0	0	1	9	10	0	0	4	4	45	40	0	0	0	0	49	49	0	0	0	0	8	6	0	0	2	0	48	43	54182000
2006	ENSP00000369768;ENSP00000318687;ENSP00000487365;ENSP00000396090;ENSP00000473512;ENSP00000408991	HSPH1	ENSP00000318687;ENSP00000369768;ENSP00000396090;ENSP00000487365	1493;1645;2006	2006	92115	ENSP00000369768	Heat shock 105kDa/110kDa protein 1	HSPH1	0	0	0	1	6	9	0	0	2	4	17	16	0	0	0	0	19	18	0	0	0	0	5	6	0	0	0	0	17	15	50060000
44	ENSP00000014112;ENSP00000408096;ENSP00000349428;ENSP00000342332;ENSP00000486218;ENSP00000465652;ENSP00000468565;ENSP00000465451;ENSP00000478414;ENSP00000466250;ENSP00000478974	PTBP1	ENSP00000014112;ENSP00000342332;ENSP00000349428;ENSP00000408096	44;2278	44	57221	ENSP00000014112	Polypyrimidine tract binding protein 1	PTBP1	0	0	0	1	5	8	0	0	9	8	16	15	0	0	0	0	18	18	0	0	0	0	8	5	0	0	1	2	14	17	459800000
75	ENSP00000168216;ENSP00000364453;ENSP00000364447	HSD17B10	ENSP00000168216;ENSP00000364447;ENSP00000364453	75	75	26923	ENSP00000168216	Hydroxysteroid (17-beta) dehydrogenase 10	HSD17B10	0	0	0	1	5	6	0	0	2	3	10	9	0	0	0	0	10	10	0	0	0	0	6	5	0	0	0	0	9	8	206310000
2443	ENSP00000342026	PRDX6	ENSP00000342026	2443	2443	25035	ENSP00000342026	Peroxiredoxin 6	PRDX6	0	0	0	1	7	9	0	0	8	8	20	15	0	0	0	0	17	14	0	0	0	0	6	6	0	0	0	0	19	19	431660000
2618	ENSP00000348965;ENSP00000450674	DYNC1H1	ENSP00000348965	2618	2618	532400	ENSP00000348965	Dynein, cytoplasmic 1, heavy chain 1	DYNC1H1	0	0	0	1	10	16	0	0	16	12	80	69	0	0	0	0	80	65	0	0	0	0	9	10	0	0	0	0	80	74	16774000
2262	ENSP00000447260;ENSP00000333504;ENSP00000449913;ENSP00000448617;ENSP00000341826;ENSP00000447782;ENSP00000350090;ENSP00000448229;ENSP00000448117;ENSP00000446486;ENSP00000448917	HNRNPA1;HNRNPA1L2	ENSP00000333504;ENSP00000341826;ENSP00000350090;ENSP00000447260;ENSP00000447782;ENSP00000448229;ENSP00000448617;ENSP00000449913	2262	2262	29386	ENSP00000447260	Heterogeneous nuclear ribonucleoprotein A1	HNRNPA1	0	0	1	1	7	7	0	0	7	7	17	16	0	0	0	0	19	17	0	0	0	0	9	5	0	0	0	0	16	15	725730000
1512	ENSP00000341168;ENSP00000428755;ENSP00000296930;ENSP00000377408;ENSP00000428647;ENSP00000429485	NPM1	ENSP00000296930;ENSP00000341168;ENSP00000377408;ENSP00000428755	1512	1512	29464	ENSP00000341168	Nucleophosmin (nucleolar phosphoprotein B23, numatrin)	NPM1	0	0	0	1	3	4	0	1	5	6	9	8	0	0	0	0	7	8	0	0	0	0	4	4	0	1	0	0	9	7	1430500000		69816		324470
1566	ENSP00000299767;ENSP00000477660;ENSP00000446748;ENSP00000450215	HSP90B1	ENSP00000299767	1566;2155	1566	92468	ENSP00000299767	Heat shock protein 90kDa beta (Grp94), member 1	HSP90B1	0	0	0	1	9	11	0	0	6	6	22	19	0	0	0	0	22	20	0	0	0	0	10	7	0	0	0	0	18	22	193770000
418	ENSP00000234590;ENSP00000466406;ENSP00000431087;ENSP00000324105;ENSP00000464874;ENSP00000428502;ENSP00000428811;ENSP00000467444;ENSP00000465697;ENSP00000430055;ENSP00000430636	ENO1;ENO3	ENSP00000234590	348;418	418	47168	ENSP00000234590	Enolase 1, (alpha)	ENO1	0	0	1	0	12	16	1	2	10	15	29	28	0	3	1	2	29	30	0	0	0	0	13	14	0	1	2	2	29	31	2123200000	45835	118840		250800		151380
2875	ENSP00000356652;ENSP00000479414;ENSP00000385771;ENSP00000403674;ENSP00000384139	CACYBP	ENSP00000356652;ENSP00000385771;ENSP00000479414	2875	2875	26210	ENSP00000356652	Calcyclin binding protein	CACYBP	0	0	1	1	10	8	0	0	5	4	14	14	0	0	0	0	17	13	0	0	0	0	7	7	0	0	0	0	16	16	389500000
2070	ENSP00000321584;ENSP00000393525;ENSP00000403502	IMPDH2	ENSP00000321584;ENSP00000393525	2070	2070	55804	ENSP00000321584	IMP (inosine 5'-monophosphate) dehydrogenase 2	IMPDH2	0	0	0	1	8	12	0	0	8	7	20	18	0	0	0	0	18	19	0	0	0	0	7	6	0	0	0	0	17	16	203700000
489	ENSP00000484789;ENSP00000482412;ENSP00000481507;ENSP00000481486;ENSP00000481343;ENSP00000480960;ENSP00000479794;ENSP00000479461;ENSP00000479106;ENSP00000478786;ENSP00000478519;ENSP00000462667;ENSP00000462355;ENSP00000443017;ENSP00000367034;ENSP00000366974;ENSP00000366956;ENSP00000350767;ENSP00000347168;ENSP00000244537	HIST1H4A;HIST1H4B;HIST1H4C;HIST1H4D;HIST1H4E;HIST1H4F;HIST1H4H;HIST1H4I;HIST1H4J;HIST1H4K;HIST1H4L;HIST2H4A;HIST2H4B;HIST4H4	ENSP00000244537;ENSP00000347168;ENSP00000350767;ENSP00000366956;ENSP00000366974;ENSP00000367034;ENSP00000443017;ENSP00000462355;ENSP00000462667;ENSP00000478519;ENSP00000478786;ENSP00000479106;ENSP00000479461;ENSP00000479794;ENSP00000480960;ENSP00000481343;ENSP00000481486;ENSP00000481507;ENSP00000482412;ENSP00000484789	489	489	11367	ENSP00000484789	Histone cluster 1, H4e	HIST1H4E	0	0	1	2	9	10	1	0	3	2	17	13	2	2	1	1	16	17	0	0	0	0	10	6	1	3	2	3	12	16	6572900000	478930	362660	789000		360280	1233800
683	ENSP00000430922;ENSP00000429176;ENSP00000256261	DUSP26	ENSP00000256261;ENSP00000429176;ENSP00000430922	683	683	16520	ENSP00000430922	Dual specificity phosphatase 26 (putative)	DUSP26	0	0	0	0	0	0	0	0	1	0	0	0	0	0	1	0	0	0	0	0	0	0	0	0	0	0	1	0	0	0	22877000
2913	ENSP00000357727	S100A9	ENSP00000357727	2913	2913	13242	ENSP00000357727	S100 calcium binding protein A9	S100A9	0	0	0	0	0	0	2	2	1	1	2	1	3	2	2	2	0	0	0	0	0	0	0	0	1	1	2	2	1	0	18924000	1078400	721390	1934200	620250	1875000	1486900
3709	ENSP00000487628;ENSP00000418649;ENSP00000374805	IGKV3-20;IGKV3D-20	ENSP00000374805;ENSP00000418649;ENSP00000487628	3709	3709	12557	ENSP00000487628	Immunoglobulin kappa variable 3-20	IGKV3-20	0	0	0	0	0	0	1	1	0	0	0	0	1	1	0	1	0	0	0	0	0	0	0	0	1	2	0	1	0	0	7407000	817310	1139300	649350	697580	381690	636500
2912	ENSP00000357722;ENSP00000357721	S100A8	ENSP00000357721;ENSP00000357722	2912	2912	10834	ENSP00000357722	S100 calcium binding protein A8	S100A8	0	0	0	0	1	0	1	1	1	1	2	2	1	1	1	0	0	0	0	0	0	0	0	0	1	0	1	1	1	0	19794000	214350		1453600	1449800	1100800
330	ENSP00000227667;ENSP00000486182;ENSP00000364494	APOC3	ENSP00000227667;ENSP00000364494;ENSP00000486182	330	330	10852	ENSP00000227667	Apolipoprotein C-III	APOC3	0	0	0	0	0	0	0	0	0	1	0	0	0	0	1	1	0	0	0	0	0	0	0	0	0	0	0	1	0	0	1199800
3693	ENSP00000417136;ENSP00000488087;ENSP00000419300	IGKV2-24;IGKV2D-24	ENSP00000417136	3693	3693	13079	ENSP00000417136	Immunoglobulin kappa variable 2D-24 (non-functional)	IGKV2D-24	0	0	0	0	0	0	0	1	2	1	0	0	0	0	0	1	0	0	0	0	0	0	0	0	0	0	1	1	0	0	3833800				818740
796	ENSP00000261267;ENSP00000449969;ENSP00000449898	LYZ	ENSP00000261267;ENSP00000449898;ENSP00000449969	796	796	16537	ENSP00000261267	Lysozyme	LYZ	0	0	0	0	0	0	1	1	1	1	1	1	1	1	2	1	0	0	0	0	0	0	0	0	1	0	2	2	0	0	10658000	504120		1599400	1061900	359440	237700
2030	ENSP00000368130;ENSP00000342676;ENSP00000340656;ENSP00000319778	AURKAIP1	ENSP00000319778;ENSP00000340656;ENSP00000342676;ENSP00000368130	2030	2030	22354	ENSP00000368130	Aurora kinase A interacting protein 1	AURKAIP1	0	0	0	0	0	0	0	0	0	0	0	0	0	0	0	1	0	0	0	0	0	0	0	0	0	0	0	0	0	0	180670
3366	ENSP00000458847;ENSP00000460793;ENSP00000461740;ENSP00000371715	ZG16B	ENSP00000371715;ENSP00000458847;ENSP00000460793;ENSP00000461740	3366	3366	7369.5	ENSP00000458847	Zymogen granule protein 16B	ZG16B	0	0	0	0	0	0	0	1	0	0	0	0	0	0	1	0	0	0	0	0	0	0	0	0	0	0	0	0	0	0	800870				610070
1615	ENSP00000461985;ENSP00000301659	GSDMA	ENSP00000301659;ENSP00000461985	1615	1615	17791	ENSP00000461985	Gasdermin A	GSDMA	0	0	0	0	0	0	0	1	0	1	0	0	1	1	1	2	0	0	0	0	0	0	0	0	1	0	2	1	0	0	899730				98564		79183
993	ENSP00000264474;ENSP00000418891	CSTA	ENSP00000264474;ENSP00000418891	993	993	11006	ENSP00000264474	Cystatin A (stefin A)	CSTA	0	0	0	0	0	0	0	0	0	0	1	1	0	0	2	1	0	0	0	0	0	0	0	0	0	1	0	1	0	0	5745200		185920
1416	ENSP00000292401;ENSP00000396093;ENSP00000389942	AZGP1	ENSP00000292401;ENSP00000396093	1416	1416	34258	ENSP00000292401	Alpha-2-glycoprotein 1, zinc-binding	AZGP1	0	0	0	0	0	0	2	3	1	1	1	1	0	2	1	1	0	0	0	0	0	0	0	0	1	1	2	1	0	0	3444700	116290	107810	505120	609000		251210
16	ENSP00000448220;CON__P19013;ENSP00000449755;ENSP00000447320	CON__P19013;KRT4	CON__P19013;ENSP00000448220	16;22;586;1834	16	56143	ENSP00000448220	Keratin 4, type II	KRT4	0	0	0	0	0	0	5	2	0	0	1	0	0	1	2	0	0	0	0	0	0	0	0	0	1	0	0	0	0	0	2395300	76645	26871	760510	716250	85172	78644
3867	ENSP00000475216	KPRP	ENSP00000475216	3867	3867	64135	ENSP00000475216	Keratinocyte proline-rich protein	KPRP	0	0	0	0	1	0	5	2	1	1	1	2	1	0	3	3	0	0	0	0	0	0	0	0	3	4	3	5	0	0	4183900	416930	368530	1187900	187840	64281
586	ENSP00000252252	KRT6B	ENSP00000252252	16;22;585;586;1834	586	60066	ENSP00000252252	Keratin 6B, type II	KRT6B	0	0	0	0	0	0	1	0	0	0	0	0	0	1	1	1	0	0	0	0	0	0	0	0	1	0	1	1	0	0	622080	55117		125760			48371
703	ENSP00000257197;ENSP00000257198	DSC1	ENSP00000257197;ENSP00000257198	703	703	93834	ENSP00000257197	Desmocollin 1	DSC1	0	0	0	0	0	1	1	1	2	2	0	0	1	1	1	1	0	0	0	0	0	0	0	0	3	2	1	2	1	1	1535300	226500	185930	52685	31331		55160
2709	ENSP00000352264	CD2AP	ENSP00000352264	2709	2709	71450	ENSP00000352264	CD2-associated protein	CD2AP	0	0	0	0	0	0	0	0	0	0	1	1	0	0	1	1	0	0	0	0	0	0	0	0	0	0	0	0	1	1	564500
706	ENSP00000366109;ENSP00000257497;ENSP00000412489;ENSP00000414013	ANXA1	ENSP00000257497;ENSP00000366109;ENSP00000412489;ENSP00000414013	706	706	38714	ENSP00000366109	Annexin A1	ANXA1	0	0	0	0	0	0	2	1	0	0	1	2	1	0	1	2	1	0	0	0	0	0	0	0	0	0	0	0	0	0	808400			141730	208360
3601	ENSP00000393417	CASP14	ENSP00000393417	3601	3601	27679	ENSP00000393417	Caspase 14, apoptosis-related cysteine peptidase	CASP14	0	0	0	0	0	0	1	2	0	0	0	0	0	0	1	0	0	0	0	0	0	0	0	0	1	0	1	1	0	0	665040	52048		163100	258930
3352	ENSP00000370867	TGM3	ENSP00000370867	3352	3352	76631	ENSP00000370867	Transglutaminase 3	TGM3	0	0	0	0	0	0	1	0	0	0	0	0	0	1	1	1	0	0	0	0	0	0	0	0	0	1	1	1	0	0	310000		53459	64277			35509
109	ENSP00000206765;ENSP00000439446	TGM1	ENSP00000206765;ENSP00000439446	109	109	89786	ENSP00000206765	Transglutaminase 1	TGM1	0	0	0	0	0	0	0	0	1	0	0	0	0	0	0	1	0	0	0	0	0	0	0	0	0	0	0	2	0	0	76945
1261	ENSP00000308931;ENSP00000435726;ENSP00000432119;ENSP00000278856;ENSP00000432113;ENSP00000439541;ENSP00000438700;ENSP00000440612	WDR74	ENSP00000278856;ENSP00000308931;ENSP00000432113;ENSP00000432119;ENSP00000435726	1261	1261	40207	ENSP00000308931	WD repeat domain 74	WDR74	0	0	0	0	0	0	0	0	0	0	1	2	0	0	0	1	0	0	0	0	0	0	0	0	0	0	0	0	0	0	111830
792	ENSP00000446364;ENSP00000440861;ENSP00000261208	HAL	ENSP00000261208;ENSP00000440861;ENSP00000446364	792	792	49122	ENSP00000446364	Histidine ammonia-lyase	HAL	0	0	0	0	0	0	0	0	0	0	0	0	1	1	1	1	0	0	0	0	0	0	0	0	0	0	1	1	0	0	142890					14321	19094
585	ENSP00000252244	KRT1	ENSP00000252244	22;585;586;1834	585	66038	ENSP00000252244	Keratin 1, type II	KRT1	0	0	0	0	0	1	1	1	1	1	2	2	1	1	1	1	1	1	0	0	0	0	0	1	1	1	1	1	1	2	57819000	19058	1323600	2686300	2524500	11362000	3937200
702	ENSP00000257192;ENSP00000462666	DSG1	ENSP00000257192	702	702	113750	ENSP00000257192	Desmoglein 1	DSG1	0	0	0	0	1	0	9	9	6	3	6	6	5	5	9	7	2	0	0	0	0	0	0	0	5	8	10	10	3	4	12052000	692070	630490	1295500	1114400	424520	248080
521	ENSP00000246662	KRT9	ENSP00000246662	521	521	62064	ENSP00000246662	Keratin 9, type I	KRT9	0	0	0	0	0	0	0	1	0	1	2	0	1	1	0	1	0	1	0	0	0	0	0	0	0	0	1	1	2	0	1259800				63607	166350	121380
22	ENSP00000342710;CON__Q7Z794;ENSP00000448207	CON__Q7Z794;KRT77	CON__Q7Z794;ENSP00000342710	16;22;585;586;1834	22	61901	ENSP00000342710	Keratin 77, type II	KRT77	0	0	0	0	0	0	2	2	1	0	0	0	1	2	2	0	0	1	0	0	0	0	0	0	0	1	3	2	0	0	1140900		109020	170210	152300	97986	128070
1431	ENSP00000293371;ENSP00000406773	DCD	ENSP00000293371;ENSP00000406773	1431	1431	11284	ENSP00000293371	Dermcidin	DCD	0	0	0	0	1	1	1	1	2	2	2	2	1	1	1	1	0	1	0	0	0	0	0	0	1	2	1	1	0	1	61440000	1629100	1548000	7065800	2969400	1526700	1724900
757	ENSP00000418031;ENSP00000377620;ENSP00000340221;ENSP00000259708;ENSP00000410358;ENSP00000395806;ENSP00000417652;ENSP00000419102;ENSP00000420144;ENSP00000419634;ENSP00000418759;ENSP00000417620;ENSP00000419784	KLC4	ENSP00000259708;ENSP00000340221;ENSP00000377620;ENSP00000395806;ENSP00000410358;ENSP00000417652;ENSP00000418031	757	757	68639	ENSP00000418031	Kinesin light chain 4	KLC4	0	0	0	0	0	0	0	0	0	0	0	0	0	0	1	0	2	0	0	0	0	0	0	0	0	0	0	0	1	2	284810
3383	ENSP00000373370	FLG2	ENSP00000373370	3383	3383	248070	ENSP00000373370	Filaggrin family member 2	FLG2	0	0	0	0	0	0	2	1	1	0	2	1	0	0	1	1	1	1	0	0	0	0	0	0	1	0	2	2	1	1	937070	81352		32870	39246
1834	ENSP00000310861	KRT2	ENSP00000310861	16;22;585;586;1834	1834	65432	ENSP00000310861	Keratin 2, type II	KRT2	0	0	0	0	1	1	1	1	1	1	1	1	1	1	1	1	1	1	0	0	0	0	0	0	1	1	1	1	1	1	25139000	1397900	1593500	1955000	1321200	1717300	1140200
3301	ENSP00000369129;ENSP00000396591	DSP	ENSP00000369129;ENSP00000396591	3301	3301	331770	ENSP00000369129	Desmoplakin	DSP	0	0	0	0	1	4	7	11	7	7	11	13	3	5	9	8	9	9	0	1	0	0	0	0	10	10	11	14	7	9	3103000	120100	137380	150570	189320	26957	48928
1843	ENSP00000377508;ENSP00000377507;ENSP00000311113;ENSP00000401034;ENSP00000411449;ENSP00000394146;ENSP00000389886	JUP	ENSP00000311113;ENSP00000377507;ENSP00000377508	1843;2495	1843	81744	ENSP00000377508	Junction plakoglobin	JUP	0	0	0	0	5	1	3	5	3	4	5	5	4	3	6	7	5	5	0	0	0	0	1	1	5	6	7	8	6	5	13830000	370260	371250	290680	1221700	240840	116190
876	ENSP00000479815;ENSP00000347445;ENSP00000477570;ENSP00000262375;ENSP00000393970;ENSP00000487896;ENSP00000459088	DNAJA3	ENSP00000262375;ENSP00000347445;ENSP00000393970;ENSP00000477570;ENSP00000479815	876	876	49611	ENSP00000479815	DnaJ (Hsp40) homolog, subfamily A, member 3	DNAJA3	0	0	0	0	0	0	2	2	2	4	2	4	1	1	4	1	2	5	0	0	0	0	0	0	1	0	1	1	1	1	5981800			61391	226260	81167
711;1068;1096;3114;3630;3720	ENSP00000181839;ENSP00000243067;ENSP00000257904;ENSP00000265734;ENSP00000266970;ENSP00000297518;ENSP00000316889;ENSP00000340557;ENSP00000362361;ENSP00000393605;ENSP00000395872;ENSP00000397087;ENSP00000398880;ENSP00000400088;ENSP00000407720;ENSP00000410561;ENSP00000419782;ENSP00000446763;ENSP00000447274;ENSP00000447779;ENSP00000448098;ENSP00000448885;ENSP00000448963;ENSP00000449179;ENSP00000449391…	CDK4;CDK12;CDK13;CDK2;CDK3;CDK5;CDK6;CDK9;TEN1-CDK3	ENSP00000257904;ENSP00000446763;ENSP00000447274;ENSP00000447779;ENSP00000448098;ENSP00000448963;ENSP00000449179;ENSP00000266970;ENSP00000452514;ENSP00000243067;ENSP00000393605;ENSP00000397087;ENSP00000265734;ENSP00000419782;ENSP00000297518;ENSP00000362361;ENSP00000407720;ENSP00000398880;ENSP00000480835;ENSP00000484610;ENSP00000464641;ENSP00000340557;ENSP00000181839	711;1068;1096;3114;3466;3630;3720	711;1068;1096;3114;3630;3720	33729	ENSP00000257904_family	Family {Cyclin-dependent kinase 4}	CDK4;CDK12;CDK13;CDK2;CDK3;CDK5;CDK6;CDK9;TEN1-CDK3	0	0	0	0	4	2	0	0	2	4	14	13	0	0	0	1	15	15	0	0	0	0	2	2	0	0	0	0	9	16	40341790
142	ENSP00000216121;ENSP00000407851;ENSP00000403448;ENSP00000404227	NIPSNAP1	ENSP00000216121;ENSP00000407851	142	142	33310	ENSP00000216121	Nipsnap homolog 1 (C. elegans)	NIPSNAP1	0	0	0	0	1	1	3	1	4	5	4	3	1	3	2	3	4	5	0	0	0	0	0	1	4	4	7	7	8	8	31828000	819400	363810	1193700	317050	298760	302190
537	ENSP00000248553;ENSP00000414357;ENSP00000405285	HSPB1	ENSP00000248553;ENSP00000414357	537	537	22782	ENSP00000248553	Heat shock 27kDa protein 1	HSPB1	0	0	0	0	0	1	0	0	1	1	5	4	1	1	1	1	3	2	0	0	0	0	1	1	1	1	1	0	3	3	19181000	135230	168110			189650	114960
1491	ENSP00000296425;ENSP00000481886;ENSP00000429301	PGRMC2	ENSP00000296425;ENSP00000429301;ENSP00000481886	198;1491	1491	23818	ENSP00000296425	Progesterone receptor membrane component 2	PGRMC2	0	0	0	0	1	0	0	0	0	0	3	3	0	0	0	1	2	3	0	0	0	0	1	1	0	0	0	0	3	4	28518000
2853	ENSP00000420813;ENSP00000356348;ENSP00000356354;ENSP00000438247;ENSP00000356350;ENSP00000420804;ENSP00000417448;ENSP00000417112;ENSP00000418881	PCMT1	ENSP00000356348;ENSP00000356350;ENSP00000356354;ENSP00000420813;ENSP00000438247	2853	2853	30315	ENSP00000420813	Protein-L-isoaspartate (D-aspartate) O-methyltransferase	PCMT1	0	0	0	0	1	2	0	0	3	2	3	4	0	0	2	2	4	4	0	0	0	0	1	2	0	0	2	2	4	5	64098000
826	ENSP00000261714;ENSP00000468486;ENSP00000468681;ENSP00000462442;ENSP00000462353;ENSP00000466948;ENSP00000466527	BLMH	ENSP00000261714;ENSP00000462442;ENSP00000468486;ENSP00000468681	826	826	52562	ENSP00000261714	Bleomycin hydrolase	BLMH	0	0	0	0	0	0	0	0	0	0	3	5	0	0	0	1	3	2	0	0	0	0	0	0	0	0	0	0	3	2	3681700
1517	ENSP00000297258;ENSP00000379647	FABP5	ENSP00000297258;ENSP00000379647	1517	1517	15164	ENSP00000297258	Fatty acid binding protein 5 (psoriasis-associated)	FABP5	0	0	0	0	2	0	1	1	1	0	7	5	0	0	1	1	4	5	0	0	0	0	0	1	0	0	0	0	6	8	38998000			306770	278330
2800	ENSP00000355315	RPL39	ENSP00000355315	2800	2800	6406.6	ENSP00000355315	Ribosomal protein L39	RPL39	0	0	0	0	0	1	0	0	0	1	1	0	0	0	1	1	1	1	0	0	0	0	1	0	0	0	0	0	0	1	148660000
2026	ENSP00000319664;ENSP00000404020;ENSP00000400981	NUDC	ENSP00000319664	2026	2026	38242	ENSP00000319664	NudC nuclear distribution protein	NUDC	0	0	0	0	1	2	0	0	0	0	6	3	0	0	1	1	4	5	0	0	0	0	2	1	0	0	2	2	4	4	20965000
634	ENSP00000467587;ENSP00000464813;ENSP00000253788;ENSP00000466019;ENSP00000467939;ENSP00000468468	RPL27	ENSP00000253788;ENSP00000464813;ENSP00000466019;ENSP00000467587;ENSP00000467939	634	634	15798	ENSP00000467587	Ribosomal protein L27	RPL27	0	0	0	0	1	3	0	1	5	5	7	5	0	0	2	0	7	6	0	0	0	0	4	2	1	1	1	1	5	5	286050000	239580	357110
3096	ENSP00000362012;ENSP00000362010	ANXA7	ENSP00000362010;ENSP00000362012	3096	3096	50315	ENSP00000362012	Annexin A7	ANXA7	0	0	0	0	1	1	0	0	2	1	4	5	0	0	1	1	7	4	0	0	0	0	2	2	1	0	3	2	6	5	13792000
3273	ENSP00000367992;ENSP00000367969;ENSP00000391350;ENSP00000476193	ESD	ENSP00000367969;ENSP00000367992;ENSP00000391350	3273	3273	31462	ENSP00000367992	Esterase D	ESD	0	0	0	0	0	2	0	0	4	4	6	5	0	0	1	0	9	7	0	0	0	0	1	0	0	0	1	1	6	6	74347000
295	ENSP00000463985;ENSP00000464538;ENSP00000462938;ENSP00000225430;ENSP00000463329	RPL19	ENSP00000225430;ENSP00000462938;ENSP00000463329;ENSP00000463985;ENSP00000464538	295	295	23134	ENSP00000463985	Ribosomal protein L19	RPL19	0	0	0	0	1	1	1	1	3	2	3	3	0	0	1	1	4	4	0	0	0	0	1	1	1	0	1	1	2	3	134380000			374430	240770
3730	ENSP00000421592	ALYREF	ENSP00000421592	3730	3730	27557	ENSP00000421592	Aly/REF export factor	ALYREF	0	0	0	0	2	3	0	0	0	0	5	5	0	0	0	1	4	5	0	0	0	0	3	2	0	0	0	0	4	4	101620000
3170	ENSP00000363641;ENSP00000363639	TXN	ENSP00000363639;ENSP00000363641	3170	3170	11737	ENSP00000363641	Thioredoxin	TXN	0	0	0	0	1	0	0	0	0	0	6	5	0	0	0	1	4	6	0	0	0	0	1	0	0	0	0	0	5	5	71244000
3717	ENSP00000419425;ENSP00000479961;ENSP00000430817;ENSP00000427976;ENSP00000394670;ENSP00000405975;ENSP00000429251;ENSP00000485638;ENSP00000485206;ENSP00000464619;ENSP00000463419;ENSP00000463057;ENSP00000439444;ENSP00000358224;ENSP00000393845	AC243756.1;PPIA;PPIAL4A;PPIAL4C;PPIAL4D;PPIAL4E;PPIAL4F;PPIAL4G	ENSP00000394670;ENSP00000405975;ENSP00000419425;ENSP00000427976;ENSP00000430817;ENSP00000479961	3717	3717	18012	ENSP00000419425	Peptidylprolyl isomerase A (cyclophilin A)	PPIA	0	0	0	0	9	8	0	0	7	7	12	12	1	1	3	4	12	12	0	0	0	0	6	6	2	2	5	5	13	14	2333800000	563810	391580			169400	186680
3480	ENSP00000411352;ENSP00000387545;ENSP00000379342;ENSP00000346032;ENSP00000453556;ENSP00000453754;ENSP00000453859;ENSP00000453464;ENSP00000454096;ENSP00000453579;ENSP00000452921;ENSP00000452895;ENSP00000453841;ENSP00000453039;ENSP00000453663;ENSP00000452858;ENSP00000453694;ENSP00000453000;ENSP00000453356;ENSP00000453739;ENSP00000452981;ENSP00000452958;ENSP00000453770;ENSP00000453566;ENSP00000453925…	ANXA2	ENSP00000346032;ENSP00000379342;ENSP00000387545;ENSP00000411352;ENSP00000452895;ENSP00000452921;ENSP00000453464;ENSP00000453556;ENSP00000453579;ENSP00000453754;ENSP00000453859;ENSP00000454096	3480	3480	38604	ENSP00000411352	Annexin A2	ANXA2	0	0	0	0	3	7	2	1	5	4	12	11	1	2	0	1	12	14	0	0	0	0	6	5	2	3	2	1	13	11	58520000	104430	191250	311310	91097	119580	118910
3759	ENSP00000436110;ENSP00000435370;ENSP00000434440;ENSP00000431822	FAU	ENSP00000431822;ENSP00000434440;ENSP00000435370;ENSP00000436110	3759	3759	10905	ENSP00000436110	Finkel-Biskis-Reilly murine sarcoma virus (FBR-MuSV) ubiquitously expressed	FAU	0	0	0	0	1	3	1	1	2	2	2	2	1	0	0	1	3	3	0	0	0	0	2	1	1	1	2	2	2	3	178500000	1255000	670790	984870	687490	402220
2342	ENSP00000385679;ENSP00000384834;ENSP00000384457;ENSP00000338461;ENSP00000354468;ENSP00000403439	CYB5R3	ENSP00000338461;ENSP00000354468;ENSP00000384457;ENSP00000384834;ENSP00000385679;ENSP00000403439	2342	2342	31628	ENSP00000385679	Cytochrome b5 reductase 3	CYB5R3	0	0	0	0	1	3	0	0	2	2	4	4	0	0	1	0	5	4	0	0	0	0	1	2	1	0	1	1	7	4	70375000	195510
752	ENSP00000486088;ENSP00000437215;ENSP00000362671;ENSP00000259469	RPL35	ENSP00000259469;ENSP00000362671;ENSP00000437215;ENSP00000486088	752	752	10645	ENSP00000486088	Ribosomal protein L35	RPL35	0	0	0	0	1	2	0	0	1	1	3	1	0	0	1	1	2	2	0	0	0	0	2	2	0	0	0	1	1	3	240770000
2552	ENSP00000354021;ENSP00000346694;ENSP00000349101;ENSP00000478691	HNRNPA2B1	ENSP00000346694;ENSP00000349101;ENSP00000354021;ENSP00000478691	2552	2552	37429	ENSP00000354021	Heterogeneous nuclear ribonucleoprotein A2/B1	HNRNPA2B1	0	0	0	0	4	8	1	0	5	4	17	16	0	0	0	2	19	18	0	0	0	0	7	9	2	3	1	4	12	13	375670000	448310	445480	55773
3082	ENSP00000361626;ENSP00000484416;ENSP00000389639;ENSP00000405937	YBX1	ENSP00000361626;ENSP00000389639;ENSP00000484416	332;3082	3082	35924	ENSP00000361626	Y box binding protein 1	YBX1	0	0	0	0	0	0	0	1	0	0	3	4	0	0	1	1	4	4	0	0	0	0	0	0	0	0	0	1	2	4	87491000
488;1748;2381	ENSP00000244534;ENSP00000244573;ENSP00000307705;ENSP00000330074;ENSP00000339566;ENSP00000341214	HIST1H1E;HIST1H1A;HIST1H1B;HIST1H1C;HIST1H1D;HIST1H1T	ENSP00000307705;ENSP00000339566;ENSP00000244534	488;1748;2381	488;1748;2381	21865	ENSP00000307705_family	Family {Histone cluster 1, H1e}	HIST1H1E;HIST1H1A;HIST1H1B;HIST1H1C;HIST1H1D;HIST1H1T	0	0	0	0	2	2	1	1	3	1	6	5	3	2	2	3	9	8	0	0	0	0	4	3	1	3	0	3	6	7	1335796000	1437300	1315500	1881400	587710	2341330	1675300
128	ENSP00000385266;ENSP00000456090;ENSP00000215829;ENSP00000456969	SNRPD3	ENSP00000215829;ENSP00000385266;ENSP00000456090;ENSP00000456969	128	128	13291	ENSP00000385266	Small nuclear ribonucleoprotein D3 polypeptide 18kDa	SNRPD3	0	0	0	0	4	2	0	0	3	2	8	8	0	0	1	0	7	7	0	0	0	0	4	2	0	0	0	0	5	8	329600000
303	ENSP00000225655;ENSP00000465019;ENSP00000460363	PFN1	ENSP00000225655;ENSP00000465019	303	303	15054	ENSP00000225655	Profilin 1	PFN1	0	0	0	0	5	4	0	0	7	5	10	9	0	0	1	0	10	11	0	0	0	0	5	4	0	0	1	0	10	11	565990000
1489;1513;1655;2195	ENSP00000222690;ENSP00000296417;ENSP00000297012;ENSP00000303373;ENSP00000308405;ENSP00000321389;ENSP00000328484;ENSP00000332194;ENSP00000332790;ENSP00000340708;ENSP00000341094;ENSP00000351589;ENSP00000352119;ENSP00000352627;ENSP00000355656;ENSP00000358155;ENSP00000364310;ENSP00000366679;ENSP00000367022;ENSP00000370516;ENSP00000373730;ENSP00000406901;ENSP00000434024;ENSP00000438553;ENSP00000440902…	HIST1H2AH;H2AFJ;H2AFV;H2AFX;H2AFZ;HIST1H2AA;HIST1H2AB;HIST1H2AC;HIST1H2AD;HIST1H2AE;HIST1H2AG;HIST1H2AI;HIST1H2AJ;HIST1H2AK;HIST1H2AL;HIST1H2AM;HIST2H2AA3;HIST2H2AA4;HIST2H2AB;HIST2H2AC;HIST3H2A	ENSP00000328484;ENSP00000332194;ENSP00000341094;ENSP00000351589;ENSP00000352119;ENSP00000352627;ENSP00000358155;ENSP00000366679;ENSP00000373730;ENSP00000438553;ENSP00000440902;ENSP00000475814;ENSP00000482431;ENSP00000482538;ENSP00000483842;ENSP00000473534;ENSP00000367022;ENSP00000355656;ENSP00000321389;ENSP00000303373;ENSP00000308405;ENSP00000296417;ENSP00000340708;ENSP00000222690;ENSP00000406901…	1489;1513;1655;2195	1489;1513;1655;2195	13906	ENSP00000366679_family	Family {Histone cluster 1, H2ah}	HIST1H2AH;H2AFJ;H2AFV;H2AFX;H2AFZ;HIST1H2AA;HIST1H2AB;HIST1H2AC;HIST1H2AD;HIST1H2AE;HIST1H2AG;HIST1H2AI;HIST1H2AJ;HIST1H2AK;HIST1H2AL;HIST1H2AM;HIST2H2AA3;HIST2H2AA4;HIST2H2AB;HIST2H2AC;HIST3H2A	0	0	0	0	4	4	0	0	1	0	4	5	0	0	0	0	4	4	0	0	0	0	4	3	0	0	0	0	5	4	9073017000	988950	795580	3031080		522770
896	ENSP00000452240;ENSP00000451634;ENSP00000452574;ENSP00000262715	TEP1	ENSP00000262715;ENSP00000451634;ENSP00000452240;ENSP00000452574	896	896	18422	ENSP00000452240	Telomerase-associated protein 1	TEP1	0	0	0	0	0	0	0	0	1	0	0	0	0	0	0	0	0	0	0	0	0	0	0	0	0	0	0	0	0	0	9278800
3817	ENSP00000457443;ENSP00000454944;ENSP00000484709;ENSP00000483189;ENSP00000479796;ENSP00000485729;ENSP00000485523;ENSP00000457689;ENSP00000456953;ENSP00000483103;ENSP00000479963;ENSP00000478796	AC136352.4;POTEB;POTEB2;POTEB3	ENSP00000454944;ENSP00000456953;ENSP00000457443;ENSP00000457689;ENSP00000478796;ENSP00000479796;ENSP00000479963;ENSP00000483103;ENSP00000483189;ENSP00000484709;ENSP00000485523;ENSP00000485729	3817	3817	34215	ENSP00000457443	POTE ankyrin domain family, member B	POTEB	0	0	0	0	0	0	0	0	0	1	0	0	0	0	0	0	0	0	0	0	0	0	0	0	0	0	0	0	0	0	3368100
1062	ENSP00000325473;ENSP00000356819;ENSP00000356821;ENSP00000265605	ALDH8A1	ENSP00000265605;ENSP00000325473;ENSP00000356819;ENSP00000356821	1062	1062	17809	ENSP00000325473	Aldehyde dehydrogenase 8 family, member A1	ALDH8A1	0	0	0	0	0	0	0	0	1	0	0	0	0	0	0	0	0	0	0	0	0	0	0	0	0	0	0	0	0	0	1598700
3407	ENSP00000487761;ENSP00000375018;ENSP00000488526;ENSP00000487902;ENSP00000375041;ENSP00000375036;ENSP00000488753;ENSP00000488600;ENSP00000488205;ENSP00000487655;ENSP00000474814;ENSP00000474524;ENSP00000474013;ENSP00000394447;ENSP00000375024	CH17-60O17.7;IGHV3-23;IGHV3-30;IGHV3-33;IGHV3-53;IGHV3-66;IGHV3-74;IGHV3OR16-12;IGHV3OR16-13	ENSP00000375018;ENSP00000375024;ENSP00000375036;ENSP00000375041;ENSP00000394447;ENSP00000474013;ENSP00000474524;ENSP00000474814;ENSP00000487655;ENSP00000487761;ENSP00000487902;ENSP00000488205;ENSP00000488526;ENSP00000488600;ENSP00000488753	3407	3407	12582	ENSP00000487761	Immunoglobulin heavy variable 3-23	IGHV3-23	0	0	0	0	0	0	2	1	1	0	0	0	1	2	0	0	0	0	0	0	0	0	0	0	2	0	0	0	0	0	8414800	1251000		3580200	814890	1251300	368250
2212	ENSP00000470841;ENSP00000329471	KDELR1	ENSP00000329471;ENSP00000470841	2212	2212	17486	ENSP00000470841	KDEL (Lys-Asp-Glu-Leu) endoplasmic reticulum protein retention receptor 1	KDELR1	0	0	0	0	0	0	0	0	1	1	0	0	0	0	0	0	1	1	0	0	0	0	0	0	0	0	0	0	1	1	6923800
2485	ENSP00000343905;ENSP00000346160	DUSP19	ENSP00000343905;ENSP00000346160	2485	2485	18296	ENSP00000343905	Dual specificity phosphatase 19	DUSP19	0	0	0	0	0	0	0	0	0	1	0	0	0	0	0	0	0	0	0	0	0	0	0	0	0	0	0	0	0	0	460170
1131	ENSP00000468677;ENSP00000269097	G6PC3	ENSP00000269097;ENSP00000468677	1131	1131	27607	ENSP00000468677	Glucose 6 phosphatase, catalytic, 3	G6PC3	0	0	0	0	0	0	0	0	0	1	0	0	0	0	0	0	0	0	0	0	0	0	0	0	0	0	0	0	0	0	371230
2034	ENSP00000319992	TMEM11	ENSP00000319992	2034	2034	21541	ENSP00000319992	Transmembrane protein 11	TMEM11	0	0	0	0	0	1	0	0	0	1	0	0	0	0	0	0	1	0	0	0	0	0	1	0	0	0	0	0	1	1	2691400
3849	ENSP00000469878	SHKBP1	ENSP00000469878	3849	3849	15423	ENSP00000469878	SH3KBP1 binding protein 1	SHKBP1	0	0	0	0	0	0	0	0	1	0	0	0	0	0	0	0	0	0	0	0	0	0	0	0	0	0	0	0	0	0	295500
110	ENSP00000209728	CDC6	ENSP00000209728	110	110	62720	ENSP00000209728	Cell division cycle 6	CDC6	0	0	0	0	0	0	0	0	0	1	0	0	0	0	0	0	0	0	0	0	0	0	0	0	0	0	0	0	0	0	222920
463	ENSP00000399896;ENSP00000394631;ENSP00000393746;ENSP00000241502	FYTTD1	ENSP00000241502;ENSP00000393746;ENSP00000394631;ENSP00000399896	463	463	19849	ENSP00000399896	Forty-two-three domain containing 1	FYTTD1	0	0	0	0	0	0	0	0	1	1	0	0	0	0	0	0	0	0	0	0	0	0	0	0	0	0	0	0	0	0	448530
2586	ENSP00000347924	SFXN4	ENSP00000347924	2586	2586	37998	ENSP00000347924	Sideroflexin 4	SFXN4	0	0	0	0	0	0	0	0	3	2	0	0	0	0	0	0	1	1	0	0	0	0	0	0	0	0	0	0	2	1	836840
747	ENSP00000386716;ENSP00000389701;ENSP00000409371;ENSP00000259239;ENSP00000386411	IMP4	ENSP00000259239;ENSP00000386411;ENSP00000386716;ENSP00000389701;ENSP00000409371	747	747	19619	ENSP00000386716	IMP4, U3 small nucleolar ribonucleoprotein	IMP4	0	0	0	0	0	0	0	0	1	0	0	0	0	0	0	0	0	0	0	0	0	0	0	0	0	0	0	0	1	1	755000
2646	ENSP00000413649;ENSP00000371931;ENSP00000349903;ENSP00000371939;ENSP00000487560;ENSP00000409667	SYNJ1	ENSP00000349903;ENSP00000371931;ENSP00000371939;ENSP00000409667;ENSP00000413649;ENSP00000487560	2646	2646	77594	ENSP00000413649	Synaptojanin 1	SYNJ1	0	0	0	0	0	0	0	0	0	1	0	0	0	0	0	0	0	0	0	0	0	0	0	0	0	0	0	1	0	0	162690
3005	ENSP00000359799	DNAJB4	ENSP00000359799	646;3005	3005	37806	ENSP00000359799	DnaJ (Hsp40) homolog, subfamily B, member 4	DNAJB4	0	0	0	0	0	0	0	0	1	0	0	0	0	0	0	0	1	0	0	0	0	0	0	0	0	0	0	0	0	0	540460
928	ENSP00000263276;ENSP00000317904;ENSP00000470072	GYS1	ENSP00000263276;ENSP00000317904	928	928	76482	ENSP00000263276	Glycogen synthase 1 (muscle)	GYS1	0	0	0	0	0	0	0	0	1	1	0	0	0	0	0	0	0	1	0	0	0	0	0	0	0	0	0	0	3	2	1034800
2143	ENSP00000364927;ENSP00000364874;ENSP00000325333;ENSP00000364847	MAGED1	ENSP00000325333;ENSP00000364847;ENSP00000364874;ENSP00000364927	2143;2292	2143	86160	ENSP00000364927	Melanoma antigen family D1	MAGED1	0	0	0	0	0	0	0	0	1	0	0	0	0	0	0	0	1	0	0	0	0	0	0	0	0	0	0	0	0	0	52177
3071	ENSP00000387730;ENSP00000361232;ENSP00000361226	DDX31	ENSP00000361226;ENSP00000361232;ENSP00000387730	3071	3071	83515	ENSP00000387730	DEAD (Asp-Glu-Ala-Asp) box polypeptide 31	DDX31	0	0	0	0	0	0	0	0	1	0	0	0	0	0	0	0	1	1	0	0	0	0	0	0	0	0	0	0	0	0	104240
3844	ENSP00000468379	LONP1	ENSP00000468379	3790;3836;3844	3844	27843	ENSP00000468379	Lon peptidase 1, mitochondrial	LONP1	0	0	0	0	0	0	0	0	1	0	0	0	0	0	0	0	0	0	0	0	0	0	0	0	0	0	0	0	0	0	33450
1849	ENSP00000311401	DENND6A	ENSP00000311401	1849	1849	69574	ENSP00000311401	DENN/MADD domain containing 6A	DENND6A	0	0	0	0	0	0	0	0	1	1	0	0	0	0	0	0	0	0	0	0	0	0	0	0	0	0	0	0	1	0	174650
579	ENSP00000398591;ENSP00000251849;ENSP00000401888;ENSP00000366244;ENSP00000290277	ARAF;RAF1	ENSP00000251849;ENSP00000398591;ENSP00000401888	579	579	59741	ENSP00000398591	Raf-1 proto-oncogene, serine/threonine kinase	RAF1	0	0	0	0	0	0	0	0	0	1	0	0	0	0	0	0	1	1	0	0	0	0	0	0	0	0	0	0	2	1	230020
204	ENSP00000397068;ENSP00000364888;ENSP00000218789;ENSP00000418067;ENSP00000417596;ENSP00000364875;ENSP00000364891;ENSP00000325994;ENSP00000364893;ENSP00000445384	ARHGEF7	ENSP00000218789;ENSP00000325994;ENSP00000364875;ENSP00000364888;ENSP00000364891;ENSP00000364893;ENSP00000397068;ENSP00000417596;ENSP00000418067;ENSP00000445384	204	204	73139	ENSP00000397068	Rho guanine nucleotide exchange factor (GEF) 7	ARHGEF7	0	0	0	0	0	0	0	0	1	0	2	1	0	0	0	0	0	1	0	0	0	0	0	0	0	0	0	0	0	1	21569000
3553	ENSP00000385380;ENSP00000419184;ENSP00000408122;ENSP00000487434	SMYD3	ENSP00000385380;ENSP00000408122;ENSP00000419184;ENSP00000487434	3553	3553	20787	ENSP00000385380	SET and MYND domain containing 3	SMYD3	0	0	0	0	0	0	0	0	0	1	1	0	0	0	0	0	1	0	0	0	0	0	0	0	0	0	0	0	1	1	3035500
2826	ENSP00000355740;ENSP00000355741;ENSP00000355739	ADCK3	ENSP00000355739;ENSP00000355740;ENSP00000355741	2826	2826	66626	ENSP00000355740	AarF domain containing kinase 3	ADCK3	0	0	0	0	0	0	0	0	2	1	2	2	0	0	0	0	1	3	0	0	0	0	1	0	0	0	0	0	4	1	2204700
3256	ENSP00000439155;ENSP00000367134;ENSP00000379839;ENSP00000445117;ENSP00000414760;ENSP00000437765	GNE	ENSP00000367134;ENSP00000379839;ENSP00000414760;ENSP00000437765;ENSP00000439155;ENSP00000445117	3256	3256	79274	ENSP00000439155	Glucosamine (UDP-N-acetyl)-2-epimerase/N-acetylmannosamine kinase	GNE	0	0	0	0	1	0	0	0	0	1	1	0	0	0	0	0	2	1	0	0	0	0	0	0	0	0	0	0	1	1	514490
1717	ENSP00000341903;ENSP00000376130;ENSP00000376132;ENSP00000306382;ENSP00000401324;ENSP00000408454;ENSP00000388140;ENSP00000387610;ENSP00000399459;ENSP00000451033;ENSP00000393392;ENSP00000300119	MYO1A;MYO1B	ENSP00000306382;ENSP00000341903;ENSP00000376130;ENSP00000376132	1717	1717	124950	ENSP00000341903	Myosin IB	MYO1B	0	0	0	0	0	0	0	0	4	3	1	1	0	0	0	0	3	0	0	0	0	0	0	0	0	0	0	0	1	1	545530
1893	ENSP00000313050;ENSP00000409266;ENSP00000406855;ENSP00000401185;ENSP00000406336;ENSP00000398498	GBAS	ENSP00000313050;ENSP00000406855;ENSP00000409266	1893	1893	33742	ENSP00000313050	Glioblastoma amplified sequence	GBAS	0	0	0	0	0	1	0	1	4	3	5	3	0	1	0	0	5	4	0	0	0	0	1	0	2	2	2	1	5	5	15570000	164610	267150				93736
2802	ENSP00000355340;ENSP00000480718;ENSP00000388017;ENSP00000309749;ENSP00000370980;ENSP00000216099	APOBEC3C;APOBEC3D;APOBEC3F	ENSP00000216099;ENSP00000309749;ENSP00000355340;ENSP00000370980;ENSP00000388017;ENSP00000480718	2802	2802	22826	ENSP00000355340	Apolipoprotein B mRNA editing enzyme, catalytic polypeptide-like 3C	APOBEC3C	0	0	0	0	0	0	0	0	0	1	0	1	0	0	0	0	1	0	0	0	0	0	0	0	0	0	0	0	0	0	773400
3061	ENSP00000487537;ENSP00000419853;ENSP00000487188;ENSP00000361059;ENSP00000486049;ENSP00000361057;ENSP00000486869;ENSP00000446061;ENSP00000486393;ENSP00000486033;ENSP00000483216;ENSP00000481666	SURF4	ENSP00000361057;ENSP00000361059;ENSP00000419853;ENSP00000446061;ENSP00000486049;ENSP00000486869;ENSP00000487188;ENSP00000487537	3061	3061	17970	ENSP00000487537	Homo sapiens surfeit 4 (SURF4), transcript variant 2, mRNA.	SURF4	0	0	0	0	0	0	0	0	3	3	2	1	0	0	0	0	2	1	0	0	0	0	0	0	0	0	0	0	1	2	24998000
1048	ENSP00000265395;ENSP00000390205	HIBADH	ENSP00000265395	1048	1048	35329	ENSP00000265395	3-hydroxyisobutyrate dehydrogenase	HIBADH	0	0	0	0	0	1	0	0	1	0	3	3	0	0	0	0	3	2	0	0	0	0	1	0	0	0	0	0	5	5	8684700
2130	ENSP00000438948;ENSP00000324726;ENSP00000392451;ENSP00000365837;ENSP00000443969;ENSP00000440326;ENSP00000409705;ENSP00000445819;ENSP00000440179	PUS1	ENSP00000324726;ENSP00000365837;ENSP00000392451;ENSP00000438948	2130	2130	41729	ENSP00000438948	Pseudouridylate synthase 1	PUS1	0	0	0	0	0	0	0	0	1	0	1	1	0	0	0	0	0	1	0	0	0	0	0	0	0	0	0	0	3	1	790290
1773	ENSP00000384952;ENSP00000384579;ENSP00000308845	MRPS12	ENSP00000308845;ENSP00000384579;ENSP00000384952	1773	1773	15173	ENSP00000384952	Mitochondrial ribosomal protein S12	MRPS12	0	0	0	0	0	0	0	0	2	2	2	1	0	0	0	0	1	1	0	0	0	0	0	0	0	0	0	0	1	1	9859300
1911	ENSP00000443869;ENSP00000463999;ENSP00000313950;ENSP00000464031;ENSP00000462930;ENSP00000463636;ENSP00000462858;ENSP00000462207;ENSP00000462027;ENSP00000461981	AURKB	ENSP00000313950;ENSP00000443869;ENSP00000461981;ENSP00000462027;ENSP00000462207;ENSP00000462858;ENSP00000462930;ENSP00000463636;ENSP00000463999;ENSP00000464031	1911	1911	34760	ENSP00000443869	Aurora kinase B	AURKB	0	0	0	0	0	0	0	0	1	1	1	1	0	0	0	0	1	2	0	0	0	0	0	0	0	0	0	0	0	0	1060400
424	ENSP00000380245;ENSP00000296388;ENSP00000236040;ENSP00000361604;ENSP00000408056	P3H1	ENSP00000236040;ENSP00000296388;ENSP00000380245	424	424	78921	ENSP00000380245	Prolyl 3-hydroxylase 1	P3H1	0	0	0	0	0	0	0	0	0	1	3	3	0	0	0	0	2	2	0	0	0	0	0	0	0	0	0	0	1	2	1521300
2127	ENSP00000464741;ENSP00000324527;ENSP00000464305	MYO1D	ENSP00000324527;ENSP00000464305;ENSP00000464741	2127	2127	106010	ENSP00000464741	Myosin ID	MYO1D	0	0	0	0	0	0	0	0	2	1	1	0	0	0	0	0	1	2	0	0	0	0	0	0	0	0	0	0	0	0	203630
1665	ENSP00000431653;ENSP00000374467;ENSP00000303960	ABCC8	ENSP00000303960;ENSP00000374467;ENSP00000431653	1665	1665	111970	ENSP00000431653	ATP-binding cassette, sub-family C (CFTR/MRP), member 8	ABCC8	0	0	0	0	0	0	1	1	1	1	1	1	0	0	0	0	0	0	0	0	0	0	0	0	0	0	0	0	0	0	15949000			3023200	2539000
3659	ENSP00000406598	C4ORF27	ENSP00000406598	3659	3659	39436	ENSP00000406598	Chromosome 4 open reading frame 27	C4ORF27	0	0	0	0	0	0	0	0	1	0	0	1	0	0	0	0	4	2	0	0	0	0	0	0	0	0	0	0	2	1	1076700
69	ENSP00000459083;ENSP00000158771	DERL2	ENSP00000158771;ENSP00000459083	69	69	18038	ENSP00000459083	Derlin 2	DERL2	0	0	0	0	0	0	0	0	1	1	1	1	0	0	0	0	1	1	0	0	0	0	0	0	0	0	0	0	1	1	11715000
222	ENSP00000457766;ENSP00000457340;ENSP00000457339;ENSP00000454453;ENSP00000219789;ENSP00000455042	CDIPT	ENSP00000219789;ENSP00000454453;ENSP00000455042;ENSP00000457339;ENSP00000457340;ENSP00000457766	222	222	17335	ENSP00000457766	CDP-diacylglycerol--inositol 3-phosphatidyltransferase	CDIPT	0	0	0	0	0	0	0	0	1	1	1	1	0	0	0	0	0	0	0	0	0	0	0	0	0	0	0	0	0	0	3494400
754	ENSP00000430086;ENSP00000429199;ENSP00000389965;ENSP00000384289;ENSP00000259512	DERL1	ENSP00000259512;ENSP00000384289;ENSP00000389965;ENSP00000429199;ENSP00000430086	754	754	17221	ENSP00000430086	Derlin 1	DERL1	0	0	0	0	0	1	0	0	1	1	1	1	0	0	0	0	1	0	0	0	0	0	0	1	0	0	0	0	1	0	9631200
3830	ENSP00000480129;ENSP00000461930	MRPS21	ENSP00000461930;ENSP00000480129	3830	3830	10688	ENSP00000480129	Mitochondrial ribosomal protein S21	MRPS21	0	0	0	0	0	0	0	0	1	1	1	0	0	0	0	0	1	1	0	0	0	0	0	0	0	0	0	0	0	1	3064300
604	ENSP00000486639;ENSP00000485839;ENSP00000480897;ENSP00000252711;ENSP00000486091;ENSP00000385697;ENSP00000487517;ENSP00000302321;ENSP00000486593;ENSP00000383975;ENSP00000486057;ENSP00000411527;ENSP00000486296;ENSP00000408055;ENSP00000485694;ENSP00000403080;ENSP00000486728;ENSP00000408224	NDUFA10	ENSP00000252711;ENSP00000302321;ENSP00000385697;ENSP00000480897;ENSP00000485839;ENSP00000486091;ENSP00000486639;ENSP00000487517	604	604	40750	ENSP00000486639	NADH dehydrogenase (Ubiquinone) 1 alpha subcomplex, 10, 42kDa, isoform CRA_b	NDUFA10	0	0	0	0	0	1	0	0	4	3	2	2	0	0	0	0	3	3	0	0	0	0	0	1	0	0	0	0	3	2	14909000
2578	ENSP00000384739;ENSP00000347717;ENSP00000435047;ENSP00000435668;ENSP00000436007;ENSP00000432589;ENSP00000435707;ENSP00000435011	DHCR7	ENSP00000347717;ENSP00000384739;ENSP00000435047	2578	2578	54489	ENSP00000384739	7-dehydrocholesterol reductase	DHCR7	0	0	0	0	0	1	0	0	2	2	1	1	0	0	0	0	3	2	0	0	0	0	0	0	0	0	0	0	0	0	3452600
3498	ENSP00000470952;ENSP00000380557	AKAP8L	ENSP00000380557;ENSP00000470952	3498	3498	65220	ENSP00000470952	A kinase (PRKA) anchor protein 8-like	AKAP8L	0	0	0	0	0	0	0	0	1	2	0	2	0	0	0	0	1	1	0	0	0	0	0	1	0	0	0	0	0	1	1079600
1086	ENSP00000383926;ENSP00000266263;ENSP00000415178	MTFP1;RP4-539M6.19	ENSP00000266263;ENSP00000383926;ENSP00000415178	1086	1086	15556	ENSP00000383926	Mitochondrial fission process 1	MTFP1	0	0	0	0	0	0	0	0	1	0	1	1	0	0	0	0	1	1	0	0	0	0	1	1	0	0	0	0	0	1	2526700
3433	ENSP00000435376;ENSP00000376808	CUL5	ENSP00000376808;ENSP00000435376	3433	3433	90954	ENSP00000435376	Cullin 5	CUL5	0	0	0	0	0	0	0	0	0	1	1	0	0	0	0	0	1	1	0	0	0	0	0	0	0	0	0	0	2	2	401350
2529	ENSP00000370574;ENSP00000370569;ENSP00000351021;ENSP00000346027;ENSP00000434298;ENSP00000471695	RPL21	ENSP00000346027;ENSP00000351021;ENSP00000370569;ENSP00000370574;ENSP00000434298;ENSP00000471695	2529	2529	18565	ENSP00000370574	Ribosomal protein L21	RPL21	0	0	0	0	1	2	0	0	2	2	2	3	0	0	0	0	3	3	0	0	0	0	2	2	0	0	0	0	3	3	280350000
2292	ENSP00000364777;ENSP00000353252;ENSP00000423848;ENSP00000335385;ENSP00000472118;ENSP00000421861;ENSP00000423971	MAGED4;MAGED4B	ENSP00000335385;ENSP00000353252;ENSP00000364777;ENSP00000421861;ENSP00000423848;ENSP00000423971;ENSP00000472118	2143;2292	2292	81083	ENSP00000364777	Melanoma antigen family D4	MAGED4	0	0	0	0	0	0	0	0	1	0	1	0	0	0	0	0	0	0	0	0	0	0	0	0	0	0	0	0	0	0	57476
807	ENSP00000261424;ENSP00000371321;ENSP00000422129	RFC1	ENSP00000261424;ENSP00000371321;ENSP00000422129	807	807	128180	ENSP00000261424	Replication factor C (activator 1) 1, 145kDa	RFC1	0	0	0	0	0	0	0	0	1	1	1	1	0	0	0	0	2	2	0	0	0	0	0	0	0	0	0	0	2	1	337260
567	ENSP00000437958;ENSP00000388749;ENSP00000251241	DHX40	ENSP00000251241;ENSP00000388749;ENSP00000437958	567	567	27938	ENSP00000437958	DEAH (Asp-Glu-Ala-His) box polypeptide 40	DHX40	0	0	0	0	0	0	0	0	1	1	1	1	0	0	0	0	1	0	0	0	0	0	0	0	0	0	0	0	1	1	1355200
3346	ENSP00000370736;ENSP00000476531	TMEM165	ENSP00000370736;ENSP00000476531	3346	3346	34905	ENSP00000370736	Transmembrane protein 165	TMEM165	0	0	0	0	0	0	0	0	1	1	1	1	0	0	0	0	3	2	0	0	0	0	0	0	0	0	0	0	0	1	1776500
1450	ENSP00000295006;ENSP00000413158	CAPN2	ENSP00000295006;ENSP00000413158	1450	1450	79994	ENSP00000295006	Calpain 2, (m/II) large subunit	CAPN2	0	0	0	0	1	0	0	0	0	2	5	3	0	0	0	0	6	5	0	0	0	0	0	0	0	0	0	0	6	6	4982100
2027	ENSP00000434495;ENSP00000432248;ENSP00000358233;ENSP00000319673;ENSP00000480007;ENSP00000480018;ENSP00000475253;ENSP00000433482	GPR89A;GPR89B	ENSP00000319673;ENSP00000358233;ENSP00000432248;ENSP00000433482;ENSP00000434495;ENSP00000475253;ENSP00000480007;ENSP00000480018	2027	2027	49986	ENSP00000434495	G protein-coupled receptor 89A	GPR89A	0	0	0	0	0	0	0	0	1	1	1	0	0	0	0	0	1	1	0	0	0	0	0	0	0	0	0	0	1	0	844480
2812	ENSP00000355540;ENSP00000355541;ENSP00000355538	HEATR1	ENSP00000355540;ENSP00000355541	2812	2812	233270	ENSP00000355540	HEAT repeat containing 1	HEATR1	0	0	0	0	0	0	0	0	3	2	4	6	0	0	0	0	4	6	0	0	0	0	0	1	0	0	0	0	3	4	1068900
2872	ENSP00000411309;ENSP00000441356;ENSP00000445315;ENSP00000356591	SOAT1	ENSP00000356591;ENSP00000411309;ENSP00000441356;ENSP00000445315	2872	2872	29892	ENSP00000411309	Sterol O-acyltransferase 1	SOAT1	0	0	0	0	1	0	0	0	2	1	1	1	0	0	0	0	1	1	0	0	0	0	1	1	0	0	0	0	1	1	7715300
3472	ENSP00000477389;ENSP00000484799;ENSP00000378857;ENSP00000413432;ENSP00000412195;ENSP00000387692;ENSP00000482289;ENSP00000395993;ENSP00000487056;ENSP00000414157;ENSP00000390740;ENSP00000477087	WDR6	ENSP00000378857;ENSP00000412195;ENSP00000413432;ENSP00000477389;ENSP00000484799	3472	3472	121720	ENSP00000477389	WD repeat domain 6	WDR6	0	0	0	0	0	0	0	0	3	4	5	6	0	0	0	0	5	6	0	0	0	0	0	0	0	0	0	0	3	3	4654100
1440	ENSP00000436679;ENSP00000294172;ENSP00000435742;ENSP00000453885;ENSP00000477375;ENSP00000432530;ENSP00000431381	NXF1	ENSP00000294172;ENSP00000435742;ENSP00000436679;ENSP00000453885	1440	1440	70182	ENSP00000436679	Nuclear RNA export factor 1	NXF1	0	0	0	0	0	0	0	0	4	3	5	4	0	0	0	0	5	5	0	0	0	0	0	0	0	0	0	0	7	5	5358300
3064	ENSP00000361084	MRPL14	ENSP00000361084	3064	3064	15947	ENSP00000361084	Mitochondrial ribosomal protein L14	MRPL14	0	0	0	0	0	0	0	0	0	1	0	1	0	0	0	0	2	2	0	0	0	0	0	0	0	0	0	0	1	1	3250500
1598	ENSP00000346969;ENSP00000460316;ENSP00000300851;ENSP00000326135;ENSP00000378426;ENSP00000431371	RP11-196G11.1;VKORC1	ENSP00000300851;ENSP00000326135;ENSP00000346969;ENSP00000378426;ENSP00000431371;ENSP00000460316	1598	1598	9874.5	ENSP00000346969	Vitamin K epoxide reductase complex, subunit 1	VKORC1	0	0	0	0	0	1	0	0	1	1	1	0	0	0	0	0	1	1	0	0	0	0	1	1	0	0	0	0	1	0	11152000
3004	ENSP00000359727	BAG2	ENSP00000359727	3004	3004	23772	ENSP00000359727	BCL2-associated athanogene 2	BAG2	0	0	0	0	1	1	0	0	4	4	5	4	0	0	0	0	2	1	0	0	0	0	0	1	0	0	0	0	5	2	11121000
1663	ENSP00000313705;ENSP00000393460;ENSP00000303758	LUZP1	ENSP00000303758;ENSP00000313705;ENSP00000393460	1663	1663	114590	ENSP00000313705	Leucine zipper protein 1	LUZP1	0	0	0	0	0	0	0	0	1	0	1	0	0	0	0	0	0	0	0	0	0	0	0	0	0	0	0	0	0	0	24986
2862	ENSP00000400722;ENSP00000356480;ENSP00000356479	RNF2	ENSP00000356479;ENSP00000356480;ENSP00000400722	2862	2862	27277	ENSP00000400722	Ring finger protein 2	RNF2	0	0	0	0	0	0	0	0	0	0	2	1	0	0	0	0	1	2	0	0	0	0	0	0	0	0	0	0	0	2	4640100
1288	ENSP00000418056;ENSP00000419169;ENSP00000281273;ENSP00000420682	QTRTD1	ENSP00000281273;ENSP00000418056;ENSP00000419169;ENSP00000420682	1288	1288	33471	ENSP00000418056	Queuine tRNA-ribosyltransferase domain containing 1	QTRTD1	0	0	0	0	1	0	0	0	1	2	1	1	0	0	0	0	2	1	0	0	0	0	0	1	0	0	0	0	2	1	3703000
400	ENSP00000406424;ENSP00000233379;ENSP00000410470;ENSP00000272610;ENSP00000390528;ENSP00000405148	FAHD2A;FAHD2B	ENSP00000233379;ENSP00000272610;ENSP00000406424;ENSP00000410470	400	400	34596	ENSP00000406424	Fumarylacetoacetate hydrolase domain containing 2A	FAHD2A	0	0	0	0	0	1	0	0	1	0	2	3	0	0	0	0	4	3	0	0	0	0	0	0	0	0	0	0	5	5	6929600
3412	ENSP00000375730;ENSP00000470037;ENSP00000477755;ENSP00000470768;ENSP00000485546	RPL13A	ENSP00000375730;ENSP00000470037;ENSP00000477755	3412	3412	23577	ENSP00000375730	Ribosomal protein L13a	RPL13A	0	0	0	0	2	2	0	0	7	6	4	3	0	0	0	0	7	7	0	0	0	0	2	2	0	0	0	0	6	5	113640000
1024	ENSP00000417530;ENSP00000265044;ENSP00000420641	SSR3	ENSP00000265044;ENSP00000417530;ENSP00000420641	1024	1024	20161	ENSP00000417530	Signal sequence receptor, gamma (translocon-associated protein gamma)	SSR3	0	0	0	0	1	1	0	0	1	1	1	1	0	0	0	0	2	1	0	0	0	0	0	1	0	0	1	0	1	1	45338000
3765	ENSP00000432976;ENSP00000435737;ENSP00000435311;ENSP00000436852;ENSP00000435807	PICALM	ENSP00000432976;ENSP00000435311;ENSP00000435737;ENSP00000435807;ENSP00000436852	2607;3765	3765	27704	ENSP00000432976	Phosphatidylinositol binding clathrin assembly protein	PICALM	0	0	0	0	0	0	0	0	1	0	1	1	0	0	0	0	1	1	0	0	0	0	0	0	0	0	0	0	0	0	2708100
771	ENSP00000479973;ENSP00000260585;ENSP00000391804	EPT1	ENSP00000260585;ENSP00000391804;ENSP00000479973	771	771	45078	ENSP00000479973	Ethanolaminephosphotransferase 1	EPT1	0	0	0	0	0	0	0	0	1	1	1	1	0	0	0	0	2	2	0	0	0	0	0	0	0	0	0	0	2	1	4385900
3599	ENSP00000399882;ENSP00000398622;ENSP00000409065;ENSP00000392913;ENSP00000393773;ENSP00000411883;ENSP00000415536	POLR2H	ENSP00000392913;ENSP00000393773;ENSP00000398622;ENSP00000399882;ENSP00000409065;ENSP00000411883;ENSP00000415536	3599	3599	12958	ENSP00000399882	Polymerase (RNA) II (DNA directed) polypeptide H	POLR2H	0	0	0	0	0	0	0	0	1	1	2	0	0	0	0	0	2	2	0	0	0	0	0	0	0	0	0	0	0	2	5552800
862	ENSP00000262177;ENSP00000488740;ENSP00000488263;ENSP00000400665;ENSP00000397556;ENSP00000389599;ENSP00000391690;ENSP00000396240;ENSP00000403407;ENSP00000415201;ENSP00000410643;ENSP00000396267;ENSP00000417418;ENSP00000316053	DNAJB6;DNAJB8	ENSP00000262177;ENSP00000397556;ENSP00000400665;ENSP00000488263;ENSP00000488740	862	862	36087	ENSP00000262177	DnaJ (Hsp40) homolog, subfamily B, member 6	DNAJB6	0	0	0	0	1	0	0	0	1	0	0	1	0	0	0	0	2	1	0	0	0	0	0	0	0	0	0	0	2	0	2830800
824	ENSP00000261708	UTP6	ENSP00000261708	824	824	70193	ENSP00000261708	UTP6, small subunit (SSU) processome component, homolog	UTP6	0	0	0	0	0	0	0	0	2	1	1	0	0	0	0	0	1	1	0	0	0	0	0	0	0	0	0	0	2	3	409130
3218	ENSP00000365623;ENSP00000383911;ENSP00000347928	UBAC2	ENSP00000347928;ENSP00000365623;ENSP00000383911	3218	3218	34876	ENSP00000365623	UBA domain containing 2	UBAC2	0	0	0	0	0	0	0	0	2	2	2	2	0	0	0	0	1	1	0	0	0	0	0	0	0	0	0	0	1	1	1396000
2972	ENSP00000425951;ENSP00000421193;ENSP00000359106;ENSP00000359098;ENSP00000422979	COX7A2	ENSP00000359098;ENSP00000359106;ENSP00000421193;ENSP00000422979;ENSP00000425951	2972	2972	10264	ENSP00000425951	Cytochrome c oxidase subunit VIIa polypeptide 2 (liver)	COX7A2	0	0	0	0	1	0	0	0	2	1	1	2	0	0	0	0	1	1	0	0	0	0	0	1	0	0	0	0	1	0	25778000
3282	ENSP00000368460;ENSP00000387536	PDK3	ENSP00000368460;ENSP00000387536	3282	3282	46938	ENSP00000368460	Pyruvate dehydrogenase kinase, isozyme 3	PDK3	0	0	0	0	0	0	0	0	0	1	1	0	0	0	0	0	0	1	0	0	0	0	0	0	0	0	0	0	2	2	589070
82	ENSP00000419578;ENSP00000184266;ENSP00000417755;ENSP00000417714;ENSP00000419128	NDUFB4	ENSP00000184266;ENSP00000417714;ENSP00000417755;ENSP00000419128;ENSP00000419578	82	82	14026	ENSP00000419578	NADH dehydrogenase (ubiquinone) 1 beta subcomplex, 4, 15kDa	NDUFB4	0	0	0	0	0	0	0	0	2	2	2	1	0	0	0	0	1	2	0	0	0	0	0	0	0	0	0	0	1	2	13930000
3905	ENSP00000483957;ENSP00000480158;ENSP00000461879	POLR2A	ENSP00000480158;ENSP00000483957	3905	3905	217200	ENSP00000483957	Polymerase (RNA) II (DNA directed) polypeptide A, 220kDa	POLR2A	0	0	0	0	0	0	0	0	0	1	10	8	0	0	0	0	7	4	0	0	0	0	0	0	0	0	0	0	4	5	1951700
2024	ENSP00000406044;ENSP00000402160;ENSP00000319393;ENSP00000408289	HIGD1A;RP4-613B23.5	ENSP00000319393;ENSP00000402160;ENSP00000406044;ENSP00000408289	2024	2024	8813.1	ENSP00000406044	HIG1 domain family member 1A, mitochondrial	RP4-613B23.5	0	0	0	0	0	0	0	0	0	1	0	1	0	0	0	0	1	1	0	0	0	0	0	0	0	0	0	0	0	0	8056400
2240	ENSP00000450239;ENSP00000448785;ENSP00000448286;ENSP00000447542;ENSP00000331787	METTL7A	ENSP00000331787;ENSP00000447542;ENSP00000448286;ENSP00000448785;ENSP00000450239	2240	2240	20662	ENSP00000450239	Methyltransferase like 7A	METTL7A	0	0	0	0	0	0	0	0	0	1	1	0	0	0	0	0	0	2	0	0	0	0	0	0	0	0	0	0	0	1	1432100
3105	ENSP00000362153	GNL2	ENSP00000362153	3105	3105	83654	ENSP00000362153	Guanine nucleotide binding protein-like 2 (nucleolar)	GNL2	0	0	0	0	0	0	0	0	1	0	1	1	0	0	0	0	1	2	0	0	0	0	0	0	0	0	0	0	0	0	512710
361	ENSP00000445552;ENSP00000230048	ACOT13	ENSP00000230048;ENSP00000445552	361	361	12366	ENSP00000445552	Acyl-CoA thioesterase 13	ACOT13	0	0	0	0	1	1	0	0	1	2	1	2	0	0	0	0	2	2	0	0	0	0	1	1	0	0	0	0	2	2	43107000
1975	ENSP00000317376;ENSP00000453116;ENSP00000318054	MRPS11	ENSP00000317376	1975	1975	20616	ENSP00000317376	Mitochondrial ribosomal protein S11	MRPS11	0	0	0	0	0	0	0	0	1	1	1	1	0	0	0	0	1	2	0	0	0	0	0	0	0	0	0	0	2	2	9028800
1768	ENSP00000400875;ENSP00000308546	MEPCE	ENSP00000308546;ENSP00000400875	1768	1768	24950	ENSP00000400875	Methylphosphate capping enzyme	MEPCE	0	0	0	0	0	0	0	0	0	1	1	0	0	0	0	0	0	1	0	0	0	0	0	0	0	0	0	0	0	0	1575200
3715	ENSP00000419005;ENSP00000407345	DIEXF	ENSP00000419005	3715	3715	87054	ENSP00000419005	Digestive organ expansion factor homolog (zebrafish)	DIEXF	0	0	0	0	0	0	0	0	0	1	1	3	0	0	0	0	1	0	0	0	0	0	0	0	0	0	0	0	0	1	268910
2536	ENSP00000346088;ENSP00000468274;ENSP00000466502;ENSP00000467247;ENSP00000465763;ENSP00000466013;ENSP00000465313	RPL22	ENSP00000346088;ENSP00000465763;ENSP00000466013;ENSP00000466502;ENSP00000467247;ENSP00000468274	2536	2536	14787	ENSP00000346088	Ribosomal protein L22	RPL22	0	0	0	0	1	2	0	0	5	4	6	5	0	0	0	0	6	6	0	0	0	0	3	2	0	0	1	0	6	6	770340000
262	ENSP00000471748;ENSP00000222247;ENSP00000471360;ENSP00000473155;ENSP00000471584	RPL18A	ENSP00000222247;ENSP00000471360;ENSP00000471584;ENSP00000471748;ENSP00000473155	262	262	17477	ENSP00000471748	Ribosomal protein L18a	RPL18A	0	0	0	0	1	1	0	0	5	7	5	6	0	0	0	0	6	5	0	0	0	0	2	2	0	0	0	0	4	5	99560000
2266	ENSP00000333666;ENSP00000486013;ENSP00000371525;ENSP00000410178	ADI1	ENSP00000333666	2266	2266	21498	ENSP00000333666	Acireductone dioxygenase 1	ADI1	0	0	0	0	0	0	0	0	1	0	2	1	0	0	0	0	2	2	0	0	0	0	0	0	0	0	0	0	2	2	11739000
2020;3221	ENSP00000262953;ENSP00000265284;ENSP00000319233;ENSP00000365655;ENSP00000365682;ENSP00000365720;ENSP00000365727;ENSP00000365735;ENSP00000392427;ENSP00000392869;ENSP00000394717;ENSP00000397822;ENSP00000409313;ENSP00000412567;ENSP00000413107;ENSP00000415057;ENSP00000415423;ENSP00000417102;ENSP00000417715;ENSP00000442594;ENSP00000452871;ENSP00000452881;ENSP00000452933;ENSP00000453081;ENSP00000453083…	TLE4;TLE1;TLE2;TLE3	ENSP00000265284;ENSP00000365655;ENSP00000365682;ENSP00000365720;ENSP00000365727;ENSP00000365735;ENSP00000454029;ENSP00000442594;ENSP00000454141;ENSP00000319233;ENSP00000415057;ENSP00000453107;ENSP00000453083;ENSP00000453435;ENSP00000394717;ENSP00000485965;ENSP00000453760;ENSP00000452871;ENSP00000452933;ENSP00000452881;ENSP00000453081	2020;3221	2020;3221	76580	ENSP00000365727_family	Family {Transducin-like enhancer of split 4}	TLE4;TLE1;TLE2;TLE3	0	0	0	0	0	0	0	0	1	0	1	2	0	0	0	0	0	1	0	0	0	0	0	0	0	0	0	0	3	3	2768110
2205	ENSP00000405685;ENSP00000379563;ENSP00000338004;ENSP00000328973	TSPO	ENSP00000328973;ENSP00000338004;ENSP00000379563;ENSP00000405685	2205	2205	11896	ENSP00000405685	Translocator protein (18kDa)	TSPO	0	0	0	0	0	0	0	0	1	1	1	1	0	0	0	0	1	1	0	0	0	0	0	0	0	0	0	0	0	0	4808600
1310	ENSP00000420932;ENSP00000283109;ENSP00000422772;ENSP00000421830	RIOK2	ENSP00000283109;ENSP00000420932;ENSP00000421830;ENSP00000422772	1310	1310	54508	ENSP00000420932	RIO kinase 2	RIOK2	0	0	0	0	0	0	0	0	1	1	1	0	0	0	0	0	0	1	0	0	0	0	0	0	0	0	0	0	1	1	401820
352	ENSP00000446239;ENSP00000229329;ENSP00000439404;ENSP00000440605	CMAS	ENSP00000229329;ENSP00000446239	352	352	29561	ENSP00000446239	Cytidine monophosphate N-acetylneuraminic acid synthetase	CMAS	0	0	0	0	0	0	0	0	0	1	1	1	0	0	0	0	1	1	0	0	0	0	0	0	0	0	0	0	2	3	3000100
191	ENSP00000363953;ENSP00000217446	PIGU	ENSP00000217446;ENSP00000363953	191	191	47610	ENSP00000363953	Phosphatidylinositol glycan anchor biosynthesis, class U	PIGU	0	0	0	0	0	0	0	0	1	1	1	1	0	0	0	0	1	1	0	0	0	0	0	0	0	0	0	0	1	1	1860600
1454	ENSP00000376111;ENSP00000295079	C2ORF47	ENSP00000295079;ENSP00000376111	1454	1454	32544	ENSP00000376111	Chromosome 2 open reading frame 47	C2ORF47	0	0	0	0	0	0	0	0	1	1	1	1	0	0	0	0	1	0	0	0	0	0	0	0	0	0	0	0	1	1	1389900
2380	ENSP00000424064;ENSP00000395893;ENSP00000339532;ENSP00000412199;ENSP00000396359;ENSP00000402968;ENSP00000411126	THUMPD3	ENSP00000339532;ENSP00000395893;ENSP00000412199;ENSP00000424064	2380	2380	57002	ENSP00000424064	THUMP domain containing 3	THUMPD3	0	0	0	0	0	0	0	0	1	1	1	2	0	0	0	0	5	2	0	0	0	0	0	0	0	0	0	0	3	1	1806300
2199	ENSP00000486353;ENSP00000440623;ENSP00000478630;ENSP00000328690;ENSP00000480033;ENSP00000452145;ENSP00000482106;ENSP00000481495;ENSP00000484301;ENSP00000481317	DDX24	ENSP00000328690;ENSP00000440623;ENSP00000452145;ENSP00000478630;ENSP00000480033;ENSP00000481317;ENSP00000481495;ENSP00000482106;ENSP00000484301;ENSP00000486353	2199	2199	68973	ENSP00000486353	DEAD (Asp-Glu-Ala-Asp) box helicase 24	DDX24	0	0	0	0	0	0	0	0	0	1	2	4	0	0	0	0	0	2	0	0	0	0	0	0	0	0	0	0	2	1	1222900
2044	ENSP00000320309;ENSP00000468051;ENSP00000396548;ENSP00000468068;ENSP00000465402;ENSP00000467384;ENSP00000468384	FARSA	ENSP00000320309;ENSP00000396548;ENSP00000468051;ENSP00000468068	2044	2044	57563	ENSP00000320309	Phenylalanyl-tRNA synthetase, alpha subunit	FARSA	0	0	0	0	2	2	0	0	6	4	9	9	0	0	0	0	6	6	0	0	0	0	2	1	0	0	0	0	6	9	29101000
47	ENSP00000019019;ENSP00000326948	FTSJ1	ENSP00000019019;ENSP00000326948	47	47	35867	ENSP00000019019	FtsJ RNA methyltransferase homolog 1 (E. coli)	FTSJ1	0	0	0	0	1	0	0	0	1	1	1	1	0	0	0	0	0	1	0	0	0	0	0	1	0	0	0	0	1	1	3228700
2065	ENSP00000446049;ENSP00000321271	PXMP2	ENSP00000321271;ENSP00000446049	2065	2065	17555	ENSP00000446049	Peroxisomal membrane protein 2, 22kDa	PXMP2	0	0	0	0	0	0	0	0	1	0	1	0	0	0	0	0	1	0	0	0	0	0	0	1	0	0	0	0	0	1	1406700
1859	ENSP00000311747;ENSP00000377548;ENSP00000421279;ENSP00000386995;ENSP00000414650;ENSP00000395880;ENSP00000386518	RBM14;RBM14-RBM4	ENSP00000311747	1859	1859	69491	ENSP00000311747	RNA binding motif protein 14	RBM14	0	0	1	0	0	3	0	0	6	5	9	7	0	0	0	0	11	9	0	0	1	0	3	3	0	0	0	0	7	7	40532000
2978	ENSP00000359233;ENSP00000326880	ABCD3	ENSP00000359233	2978	2978	75475	ENSP00000359233	ATP-binding cassette, sub-family D (ALD), member 3	ABCD3	0	0	0	0	0	1	0	0	2	2	5	4	0	0	0	0	5	6	0	0	0	0	1	0	0	0	0	0	4	3	3488400
2375	ENSP00000380242;ENSP00000380239;ENSP00000349148;ENSP00000343439;ENSP00000380241;ENSP00000339503;ENSP00000405334	NUDT1	ENSP00000339503;ENSP00000343439;ENSP00000349148;ENSP00000380239;ENSP00000380241;ENSP00000380242	2375	2375	17951	ENSP00000380242	Nudix (nucleoside diphosphate linked moiety X)-type motif 1	NUDT1	0	0	0	0	0	1	0	0	0	1	2	2	0	0	0	0	2	1	0	0	0	0	0	0	0	0	0	0	2	1	6551400
3645	ENSP00000414026;ENSP00000402338	RPF2	ENSP00000402338;ENSP00000414026	3645	3645	24605	ENSP00000414026	Ribosome production factor 2 homolog	RPF2	0	0	0	0	0	0	0	0	0	1	2	0	0	0	0	0	2	1	0	0	0	0	0	0	0	0	0	0	1	0	4066400
3191	ENSP00000412310;ENSP00000400626;ENSP00000399530;ENSP00000394400;ENSP00000372827;ENSP00000364543;ENSP00000420332;ENSP00000417586	SKIV2L	ENSP00000364543;ENSP00000372827;ENSP00000394400;ENSP00000399530;ENSP00000400626;ENSP00000412310	3191	3191	137740	ENSP00000412310	Superkiller viralicidic activity 2-like	SKIV2L	0	0	0	0	0	0	0	0	1	0	1	3	0	0	0	0	1	1	0	0	0	0	0	0	0	0	0	0	2	2	413740
819	ENSP00000448850;ENSP00000441808;ENSP00000261636;ENSP00000448912;ENSP00000439590;ENSP00000450315;ENSP00000450162	ARL1	ENSP00000261636;ENSP00000439590;ENSP00000441808;ENSP00000448850;ENSP00000448912	819	819	18565	ENSP00000448850	ADP-ribosylation factor-like 1	ARL1	0	0	0	0	0	0	0	0	0	1	1	3	0	0	0	0	1	3	0	0	0	0	0	0	0	0	0	0	2	1	6278200
1119	ENSP00000453997;ENSP00000452684;ENSP00000268220;ENSP00000452697;ENSP00000454193;ENSP00000453930;ENSP00000413121;ENSP00000452932	SEC11A	ENSP00000268220;ENSP00000413121;ENSP00000452684;ENSP00000452697;ENSP00000453930;ENSP00000453997;ENSP00000454193	1119	1119	18651	ENSP00000453997	SEC11 homolog A	SEC11A	0	0	0	0	2	1	0	0	2	2	2	2	0	0	0	0	3	3	0	0	0	0	0	0	0	0	0	0	3	3	12653000
2704	ENSP00000413908;ENSP00000406494;ENSP00000404999;ENSP00000375959;ENSP00000375958;ENSP00000375957;ENSP00000352219;ENSP00000398957;ENSP00000395440;ENSP00000412729;ENSP00000416169;ENSP00000397293;ENSP00000389402	BCS1L	ENSP00000352219;ENSP00000375957;ENSP00000375958;ENSP00000375959;ENSP00000395440;ENSP00000398957;ENSP00000404999;ENSP00000406494;ENSP00000413908	2704	2704	47534	ENSP00000413908	BC1 (ubiquinol-cytochrome c reductase) synthesis-like	BCS1L	0	0	0	0	1	0	0	0	2	2	4	2	0	0	0	0	4	4	0	0	0	0	1	2	0	0	0	0	4	3	5004600
2190	ENSP00000328023;ENSP00000435508	SRPR	ENSP00000328023;ENSP00000435508	2190	2190	69810	ENSP00000328023	Signal recognition particle receptor (docking protein)	SRPR	0	0	0	0	0	0	0	0	1	1	1	3	0	0	0	0	3	1	0	0	0	0	0	0	0	0	0	0	0	1	1480400
71	ENSP00000454957;ENSP00000383562;ENSP00000456165;ENSP00000160827;ENSP00000457176;ENSP00000460077	KIF22	ENSP00000160827;ENSP00000383562;ENSP00000454957;ENSP00000456165	71	71	66306	ENSP00000454957	Kinesin family member 22	KIF22	0	0	0	0	0	0	0	0	3	1	4	4	0	0	0	0	1	2	0	0	0	0	0	0	0	0	0	0	1	2	1172700
3365	ENSP00000371626;ENSP00000416959;ENSP00000259043;ENSP00000406561	TRA2B	ENSP00000371626;ENSP00000416959	3365	3365	21935	ENSP00000371626	Transformer 2 beta homolog	TRA2B	0	0	0	0	1	0	0	0	3	2	3	4	0	0	0	0	5	2	0	0	0	0	0	0	0	0	0	0	3	4	31696000
2365	ENSP00000339109;ENSP00000396695	ANAPC1	ENSP00000339109;ENSP00000396695	2365	2365	216500	ENSP00000339109	Anaphase promoting complex subunit 1	ANAPC1	0	0	0	0	0	0	0	0	1	1	2	3	0	0	0	0	2	1	0	0	0	0	0	0	0	0	0	0	1	0	344470
3742	ENSP00000424874;ENSP00000425809;ENSP00000421565;ENSP00000422362;ENSP00000425558;ENSP00000424865;ENSP00000283977;ENSP00000423769;ENSP00000421154;ENSP00000427420;ENSP00000477539	PGM3	ENSP00000283977;ENSP00000421565;ENSP00000422362;ENSP00000424865;ENSP00000424874;ENSP00000425558;ENSP00000425809	3742	3742	59851	ENSP00000424874	Phosphoglucomutase 3	PGM3	0	0	0	0	0	0	0	0	1	1	2	2	0	0	0	0	1	2	0	0	0	0	0	0	0	0	0	0	1	1	2036000
2439	ENSP00000484083;ENSP00000341848;ENSP00000377275;ENSP00000418231;ENSP00000417767	GOLGB1	ENSP00000341848;ENSP00000377275;ENSP00000418231;ENSP00000484083	2439	2439	367420	ENSP00000484083	Golgin B1	GOLGB1	0	0	0	0	0	0	0	0	1	1	2	1	0	0	0	0	4	3	0	0	0	0	0	0	0	0	0	0	2	2	3132700
3884	ENSP00000485604;ENSP00000484739;ENSP00000478601;ENSP00000478348;ENSP00000479617;ENSP00000478171;ENSP00000480214	UHRF1	ENSP00000478171;ENSP00000478348;ENSP00000478601;ENSP00000479617;ENSP00000480214;ENSP00000484739;ENSP00000485604	3884	3884	89813	ENSP00000485604	Ubiquitin-like with PHD and ring finger domains 1	UHRF1	0	0	0	0	0	0	0	0	2	2	4	5	0	0	0	0	4	2	0	0	0	0	0	0	0	0	0	0	3	5	2826400
3644	ENSP00000483236;ENSP00000402312;ENSP00000480250	DCAF7	ENSP00000402312;ENSP00000483236	3644	3644	38926	ENSP00000483236	DDB1 and CUL4 associated factor 7	DCAF7	0	0	0	0	1	0	0	0	2	1	3	3	0	0	0	0	1	0	0	0	0	0	0	0	0	0	0	0	1	1	2989200
1222	ENSP00000274849	ABT1	ENSP00000274849	1222	1222	31079	ENSP00000274849	Activator of basal transcription 1	ABT1	0	0	0	0	0	0	0	0	1	0	1	0	0	0	0	0	1	0	0	0	0	0	0	0	0	0	0	0	1	1	762610
1914	ENSP00000403712;ENSP00000314029;ENSP00000483614;ENSP00000462461;ENSP00000464172;ENSP00000479187;ENSP00000463358	SENP3;SENP3-EIF4A1	ENSP00000314029;ENSP00000403712;ENSP00000483614	1914	1914	65009	ENSP00000403712	SUMO1/sentrin/SMT3 specific peptidase 3	SENP3	0	0	0	0	0	0	0	0	1	1	2	1	0	0	0	0	1	2	0	0	0	0	0	0	0	0	0	0	1	1	671830
401	ENSP00000233468	SF3B6	ENSP00000233468	401	401	14585	ENSP00000233468	Splicing factor 3b, subunit 6, 14kDa	SF3B6	0	0	0	0	2	3	0	0	0	1	2	2	0	0	0	0	3	4	0	0	0	0	2	1	0	0	0	0	2	3	23718000
608	ENSP00000357551;ENSP00000252936;ENSP00000446093;ENSP00000436438;ENSP00000395666;ENSP00000473262;ENSP00000357550	TUBGCP2	ENSP00000252936;ENSP00000357551;ENSP00000395666;ENSP00000436438;ENSP00000446093	608	608	102530	ENSP00000357551	Tubulin, gamma complex associated protein 2	TUBGCP2	0	0	0	0	0	0	0	0	1	1	3	4	0	0	0	0	1	5	0	0	0	0	0	0	0	0	0	0	4	2	745630
3186	ENSP00000364320	MRTO4	ENSP00000364320	3186	3186	27560	ENSP00000364320	MRNA turnover 4 homolog	MRTO4	0	0	0	0	0	1	0	0	1	1	3	1	0	0	0	0	1	1	0	0	0	0	0	0	0	0	0	0	0	1	8948000
2781	ENSP00000354848;ENSP00000486692	KIF1BP	ENSP00000354848	2781	2781	71813	ENSP00000354848	KIF1 binding protein	KIF1BP	0	0	0	0	2	1	0	0	2	3	6	6	0	0	0	0	5	6	0	0	0	0	0	0	0	0	0	0	6	6	7155100
1019	ENSP00000264990	ACAD11	ENSP00000264990	1019	1019	87263	ENSP00000264990	Acyl-CoA dehydrogenase family, member 11	ACAD11	0	0	0	0	0	0	0	0	1	1	1	1	0	0	0	0	1	0	0	0	0	0	0	0	0	0	0	0	1	0	428180
456	ENSP00000407308;ENSP00000240423;ENSP00000405237;ENSP00000401227;ENSP00000400774;ENSP00000415162	NCAPH	ENSP00000240423;ENSP00000400774;ENSP00000401227;ENSP00000405237;ENSP00000407308	456	456	81572	ENSP00000407308	Non-SMC condensin I complex, subunit H	NCAPH	0	0	0	0	0	0	0	0	3	2	7	4	0	0	0	0	2	5	0	0	0	0	1	0	0	0	0	0	6	2	4843300
3354	ENSP00000478035;ENSP00000380466;ENSP00000370930;ENSP00000370925;ENSP00000380462;ENSP00000380465;ENSP00000407156	AC004556.1;MRPL23	ENSP00000370925;ENSP00000370930;ENSP00000380462;ENSP00000380465;ENSP00000380466;ENSP00000407156;ENSP00000478035	3354	3354	17811	ENSP00000478035	AC004556.1	AC004556.1	0	0	0	0	0	1	0	0	1	2	2	2	0	0	0	0	2	2	0	0	0	0	1	0	0	0	0	0	3	2	15548000
2844	ENSP00000356134	TFB1M	ENSP00000356134	2844	2844	39542	ENSP00000356134	Transcription factor B1, mitochondrial	TFB1M	0	0	0	0	0	0	0	0	1	2	1	2	0	0	0	0	2	2	0	0	0	0	0	0	0	0	0	0	2	0	2730000
1739	ENSP00000307288;ENSP00000483795;ENSP00000346171;ENSP00000344006;ENSP00000411295	MCM7	ENSP00000307288;ENSP00000346171;ENSP00000483795	1739	1739	81307	ENSP00000307288	Minichromosome maintenance complex component 7	MCM7	0	0	0	0	5	8	0	0	17	15	23	19	0	0	0	0	24	18	0	0	0	0	8	5	0	0	0	0	18	20	59416000
3662	ENSP00000408108;ENSP00000424784	WDR26	ENSP00000408108;ENSP00000424784	3662	3662	72123	ENSP00000408108	WD repeat domain 26	WDR26	0	0	0	0	0	1	0	0	1	1	3	2	0	0	0	0	3	2	0	0	0	0	0	0	0	0	0	0	3	3	3345500
3066	ENSP00000361162	TOE1	ENSP00000361162	3066	3066	56547	ENSP00000361162	Target of EGR1, member 1 (nuclear)	TOE1	0	0	0	0	0	0	0	0	0	1	2	1	0	0	0	0	1	0	0	0	0	0	0	0	0	0	0	0	1	0	1209600
265	ENSP00000287844;ENSP00000222388;ENSP00000395785;ENSP00000419720	ABCF2	ENSP00000222388;ENSP00000287844	265	265	71289	ENSP00000287844	ATP-binding cassette, sub-family F (GCN20), member 2	ABCF2	0	0	0	0	1	1	0	0	5	4	7	5	0	0	0	0	7	7	0	0	0	0	1	1	0	0	0	0	5	6	12764000
2557	ENSP00000346874;ENSP00000437111;ENSP00000434624	FAR1	ENSP00000346874;ENSP00000437111	2557	2557	59356	ENSP00000346874	Fatty acyl CoA reductase 1	FAR1	0	0	0	0	2	2	0	0	1	2	3	6	0	0	0	0	1	2	0	0	0	0	0	0	0	0	0	0	1	3	3088300
88	ENSP00000196061;ENSP00000405372;ENSP00000414443	PLOD1	ENSP00000196061;ENSP00000405372	88	88	83549	ENSP00000196061	Procollagen-lysine, 2-oxoglutarate 5-dioxygenase 1	PLOD1	0	0	0	0	0	0	0	0	2	2	3	3	0	0	0	0	4	3	0	0	0	0	0	0	0	0	0	0	2	3	1983900
937	ENSP00000470942;ENSP00000263383;ENSP00000471762;ENSP00000435516;ENSP00000433355;ENSP00000470834	ILVBL	ENSP00000263383;ENSP00000435516;ENSP00000470942;ENSP00000471762	937	937	56732	ENSP00000470942	IlvB (bacterial acetolactate synthase)-like	ILVBL	0	0	0	0	0	0	0	0	2	1	2	3	0	0	0	0	2	4	0	0	0	0	1	0	0	0	0	0	1	3	2370500
1444	ENSP00000294401;ENSP00000366800;ENSP00000410194;ENSP00000415871	DNAJC11	ENSP00000294401;ENSP00000366800;ENSP00000410194	1444	1444	57196	ENSP00000294401	DnaJ (Hsp40) homolog, subfamily C, member 11	DNAJC11	0	0	0	0	0	0	0	0	2	1	2	4	0	0	0	0	3	3	0	0	0	0	0	0	0	0	0	0	2	2	2618100
3534	ENSP00000383582;ENSP00000383964;ENSP00000384259;ENSP00000409895;ENSP00000384661;ENSP00000487133;ENSP00000390597;ENSP00000383583;ENSP00000410526;ENSP00000404783;ENSP00000400050;ENSP00000344960;ENSP00000407389	ATG4B	ENSP00000383582;ENSP00000383964;ENSP00000384259;ENSP00000384661;ENSP00000409895	3534	3534	24833	ENSP00000383582	Autophagy related 4B, cysteine peptidase	ATG4B	0	0	0	0	0	0	0	0	1	0	3	2	0	0	0	0	2	1	0	0	0	0	0	0	0	0	0	0	3	1	3484000
3331	ENSP00000370146;ENSP00000370148;ENSP00000477551;ENSP00000370150;ENSP00000370141	WRNIP1	ENSP00000370141;ENSP00000370146;ENSP00000370148;ENSP00000370150;ENSP00000477551	3331	3331	49569	ENSP00000370146	Werner helicase interacting protein 1	WRNIP1	0	0	0	0	0	0	0	0	1	2	3	3	0	0	0	0	1	2	0	0	0	0	0	0	0	0	0	0	1	2	1436500
3122	ENSP00000362550	CMTR1	ENSP00000362550	3122	3122	95320	ENSP00000362550	Cap methyltransferase 1	CMTR1	0	0	0	0	0	0	0	0	1	1	2	2	0	0	0	0	1	0	0	0	0	0	0	0	0	0	0	0	0	0	574100
3683	ENSP00000467521;ENSP00000414202	PPP6R1	ENSP00000414202;ENSP00000467521	3683	3683	96723	ENSP00000467521	Protein phosphatase 6, regulatory subunit 1	PPP6R1	0	0	0	0	0	0	0	0	1	0	1	1	0	0	0	0	1	0	0	0	0	0	0	0	0	0	0	0	0	0	304520
2840	ENSP00000356001	MRPL18	ENSP00000356001	2840	2840	20576	ENSP00000356001	Mitochondrial ribosomal protein L18	MRPL18	0	0	0	0	0	0	0	0	1	1	1	2	0	0	0	0	2	1	0	0	0	0	0	0	0	0	0	0	1	1	4689400
1142	ENSP00000269385;ENSP00000405058;ENSP00000408753	CBX8	ENSP00000269385;ENSP00000405058	1142	1142	43395	ENSP00000269385	Chromobox homolog 8	CBX8	0	0	0	0	0	0	0	0	1	1	1	1	0	0	0	0	1	1	0	0	0	0	0	0	0	0	0	0	3	2	1292600
2144	ENSP00000325369;ENSP00000446179	AP3S1	ENSP00000325369;ENSP00000446179	2144	2144	21732	ENSP00000325369	Adaptor-related protein complex 3, sigma 1 subunit	AP3S1	0	0	0	0	0	0	0	0	1	0	2	1	0	0	0	0	2	1	0	0	0	0	0	0	0	0	0	0	2	2	3110100
1341	ENSP00000285814;ENSP00000398116;ENSP00000406227;ENSP00000390174	NIFK	ENSP00000285814;ENSP00000398116;ENSP00000406227	1341	1341	34222	ENSP00000285814	Nucleolar protein interacting with the FHA domain of MKI67	NIFK	0	0	0	0	1	0	0	0	4	4	7	4	0	0	0	0	6	5	0	0	0	0	0	0	0	0	0	0	6	6	12871000
3514	ENSP00000381785;ENSP00000381783	HSDL2	ENSP00000381783;ENSP00000381785	3514	3514	45394	ENSP00000381785	Hydroxysteroid dehydrogenase like 2	HSDL2	0	0	0	0	1	2	0	0	2	3	4	4	0	0	0	0	6	3	0	0	0	0	2	2	0	0	0	0	6	5	14595000
2330	ENSP00000472286;ENSP00000389380;ENSP00000337926;ENSP00000472914;ENSP00000332373;ENSP00000473187;ENSP00000470915;ENSP00000471042	SUGP2	ENSP00000332373;ENSP00000337926;ENSP00000389380;ENSP00000470915;ENSP00000472286;ENSP00000472914;ENSP00000473187	2330	2330	120210	ENSP00000472286	SURP and G patch domain containing 2	SUGP2	0	0	0	0	0	0	0	0	1	2	6	7	0	0	0	0	6	6	0	0	0	0	0	0	0	0	0	0	6	3	2480700
1720	ENSP00000306548;ENSP00000430545;ENSP00000428867;ENSP00000428229	MRPL13	ENSP00000306548;ENSP00000430545	1720	1720	20692	ENSP00000306548	Mitochondrial ribosomal protein L13	MRPL13	0	0	0	0	1	0	0	0	1	0	3	3	0	0	0	0	2	1	0	0	0	0	1	0	0	0	0	0	1	1	4295000
1972	ENSP00000359104;ENSP00000359103;ENSP00000317331;ENSP00000359102	SSR4	ENSP00000317331;ENSP00000359102;ENSP00000359103;ENSP00000359104	1972	1972	18998	ENSP00000359104	Signal sequence receptor, delta	SSR4	0	0	0	0	3	2	0	0	3	3	3	3	0	0	0	0	4	3	0	0	0	0	4	3	0	0	0	0	4	4	108570000
1284	ENSP00000389752;ENSP00000281111;ENSP00000409720;ENSP00000313644;ENSP00000314363;ENSP00000392830;ENSP00000343658;ENSP00000486116;ENSP00000303600;ENSP00000387370;ENSP00000487176;ENSP00000417338;ENSP00000459699;ENSP00000396066;ENSP00000418156;ENSP00000345352;ENSP00000418916;ENSP00000269296;ENSP00000418378;ENSP00000406487;ENSP00000419990;ENSP00000349880;ENSP00000347427;ENSP00000284483;ENSP00000399511	MAP4K4;MINK1;TNIK	ENSP00000269296;ENSP00000281111;ENSP00000284483;ENSP00000303600;ENSP00000313644;ENSP00000314363;ENSP00000343658;ENSP00000345352;ENSP00000347427;ENSP00000349880;ENSP00000387370;ENSP00000389752;ENSP00000392830;ENSP00000396066;ENSP00000399511;ENSP00000406487;ENSP00000409720;ENSP00000417338;ENSP00000418156;ENSP00000418378;ENSP00000418916;ENSP00000419990;ENSP00000459699;ENSP00000486116;ENSP00000487176	1284	1284	132160	ENSP00000389752	Mitogen-activated protein kinase kinase kinase kinase 4	MAP4K4	0	0	0	0	0	0	0	0	1	1	1	1	0	0	0	0	0	0	0	0	0	0	0	1	0	0	0	0	2	0	2061800
2096	ENSP00000418422;ENSP00000379775;ENSP00000323046	EXOSC3	ENSP00000323046;ENSP00000379775;ENSP00000418422	2096	2096	17247	ENSP00000418422	Exosome component 3	EXOSC3	0	0	0	0	1	1	0	0	1	1	2	3	0	0	0	0	3	2	0	0	0	0	1	0	0	0	0	0	2	3	23886000
1173	ENSP00000272065;ENSP00000410331;ENSP00000385404;ENSP00000272067;ENSP00000411121;ENSP00000384307;ENSP00000408596	ACP1	ENSP00000272065;ENSP00000272067;ENSP00000384307;ENSP00000385404;ENSP00000410331;ENSP00000411121	1173	1173	18042	ENSP00000272065	Acid phosphatase 1, soluble	ACP1	0	0	0	0	1	1	0	0	1	1	2	1	0	0	0	0	4	5	0	0	0	0	1	0	0	0	0	0	5	4	16256000
2343	ENSP00000438061;ENSP00000400433;ENSP00000349573;ENSP00000348345;ENSP00000338477	HNRNPF	ENSP00000338477;ENSP00000348345;ENSP00000349573;ENSP00000400433;ENSP00000438061	2184;2343;3093	2343	45671	ENSP00000438061	Heterogeneous nuclear ribonucleoprotein F	HNRNPF	0	0	0	0	3	2	0	0	5	7	9	8	0	0	0	0	7	7	0	0	0	0	1	1	0	0	0	0	8	7	74339000
314	ENSP00000426037;ENSP00000421865;ENSP00000424321;ENSP00000225969	MRPL27	ENSP00000225969;ENSP00000421865;ENSP00000424321;ENSP00000426037	314	314	10474	ENSP00000426037	Mitochondrial ribosomal protein L27	MRPL27	0	0	0	0	0	0	0	0	1	1	1	0	0	0	0	0	1	2	0	0	0	0	0	1	0	0	0	0	1	1	4750300
1345	ENSP00000285968;ENSP00000475318;ENSP00000475539;ENSP00000475665	NUP205	ENSP00000285968	1345	1345	227920	ENSP00000285968	Nucleoporin 205kDa	NUP205	0	0	0	0	0	0	0	0	6	3	11	10	0	0	0	0	10	10	0	0	0	0	0	1	0	0	0	0	9	9	3048900
364	ENSP00000230085;ENSP00000357975;ENSP00000401779;ENSP00000296991	SNX3	ENSP00000230085;ENSP00000296991;ENSP00000357975;ENSP00000401779	364;3161	364	18762	ENSP00000230085	Sorting nexin 3	SNX3	0	0	0	0	0	0	0	0	1	0	3	2	0	0	0	0	2	3	0	0	0	0	1	0	0	0	0	0	3	3	13475000
1565	ENSP00000299736;ENSP00000462377	CENPV	ENSP00000299736;ENSP00000462377	1565	1565	29730	ENSP00000299736	Centromere protein V	CENPV	0	0	0	0	0	0	0	0	2	2	4	4	0	0	0	0	3	4	0	0	0	0	0	1	0	0	0	0	3	3	16912000
1292	ENSP00000281828	FARSB	ENSP00000281828	1292	1292	66115	ENSP00000281828	Phenylalanyl-tRNA synthetase, beta subunit	FARSB	0	0	0	0	3	4	0	0	6	4	9	8	0	0	0	0	12	11	0	0	0	0	3	5	0	0	0	0	9	11	22294000
3769	ENSP00000434311;ENSP00000433919;ENSP00000434963;ENSP00000263309;ENSP00000433741;ENSP00000432570	CLNS1A	ENSP00000263309;ENSP00000433741;ENSP00000433919;ENSP00000434311;ENSP00000434963	3769	3769	26215	ENSP00000434311	Chloride channel, nucleotide-sensitive, 1A	CLNS1A	0	0	0	0	1	1	0	0	1	1	2	4	0	0	0	0	2	3	0	0	0	0	1	0	0	0	0	0	3	5	25973000
73	ENSP00000166345;ENSP00000427528	TRIP13	ENSP00000166345	73	73	48550	ENSP00000166345	Thyroid hormone receptor interactor 13	TRIP13	0	0	0	0	2	1	0	0	3	1	3	3	0	0	0	0	5	6	0	0	0	0	2	1	0	0	0	0	4	5	7814800
3500	ENSP00000417258;ENSP00000419697;ENSP00000380747;ENSP00000418474;ENSP00000419852	TMEM209	ENSP00000380747;ENSP00000417258;ENSP00000419697	3500	3500	58194	ENSP00000417258	Transmembrane protein 209	TMEM209	0	0	0	0	0	0	0	0	1	0	1	3	0	0	0	0	0	0	0	0	0	0	0	0	0	0	0	0	0	1	607800
1090	ENSP00000266544;ENSP00000439818;ENSP00000440305;ENSP00000456318	NDUFA9;RP11-234B24.6	ENSP00000266544	1090	1090	42509	ENSP00000266544	NADH dehydrogenase (ubiquinone) 1 alpha subcomplex, 9, 39kDa	NDUFA9	0	0	0	0	0	1	0	0	2	5	6	4	0	0	0	0	6	7	0	0	0	0	0	0	0	0	0	0	3	5	10884000
1844	ENSP00000439009;ENSP00000311135	DHX37	ENSP00000311135;ENSP00000439009	1844	1844	107300	ENSP00000439009	DEAH (Asp-Glu-Ala-His) box polypeptide 37	DHX37	0	0	0	0	0	0	0	0	0	1	3	3	0	0	0	0	0	0	0	0	0	0	0	0	0	0	0	0	1	0	674050
93	ENSP00000199320;ENSP00000421754;ENSP00000427193	DIMT1	ENSP00000199320;ENSP00000421754	93	93	35236	ENSP00000199320	DIM1 dimethyladenosine transferase 1 homolog	DIMT1	0	0	0	0	0	0	0	0	1	3	2	4	0	0	0	0	0	1	0	0	0	0	0	0	0	0	0	0	2	2	2509400
855	ENSP00000262061;ENSP00000449341;ENSP00000449414;ENSP00000448005;ENSP00000447100;ENSP00000448235;ENSP00000448444;ENSP00000449108;ENSP00000449270;ENSP00000449072;ENSP00000448945;ENSP00000410620	COPZ1	ENSP00000262061;ENSP00000447100;ENSP00000448005;ENSP00000448235;ENSP00000448444;ENSP00000449072;ENSP00000449108;ENSP00000449270;ENSP00000449341;ENSP00000449414	855	855	20198	ENSP00000262061	Coatomer protein complex, subunit zeta 1	COPZ1	0	0	0	0	2	2	0	0	2	3	3	2	0	0	0	0	2	3	0	0	0	0	1	0	0	0	0	0	2	2	110350000
1456	ENSP00000387305;ENSP00000295119;ENSP00000412554;ENSP00000412311;ENSP00000364066;ENSP00000403819	NUP35	ENSP00000295119;ENSP00000364066;ENSP00000387305;ENSP00000412311;ENSP00000412554	1456	1456	33120	ENSP00000387305	Nucleoporin 35kDa	NUP35	0	0	0	0	0	0	0	0	0	1	1	2	0	0	0	0	2	1	0	0	0	0	2	0	0	0	0	0	2	1	3250200
2786	ENSP00000354947;ENSP00000395395;ENSP00000485993;ENSP00000419484	CAPZA2	ENSP00000354947;ENSP00000395395;ENSP00000485993	918;2786	2786	32949	ENSP00000354947	Capping protein (actin filament) muscle Z-line, alpha 2	CAPZA2	0	0	0	0	0	2	0	0	2	2	4	3	0	0	0	0	5	3	0	0	0	0	0	0	0	0	0	0	2	4	15695000
1668	ENSP00000304072;ENSP00000323858;ENSP00000448477;ENSP00000448189;ENSP00000447098	DDX54	ENSP00000304072;ENSP00000323858	1668	1668	98594	ENSP00000304072	DEAD (Asp-Glu-Ala-Asp) box polypeptide 54	DDX54	0	0	0	0	0	0	0	0	1	0	3	2	0	0	0	0	2	3	0	0	0	0	0	0	0	0	0	0	3	1	640200
3360	ENSP00000371169;ENSP00000413381;ENSP00000371151;ENSP00000388096;ENSP00000371149;ENSP00000371147;ENSP00000412000	RCL1	ENSP00000371169	3360	3360	40842	ENSP00000371169	RNA terminal phosphate cyclase-like 1	RCL1	0	0	0	0	0	0	0	0	0	1	3	1	0	0	0	0	1	3	0	0	0	0	0	0	0	0	0	0	2	2	1857800
3424	ENSP00000436962;ENSP00000376472;ENSP00000432820;ENSP00000435810;ENSP00000432912;ENSP00000436558	STT3A	ENSP00000376472;ENSP00000432820;ENSP00000436962	3424	3424	80529	ENSP00000436962	STT3A, subunit of the oligosaccharyltransferase complex (catalytic)	STT3A	0	0	0	0	1	0	0	0	2	3	8	7	0	0	0	0	4	5	0	0	0	0	0	1	0	0	0	0	2	5	9735100
1691	ENSP00000469283;ENSP00000473192;ENSP00000471191;ENSP00000407331;ENSP00000305503	NUP62	ENSP00000305503;ENSP00000407331;ENSP00000469283;ENSP00000471191;ENSP00000473192	1691	1691	45615	ENSP00000469283	Nucleoporin 62kDa	NUP62	0	0	0	0	0	0	0	0	1	0	2	2	0	0	0	0	0	0	0	0	0	0	0	0	0	0	0	0	1	2	3688600
1064;3586	ENSP00000265631;ENSP00000388658;ENSP00000400101;ENSP00000473505	SLC25A13;SLC25A12	ENSP00000265631;ENSP00000400101;ENSP00000388658	1064;3586	1064;3586	74175	ENSP00000265631_family	Family {Solute carrier family 25 (aspartate/glutamate carrier), member 13}	SLC25A13;SLC25A12	0	0	0	0	2	1	0	0	7	7	10	14	0	0	0	0	11	9	0	0	0	0	3	3	0	0	0	0	10	9	33319040
66	ENSP00000156471;ENSP00000445700;ENSP00000453278	AQR	ENSP00000156471	66	66	171290	ENSP00000156471	Aquarius intron-binding spliceosomal factor	AQR	0	0	0	0	0	0	0	0	0	1	2	5	0	0	0	0	5	1	0	0	0	0	0	0	0	0	0	0	1	1	735770
1167	ENSP00000357885;ENSP00000415648;ENSP00000271663;ENSP00000386432;ENSP00000357883;ENSP00000414632;ENSP00000401228;ENSP00000438082;ENSP00000265382;ENSP00000435778;ENSP00000445992;ENSP00000335333;ENSP00000444779;ENSP00000466363	PIP5K1A;PIP5K1B;PIP5K1C	ENSP00000271663;ENSP00000357883;ENSP00000357885;ENSP00000386432;ENSP00000415648	1167	1167	56052	ENSP00000357885	Phosphatidylinositol-4-phosphate 5-kinase, type I, alpha	PIP5K1A	0	0	0	0	0	0	0	0	0	1	2	1	0	0	0	0	0	1	0	0	0	0	0	0	0	0	0	0	0	0	615110
524	ENSP00000246868;ENSP00000483040;ENSP00000394586	SBDS	ENSP00000246868;ENSP00000483040	524	524	28763	ENSP00000246868	Shwachman-Bodian-Diamond syndrome	SBDS	0	0	0	0	2	3	0	0	3	1	4	4	0	0	0	0	4	5	0	0	0	0	1	2	0	0	0	0	5	5	21685000
457	ENSP00000425500;ENSP00000477758;ENSP00000427559;ENSP00000422933;ENSP00000240488	MND1	ENSP00000240488;ENSP00000422933;ENSP00000425500;ENSP00000427559;ENSP00000477758	457	457	11544	ENSP00000425500	Meiotic nuclear divisions 1 homolog	MND1	0	0	0	0	0	0	0	0	1	1	1	1	0	0	0	0	1	1	0	0	0	0	0	0	0	0	0	0	1	1	67561000
460	ENSP00000417837;ENSP00000240922;ENSP00000417110;ENSP00000480264;ENSP00000419729;ENSP00000418473;ENSP00000417488;ENSP00000418323;ENSP00000486244;ENSP00000418490	NAA50	ENSP00000240922;ENSP00000417110;ENSP00000417837;ENSP00000480264	460	460	19311	ENSP00000417837	N(alpha)-acetyltransferase 50, NatE catalytic subunit	NAA50	0	0	0	0	2	3	0	0	3	3	4	4	0	0	0	0	5	5	0	0	0	0	2	2	0	0	0	0	4	4	37444000
184	ENSP00000382580;ENSP00000369097;ENSP00000217195;ENSP00000382591	C20ORF27	ENSP00000217195;ENSP00000369097;ENSP00000382580;ENSP00000382591	184	184	19291	ENSP00000382580	Chromosome 20 open reading frame 27	C20ORF27	0	0	0	0	0	0	0	0	1	1	1	1	0	0	0	0	2	1	0	0	0	0	0	1	0	0	0	0	1	0	9193700
362	ENSP00000230050	RPS12	ENSP00000230050	362	362	14515	ENSP00000230050	Ribosomal protein S12	RPS12	0	0	0	0	3	4	0	0	5	5	10	10	0	0	0	0	9	8	0	0	0	0	3	3	0	0	0	0	7	8	201450000
3816	ENSP00000454836;ENSP00000331815;ENSP00000481995	TBL3	ENSP00000331815;ENSP00000454836	3816	3816	89034	ENSP00000454836	Transducin (beta)-like 3	TBL3	0	0	0	0	1	0	0	0	6	4	9	10	0	0	0	0	8	10	0	0	0	0	0	1	0	0	0	0	5	7	5663800
3835	ENSP00000465075	SPC24	ENSP00000465075	3835	3835	22443	ENSP00000465075	SPC24, NDC80 kinetochore complex component	SPC24	0	0	0	0	0	0	0	0	1	1	1	1	0	0	0	0	1	0	0	0	0	0	0	0	0	0	0	0	0	1	2347300
1580	ENSP00000446343;ENSP00000464921;ENSP00000396074;ENSP00000407723;ENSP00000300249;ENSP00000465939;ENSP00000468216;ENSP00000468588;ENSP00000468904	MAPRE2	ENSP00000300249;ENSP00000396074;ENSP00000407723;ENSP00000446343;ENSP00000464921;ENSP00000465939;ENSP00000468216;ENSP00000468588	1580	1580	30691	ENSP00000446343	Microtubule-associated protein, RP/EB family, member 2	MAPRE2	0	0	0	0	0	0	0	0	0	3	4	6	0	0	0	0	4	3	0	0	0	0	0	0	0	0	0	0	2	4	13976000
3723	ENSP00000480777;ENSP00000420127	RAB9A	ENSP00000420127;ENSP00000480777	3723	3723	22837	ENSP00000480777	RAB9A, member RAS oncogene family	RAB9A	0	0	0	0	0	0	0	0	1	1	2	3	0	0	0	0	3	0	0	0	0	0	0	0	0	0	0	0	1	1	2741100
1860;3274	ENSP00000311766;ENSP00000339421;ENSP00000368030;ENSP00000368031;ENSP00000383631;ENSP00000439290	ATAD3A;ATAD3B	ENSP00000339421;ENSP00000368030;ENSP00000368031;ENSP00000439290;ENSP00000311766	1860;3274	1860;3274	66217	ENSP00000368031_family	Family {ATPase family, AAA domain containing 3A}	ATAD3A;ATAD3B	0	0	0	0	1	1	0	0	2	3	5	4	0	0	0	0	3	4	0	0	0	0	0	1	0	0	0	0	3	5	30276700
139	ENSP00000216044;ENSP00000442881;ENSP00000439505;ENSP00000388147	GTPBP1	ENSP00000216044	139	139	72453	ENSP00000216044	GTP binding protein 1	GTPBP1	0	0	0	0	1	2	0	0	3	2	7	6	0	0	0	0	4	6	0	0	0	0	0	0	0	0	0	0	4	5	8490800
52	ENSP00000040663;ENSP00000314871	MRI1	ENSP00000040663;ENSP00000314871	52	52	39149	ENSP00000040663	Methylthioribose-1-phosphate isomerase 1	MRI1	0	0	0	0	4	1	0	0	3	3	5	6	0	0	0	0	6	6	0	0	0	0	0	2	0	0	0	0	5	6	16014000
882	ENSP00000262498;ENSP00000455220	CFAP20	ENSP00000262498	882	882	22774	ENSP00000262498	Cilia and flagella associated protein 20	CFAP20	0	0	0	0	1	1	0	0	1	1	2	1	0	0	0	0	3	2	0	0	0	0	0	0	0	0	0	0	1	4	5185800
510	ENSP00000246117;ENSP00000466678;ENSP00000467011;ENSP00000466296;ENSP00000466300;ENSP00000467693	NCLN	ENSP00000246117;ENSP00000466678	510	510	62974	ENSP00000246117	Nicalin	NCLN	0	0	0	0	1	0	0	0	4	4	6	6	0	0	0	0	2	6	0	0	0	0	0	0	0	0	0	0	6	4	9899800
1845	ENSP00000451764;ENSP00000483704;ENSP00000311224;ENSP00000477685;ENSP00000238651	ACOT1;ACOT2	ENSP00000238651;ENSP00000311224;ENSP00000451764;ENSP00000477685;ENSP00000483704	1845	1845	43733	ENSP00000451764	Acyl-CoA thioesterase 1	ACOT1	0	0	0	0	0	0	0	0	1	0	4	2	0	0	0	0	5	2	0	0	0	0	2	2	0	0	0	0	5	5	6137800
2693	ENSP00000433471;ENSP00000351737;ENSP00000436813;ENSP00000435998;ENSP00000435779;ENSP00000433444;ENSP00000436468;ENSP00000435541;ENSP00000433449;ENSP00000433116;ENSP00000377039	TMEM126B	ENSP00000351737;ENSP00000377039;ENSP00000433116;ENSP00000433444;ENSP00000433449;ENSP00000433471;ENSP00000435541;ENSP00000435779;ENSP00000435998;ENSP00000436468;ENSP00000436813	2693	2693	18890	ENSP00000433471	Transmembrane protein 126B	TMEM126B	0	0	0	0	0	0	0	0	1	0	1	0	0	0	0	0	0	0	0	0	0	0	0	0	0	0	0	0	1	0	1180700
3252	ENSP00000366997;ENSP00000440058;ENSP00000367011;ENSP00000436350	DIS3	ENSP00000366997;ENSP00000367011;ENSP00000436350;ENSP00000440058	3252	3252	109000	ENSP00000366997	DIS3 exosome endoribonuclease and 3'-5' exoribonuclease	DIS3	0	0	0	0	2	5	0	0	10	10	16	13	0	0	0	0	19	16	0	0	0	0	4	2	0	0	0	0	15	17	23569000
3660	ENSP00000406933;ENSP00000419547;ENSP00000302468;ENSP00000418780;ENSP00000417269;ENSP00000418583	NT5DC2	ENSP00000302468;ENSP00000406933;ENSP00000419547	3660	3660	64144	ENSP00000406933	5'-nucleotidase domain containing 2	NT5DC2	0	0	0	0	3	4	0	0	4	6	10	12	0	0	0	0	7	9	0	0	0	0	2	1	0	0	0	0	10	9	13552000
3032	ENSP00000360464	NKAP	ENSP00000360464	3032	3032	47138	ENSP00000360464	NFKB activating protein	NKAP	0	0	0	0	0	0	0	0	0	1	1	0	0	0	0	0	1	1	0	0	0	0	1	0	0	0	0	0	1	1	1809000
3144	ENSP00000481408;ENSP00000444660;ENSP00000362918;ENSP00000439394;ENSP00000474446;ENSP00000474784	YTHDF2	ENSP00000362918;ENSP00000439394;ENSP00000444660;ENSP00000481408	3144;3858	3144	61163	ENSP00000481408	YTH N(6)-methyladenosine RNA binding protein 2	YTHDF2	0	0	0	0	1	2	0	0	1	1	4	2	0	0	0	0	3	3	0	0	0	0	1	1	0	0	0	0	2	2	7601800
1879	ENSP00000312356;ENSP00000419389	TRMT10C	ENSP00000312356;ENSP00000419389	1879	1879	47346	ENSP00000312356	TRNA methyltransferase 10 homolog C	TRMT10C	0	0	0	0	2	0	0	0	3	3	10	10	0	0	0	0	9	7	0	0	0	0	1	3	0	0	0	0	5	7	27576000
976	ENSP00000264202;ENSP00000364286;ENSP00000364284;ENSP00000401010;ENSP00000264203	CAPZB	ENSP00000264202;ENSP00000264203;ENSP00000364284;ENSP00000364286;ENSP00000401010	976	976	30628	ENSP00000264202	Capping protein (actin filament) muscle Z-line, beta	CAPZB	0	0	0	0	3	3	0	0	3	2	5	4	0	0	0	0	6	5	0	0	0	0	1	2	0	0	0	0	4	8	34043000
1733	ENSP00000307212;ENSP00000361465;ENSP00000361419;ENSP00000395401;ENSP00000409536	POLR1C	ENSP00000307212;ENSP00000361419;ENSP00000361465;ENSP00000395401;ENSP00000409536	1733	1733	38646	ENSP00000307212	Polymerase (RNA) I polypeptide C, 30kDa	POLR1C	0	0	0	0	0	0	0	0	3	2	4	5	0	0	0	0	2	2	0	0	0	0	0	0	0	0	0	0	4	2	10224000
2214	ENSP00000329715;ENSP00000448252;ENSP00000408091	DRG1	ENSP00000329715	2214	2214	40542	ENSP00000329715	Developmentally regulated GTP binding protein 1	DRG1	0	0	0	0	3	1	0	0	3	4	6	6	0	0	0	0	5	5	0	0	0	0	2	1	0	0	0	0	7	6	18861000
268	ENSP00000222553;ENSP00000346242;ENSP00000390896;ENSP00000390591	NAMPT	ENSP00000222553;ENSP00000346242	268	268	55520	ENSP00000222553	Nicotinamide phosphoribosyltransferase	NAMPT	0	0	0	0	0	1	0	0	2	3	6	9	0	0	0	0	4	6	0	0	0	0	0	1	0	0	0	0	5	6	11739000
512	ENSP00000413638;ENSP00000415973;ENSP00000364255;ENSP00000246194;ENSP00000403744;ENSP00000327522	RALY	ENSP00000246194;ENSP00000364255;ENSP00000403744;ENSP00000413638;ENSP00000415973	512	512	20185	ENSP00000413638	RALY heterogeneous nuclear ribonucleoprotein	RALY	0	0	0	0	1	0	0	0	2	1	3	2	0	0	0	0	3	3	0	0	0	0	1	1	0	0	0	0	3	3	22760000
1794	ENSP00000431117;ENSP00000427985;ENSP00000309539;ENSP00000427954;ENSP00000430267;ENSP00000425742;ENSP00000381526;ENSP00000380987;ENSP00000343690;ENSP00000321606	CRMP1;DPYSL2;DPYSL3	ENSP00000309539;ENSP00000427985;ENSP00000431117	1794	1794	58162	ENSP00000431117	Dihydropyrimidinase-like 2	DPYSL2	0	0	0	0	0	1	0	0	2	3	5	7	0	0	0	0	7	7	0	0	0	0	0	0	0	0	0	0	7	10	9133000
981	ENSP00000264235;ENSP00000324806	GSK3B	ENSP00000264235;ENSP00000324806	981	981	46744	ENSP00000264235	Glycogen synthase kinase 3 beta	GSK3B	0	0	0	0	0	0	0	0	1	1	2	4	0	0	0	0	1	2	0	0	0	0	0	0	0	0	0	0	2	2	2293500
1664	ENSP00000303908;ENSP00000426464;ENSP00000417517;ENSP00000419980	RP11-330H6.5;TWF2	ENSP00000303908;ENSP00000426464	1664	1664	39548	ENSP00000303908	Twinfilin actin binding protein 2	TWF2	0	0	0	0	1	1	0	0	1	2	5	3	0	0	0	0	10	9	0	0	0	0	1	0	0	0	0	0	10	9	14274000
2353	ENSP00000338862	BRIX1	ENSP00000338862	2353	2353	41401	ENSP00000338862	BRX1, biogenesis of ribosomes	BRIX1	0	0	0	0	0	1	0	0	4	2	6	5	0	0	0	0	4	4	0	0	0	0	1	1	0	0	0	0	4	5	17016000
3873	ENSP00000476610;ENSP00000367073;ENSP00000439218;ENSP00000354615;ENSP00000367086;ENSP00000367076;ENSP00000402532;ENSP00000367091;ENSP00000465719	ACOT7	ENSP00000354615;ENSP00000367073;ENSP00000367076;ENSP00000367086;ENSP00000367091;ENSP00000402532;ENSP00000439218;ENSP00000465719;ENSP00000476610	3873	3873	37419	ENSP00000476610	Acyl-CoA thioesterase 7	ACOT7	0	0	0	0	3	3	0	0	6	5	9	10	0	0	0	0	8	8	0	0	0	0	1	2	0	0	0	0	9	9	33362000
972	ENSP00000264161;ENSP00000397616;ENSP00000389867;ENSP00000404445;ENSP00000388801;ENSP00000387508	DARS	ENSP00000264161	972	972	57136	ENSP00000264161	Aspartyl-tRNA synthetase	DARS	0	0	0	0	4	9	0	0	8	6	20	14	0	0	0	0	15	15	0	0	0	0	4	3	0	0	0	0	19	15	32494000
2537	ENSP00000346120;ENSP00000480334	DDX21	ENSP00000346120;ENSP00000480334	2537;3129	2537	87343	ENSP00000346120	DEAD (Asp-Glu-Ala-Asp) box helicase 21	DDX21	0	0	0	0	3	5	0	0	13	12	23	20	0	0	0	0	23	26	0	0	0	0	1	5	0	0	0	0	24	22	69674000
2952	ENSP00000486000;ENSP00000485688;ENSP00000441065;ENSP00000358640;ENSP00000486404;ENSP00000399104;ENSP00000486874;ENSP00000416167	SLC16A1	ENSP00000358640;ENSP00000399104;ENSP00000416167;ENSP00000441065;ENSP00000485688;ENSP00000486000;ENSP00000486404;ENSP00000486874	2952	2952	53944	ENSP00000486000	Solute carrier family 16 (monocarboxylate transporter), member 1	SLC16A1	0	0	0	0	0	1	0	0	1	0	2	0	0	0	0	0	2	1	0	0	0	0	1	1	0	0	0	0	0	1	3066000
3699	ENSP00000417763;ENSP00000359026;ENSP00000359032;ENSP00000377315;ENSP00000359028;ENSP00000413668	NAA10	ENSP00000359026;ENSP00000359032;ENSP00000377315;ENSP00000417763	3699	3699	26458	ENSP00000417763	N(alpha)-acetyltransferase 10, NatA catalytic subunit	NAA10	0	0	0	0	1	1	0	0	4	4	6	4	0	0	0	0	5	6	0	0	0	0	1	1	0	0	0	0	2	3	24620000
2153	ENSP00000325827;ENSP00000290037;ENSP00000360771;ENSP00000387583;ENSP00000277537;ENSP00000317437;ENSP00000403525	SEC16A	ENSP00000290037;ENSP00000325827;ENSP00000360771;ENSP00000387583	2153	2153	251890	ENSP00000325827	SEC16 homolog A	SEC16A	0	0	0	0	0	0	0	0	1	0	4	1	0	0	0	0	2	1	0	0	0	0	0	0	0	0	0	0	2	3	351610
1472	ENSP00000295901;ENSP00000418695;ENSP00000419227;ENSP00000377952;ENSP00000418303;ENSP00000418887;ENSP00000418843	PSMD6	ENSP00000295901;ENSP00000377952;ENSP00000418695;ENSP00000419227	1472	1472	45531	ENSP00000295901	Proteasome (prosome, macropain) 26S subunit, non-ATPase, 6	PSMD6	0	0	0	0	2	3	0	0	3	2	7	5	0	0	0	0	8	8	0	0	0	0	3	2	0	0	0	0	5	7	22810000
2667	ENSP00000479543;ENSP00000350757;ENSP00000451920;ENSP00000487065;ENSP00000452410;ENSP00000451473	GMFB	ENSP00000350757;ENSP00000451920;ENSP00000479543	2667	2667	16713	ENSP00000479543	Glia maturation factor, beta	GMFB	0	0	0	0	0	1	0	0	1	2	4	4	0	0	0	0	4	3	0	0	0	0	1	0	0	0	0	0	3	4	20874000
1896	ENSP00000443150;ENSP00000382392;ENSP00000444437;ENSP00000313272;ENSP00000479320;ENSP00000371858;ENSP00000479236;ENSP00000484384;ENSP00000439422;ENSP00000440754;ENSP00000443035	NOP2	ENSP00000313272;ENSP00000371858;ENSP00000382392;ENSP00000439422;ENSP00000443150;ENSP00000444437;ENSP00000479236;ENSP00000479320;ENSP00000484384	1896	1896	88972	ENSP00000443150	NOP2 nucleolar protein	NOP2	0	0	0	0	1	1	0	0	1	3	6	3	0	0	0	0	4	3	0	0	0	0	4	2	0	0	0	0	5	3	8472500
1425	ENSP00000292808;ENSP00000411471	ABCF3	ENSP00000292808;ENSP00000411471	1425	1425	78983	ENSP00000292808	ATP-binding cassette, sub-family F (GCN20), member 3	ABCF3	0	0	0	0	0	0	0	0	0	1	0	1	0	0	0	0	1	0	0	0	0	0	0	0	0	0	0	0	0	1	234190
391	ENSP00000385014;ENSP00000378559;ENSP00000233057;ENSP00000393921	EIF2AK2	ENSP00000233057;ENSP00000378559;ENSP00000385014	391	391	57390	ENSP00000385014	Eukaryotic translation initiation factor 2-alpha kinase 2	EIF2AK2	0	0	0	0	1	0	0	0	1	0	3	2	0	0	0	0	3	1	0	0	0	0	0	0	0	0	0	0	5	3	2953100
408	ENSP00000443273;ENSP00000440348;ENSP00000364262;ENSP00000233627;ENSP00000480984;ENSP00000477895;ENSP00000406630	NDUFS7	ENSP00000233627;ENSP00000364262;ENSP00000406630;ENSP00000440348;ENSP00000443273;ENSP00000477895;ENSP00000480984	408	408	19770	ENSP00000443273	NADH dehydrogenase (ubiquinone) Fe-S protein 7, 20kDa (NADH-coenzyme Q reductase)	NDUFS7	0	0	0	0	1	0	0	0	1	0	1	1	0	0	0	0	2	1	0	0	0	0	0	0	0	0	0	0	1	2	5637500
2986	ENSP00000359380	SCD	ENSP00000359380	2986	2986	41522	ENSP00000359380	Stearoyl-CoA desaturase (delta-9-desaturase)	SCD	0	0	0	0	0	0	0	0	1	1	1	1	0	0	0	0	1	1	0	0	0	0	0	0	0	0	0	0	0	1	7250000
3443	ENSP00000387284;ENSP00000377486;ENSP00000351639;ENSP00000474821;ENSP00000475090	MRPL19	ENSP00000351639;ENSP00000377486;ENSP00000387284;ENSP00000474821	3443	3443	33535	ENSP00000387284	Mitochondrial ribosomal protein L19	MRPL19	0	0	0	0	1	1	0	0	1	2	2	3	0	0	0	0	1	2	0	0	0	0	0	2	0	0	0	0	0	1	3312400
3055	ENSP00000482680;ENSP00000483495;ENSP00000360828;ENSP00000483119;ENSP00000481808	DDX27	ENSP00000360828;ENSP00000482680;ENSP00000483119;ENSP00000483495	3055	3055	86604	ENSP00000482680	DEAD (Asp-Glu-Ala-Asp) box polypeptide 27	DDX27	0	0	0	0	1	0	0	0	1	1	6	5	0	0	0	0	4	4	0	0	0	0	1	2	0	0	0	0	3	2	3843500
1792	ENSP00000438733;ENSP00000369255;ENSP00000309477	ACO1	ENSP00000309477;ENSP00000369255;ENSP00000438733	1792	1792	98398	ENSP00000438733	Aconitase 1, soluble	ACO1	0	0	0	0	0	0	0	0	1	2	6	5	0	0	0	0	7	5	0	0	0	0	0	0	0	0	0	0	6	8	3455200
275	ENSP00000223029;ENSP00000383327;ENSP00000378658	AIMP2	ENSP00000223029;ENSP00000378658;ENSP00000383327	275	275	35348	ENSP00000223029	Aminoacyl tRNA synthetase complex-interacting multifunctional protein 2	AIMP2	0	0	0	0	1	0	0	0	1	2	3	3	0	0	0	0	3	3	0	0	0	0	0	0	0	0	0	0	4	2	15990000
309	ENSP00000225729;ENSP00000379076;ENSP00000463268;ENSP00000462060;ENSP00000464076;ENSP00000464244;ENSP00000463436;ENSP00000463256	DRG2	ENSP00000225729;ENSP00000379076;ENSP00000463268	309	309	40746	ENSP00000225729	Developmentally regulated GTP binding protein 2	DRG2	0	0	0	0	2	1	0	0	2	3	4	5	0	0	0	0	4	3	0	0	0	0	0	0	0	0	0	0	3	4	6715200
1252	ENSP00000278412;ENSP00000434546;ENSP00000431154	SSRP1	ENSP00000278412	1252	1252	81074	ENSP00000278412	Structure specific recognition protein 1	SSRP1	0	0	0	0	1	2	0	0	2	4	6	5	0	0	0	0	11	9	0	0	0	0	1	2	0	0	0	0	8	6	13406000
2105	ENSP00000323696;ENSP00000409997	CRTAP	ENSP00000323696;ENSP00000409997	2105	2105	46561	ENSP00000323696	Cartilage associated protein	CRTAP	0	0	0	0	0	1	0	0	0	1	2	2	0	0	0	0	3	5	0	0	0	0	1	1	0	0	0	0	1	2	2598900
2623	ENSP00000480142;ENSP00000478235;ENSP00000391755;ENSP00000357340;ENSP00000349078;ENSP00000483188;ENSP00000479557;ENSP00000484099;ENSP00000478032	FDPS	ENSP00000349078;ENSP00000357340;ENSP00000391755;ENSP00000478235;ENSP00000479557;ENSP00000480142;ENSP00000483188	2623	2623	40532	ENSP00000480142	Farnesyl diphosphate synthase	FDPS	0	0	0	0	3	4	0	0	2	2	7	4	0	0	0	0	7	7	0	0	0	0	3	2	0	0	0	0	8	9	41853000
858	ENSP00000262093;ENSP00000372326;ENSP00000466263;ENSP00000465363;ENSP00000467461;ENSP00000465243;ENSP00000465717	FECH	ENSP00000262093;ENSP00000372326;ENSP00000466263	858	858	47862	ENSP00000262093	Ferrochelatase	FECH	0	0	0	0	0	0	0	0	1	1	3	1	0	0	0	0	0	2	0	0	0	0	0	0	0	0	0	0	3	3	1459500
3249	ENSP00000366934	NOL9	ENSP00000366934	3249	3249	79322	ENSP00000366934	Nucleolar protein 9	NOL9	0	0	0	0	0	0	0	0	0	1	3	2	0	0	0	0	1	5	0	0	0	0	0	0	0	0	0	0	1	3	3889500
2672	ENSP00000434657;ENSP00000434412;ENSP00000350894;ENSP00000436040;ENSP00000436305;ENSP00000433532;ENSP00000435452;ENSP00000434964;ENSP00000437108;ENSP00000431827;ENSP00000432007;ENSP00000435936;ENSP00000436306;ENSP00000434482;ENSP00000431384	SERPINH1	ENSP00000350894;ENSP00000433532;ENSP00000434412;ENSP00000434657;ENSP00000436040;ENSP00000436305	2672	2672	46440	ENSP00000434657	Serpin peptidase inhibitor, clade H (heat shock protein 47), member 1, (collagen binding protein 1)	SERPINH1	0	0	0	0	1	2	0	0	3	2	8	9	0	0	0	0	7	7	0	0	0	0	2	2	0	0	0	0	7	6	42035000
452	ENSP00000240185;ENSP00000313129;ENSP00000486989;ENSP00000481867;ENSP00000432132;ENSP00000484722;ENSP00000482191;ENSP00000480690;ENSP00000465240;ENSP00000481206;ENSP00000479219;ENSP00000466842;ENSP00000482559;ENSP00000479978;ENSP00000480771;ENSP00000481330;ENSP00000482754;ENSP00000465080;ENSP00000404666;ENSP00000481737;ENSP00000478249;ENSP00000465888	TARDBP	ENSP00000240185;ENSP00000313129;ENSP00000432132;ENSP00000465240;ENSP00000466842;ENSP00000479219;ENSP00000480690;ENSP00000481206;ENSP00000481867;ENSP00000482191;ENSP00000484722;ENSP00000486989	452	452	44739	ENSP00000240185	TAR DNA binding protein	TARDBP	0	0	0	0	0	2	0	0	6	4	9	6	0	0	0	0	8	8	0	0	0	0	1	0	0	0	0	0	5	7	63468000
1338	ENSP00000401349;ENSP00000285298;ENSP00000390331	MRPS17	ENSP00000285298;ENSP00000390331;ENSP00000401349	1338	1338	14374	ENSP00000401349	Mitochondrial ribosomal protein S17	MRPS17	0	0	0	0	0	1	0	0	1	1	4	2	0	0	0	0	2	3	0	0	0	0	0	0	0	0	0	0	1	3	28780000
2028	ENSP00000319713;ENSP00000365816	AGTRAP	ENSP00000319713;ENSP00000365816	2028	2028	17419	ENSP00000319713	Angiotensin II receptor-associated protein	AGTRAP	0	0	0	0	0	0	0	0	1	1	1	2	0	0	0	0	2	2	0	0	0	0	1	0	0	0	0	0	1	2	11780000
1770	ENSP00000399076;ENSP00000381497;ENSP00000321539;ENSP00000308717;ENSP00000443685	MRPL48	ENSP00000308717;ENSP00000321539;ENSP00000381497;ENSP00000399076;ENSP00000443685	1770	1770	12770	ENSP00000399076	Mitochondrial ribosomal protein L48	MRPL48	0	0	0	0	1	1	0	0	2	2	4	4	0	0	0	0	3	4	0	0	0	0	0	0	0	0	0	0	3	2	13243000
1883	ENSP00000403039;ENSP00000312625;ENSP00000402754;ENSP00000364142;ENSP00000391721;ENSP00000405362;ENSP00000391281;ENSP00000364139	HP1BP3	ENSP00000312625;ENSP00000364142;ENSP00000391721;ENSP00000402754;ENSP00000403039	1883	1883	36514	ENSP00000403039	Heterochromatin protein 1, binding protein 3	HP1BP3	0	0	0	0	0	0	0	0	1	1	1	2	0	0	0	0	1	1	0	0	0	0	1	0	0	0	0	0	1	3	4352100
464	ENSP00000360850;ENSP00000241600;ENSP00000400082	MRPS2	ENSP00000241600;ENSP00000360850;ENSP00000400082	464	464	33249	ENSP00000360850	Mitochondrial ribosomal protein S2	MRPS2	0	0	0	0	0	0	0	0	1	0	2	2	0	0	0	0	2	1	0	0	0	0	0	0	0	0	0	0	0	2	1825200
1939	ENSP00000315644;ENSP00000314727;ENSP00000314902	TYMS	ENSP00000314727;ENSP00000315644	1939	1939	35716	ENSP00000315644	Thymidylate synthetase	TYMS	0	0	0	0	0	0	0	0	1	0	4	5	0	0	0	0	2	3	0	0	0	0	0	0	0	0	0	0	6	5	7306500
2749	ENSP00000354086;ENSP00000473980;ENSP00000338526;ENSP00000392216	MRPL37	ENSP00000354086;ENSP00000473980	2749	2749	48117	ENSP00000354086	Mitochondrial ribosomal protein L37	MRPL37	0	0	0	0	0	0	0	0	2	1	2	6	0	0	0	0	5	3	0	0	0	0	1	0	0	0	0	0	1	6	2898500
3842	ENSP00000468032;ENSP00000464166;ENSP00000462479	SARM1	ENSP00000468032	3842	3842	79387	ENSP00000468032	Sterile alpha and TIR motif containing 1	SARM1	0	0	0	0	0	0	0	0	2	1	3	1	0	0	0	0	2	2	0	0	0	0	0	0	0	0	0	0	1	3	449240
3727	ENSP00000420714	MRPS14	ENSP00000420714	3727	3727	15139	ENSP00000420714	Mitochondrial ribosomal protein S14	MRPS14	0	0	0	0	1	0	0	0	1	0	1	1	0	0	0	0	1	1	0	0	0	0	0	1	0	0	0	0	1	1	11971000
1211	ENSP00000427209;ENSP00000483615;ENSP00000422005;ENSP00000273920;ENSP00000477863	ENOPH1	ENSP00000273920;ENSP00000422005;ENSP00000427209;ENSP00000477863;ENSP00000483615	1211	1211	12552	ENSP00000427209	Enolase-phosphatase 1	ENOPH1	0	0	0	0	0	1	0	0	1	0	1	3	0	0	0	0	3	3	0	0	0	0	0	1	0	0	0	0	3	2	29713000
638	ENSP00000426523;ENSP00000429613;ENSP00000426620;ENSP00000426586;ENSP00000424941;ENSP00000424359;ENSP00000421904;ENSP00000337262;ENSP00000396901;ENSP00000381718;ENSP00000381717;ENSP00000378283;ENSP00000378282;ENSP00000378280;ENSP00000344069;ENSP00000337208;ENSP00000318494;ENSP00000253815;ENSP00000481600;ENSP00000345285;ENSP00000349722;ENSP00000424710;ENSP00000423487;ENSP00000479814;ENSP00000397406…	UBE2D1;UBE2D2;UBE2D3;UBE2D4	ENSP00000253815;ENSP00000318494;ENSP00000337208;ENSP00000337262;ENSP00000344069;ENSP00000345285;ENSP00000349722;ENSP00000378280;ENSP00000378282;ENSP00000378283;ENSP00000381717;ENSP00000381718;ENSP00000396901;ENSP00000421904;ENSP00000424359;ENSP00000424710;ENSP00000424941;ENSP00000426523;ENSP00000426586;ENSP00000426620;ENSP00000429613;ENSP00000481600	638	638	11065	ENSP00000426523	Ubiquitin-conjugating enzyme E2D 2	UBE2D2	0	0	0	0	1	1	0	0	1	2	2	1	0	0	0	0	2	3	0	0	0	0	1	2	0	0	0	0	2	3	180930000
543	ENSP00000249269;ENSP00000390035;ENSP00000408682;ENSP00000402859;ENSP00000397884	PMPCB	ENSP00000249269;ENSP00000390035	543	543	54366	ENSP00000249269	Peptidase (mitochondrial processing) beta	PMPCB	0	0	0	0	0	0	0	0	3	3	5	6	0	0	0	0	8	7	0	0	0	0	4	0	0	0	0	0	4	6	14474000
2411	ENSP00000340796;ENSP00000359476;ENSP00000355318;ENSP00000378084	ZNF326	ENSP00000340796;ENSP00000355318;ENSP00000359476	2411	2411	65653	ENSP00000340796	Zinc finger protein 326	ZNF326	0	0	0	0	0	0	0	0	1	1	4	4	0	0	0	0	3	2	0	0	0	0	0	0	0	0	0	0	3	2	7243900
931	ENSP00000263346;ENSP00000457329;ENSP00000454414;ENSP00000484773;ENSP00000456803;ENSP00000455611;ENSP00000456592;ENSP00000456840;ENSP00000263347	TCF25	ENSP00000263346;ENSP00000457329	931	931	76666	ENSP00000263346	Transcription factor 25 (basic helix-loop-helix)	TCF25	0	0	0	0	0	0	0	0	1	1	3	2	0	0	0	0	2	1	0	0	0	0	0	0	0	0	0	0	3	2	1873500
1750	ENSP00000307833;ENSP00000396442;ENSP00000457177;ENSP00000456198;ENSP00000458022;ENSP00000457569;ENSP00000457531	FBXO22	ENSP00000307833;ENSP00000396442;ENSP00000457177	1750	1750	44508	ENSP00000307833	F-box protein 22	FBXO22	0	0	0	0	1	2	0	0	1	0	3	1	0	0	0	0	3	4	0	0	0	0	0	0	0	0	0	0	3	2	4183900
2774	ENSP00000354739;ENSP00000441179	RPL12	ENSP00000354739;ENSP00000441179	2774	2774	17818	ENSP00000354739	Ribosomal protein L12	RPL12	0	0	0	0	5	3	0	0	7	7	9	7	0	0	0	0	9	9	0	0	0	0	3	4	0	0	1	0	7	9	580190000
548	ENSP00000485870;ENSP00000454000;ENSP00000453371;ENSP00000453775;ENSP00000453987;ENSP00000453711;ENSP00000453179;ENSP00000453065;ENSP00000249736;ENSP00000369887	SLTM	ENSP00000249736;ENSP00000369887;ENSP00000453065;ENSP00000453179;ENSP00000453371;ENSP00000453711;ENSP00000453775;ENSP00000453987;ENSP00000454000;ENSP00000485870	548	548	6612.7	ENSP00000485870	SAFB-like, transcription modulator	SLTM	0	0	0	0	0	0	0	0	1	0	2	1	0	0	0	0	1	1	0	0	0	0	0	0	0	0	0	0	1	2	10278000
2063	ENSP00000321259;ENSP00000437098;ENSP00000435042;ENSP00000433501	TALDO1	ENSP00000321259;ENSP00000437098	2063	2063	37540	ENSP00000321259	Transaldolase 1	TALDO1	0	0	0	0	2	4	0	0	2	2	5	2	0	0	0	0	6	6	0	0	0	0	3	4	0	0	0	0	5	5	78191000
2600	ENSP00000348442;ENSP00000349667;ENSP00000463017;ENSP00000462525	PSMD12	ENSP00000348442;ENSP00000349667	2600	2600	52904	ENSP00000348442	Proteasome (prosome, macropain) 26S subunit, non-ATPase, 12	PSMD12	0	0	0	0	2	3	0	0	4	3	11	7	0	0	0	0	8	8	0	0	0	0	1	1	0	0	0	0	10	11	28553000
1594	ENSP00000434865;ENSP00000300688	ATP5L	ENSP00000300688;ENSP00000434865	1594	1594	8451.8	ENSP00000434865	ATP synthase, H+ transporting, mitochondrial Fo complex, subunit G	ATP5L	0	0	0	0	2	1	0	0	2	2	3	4	0	0	0	0	2	3	0	0	0	0	1	2	0	0	0	0	4	3	114840000
340	ENSP00000229179;ENSP00000441448;ENSP00000368185;ENSP00000445567;ENSP00000441334	NUP107	ENSP00000229179;ENSP00000368185;ENSP00000441448	340	340	106370	ENSP00000229179	Nucleoporin 107kDa	NUP107	0	0	0	0	0	0	0	0	1	1	4	4	0	0	0	0	5	4	0	0	0	0	0	1	0	0	0	0	3	4	2841800
2638	ENSP00000349679;ENSP00000363979;ENSP00000302936;ENSP00000455791;ENSP00000454846;ENSP00000455216;ENSP00000300469;ENSP00000342009	DYNLRB1;DYNLRB2	ENSP00000302936;ENSP00000349679;ENSP00000363979	2638	2638	10921	ENSP00000349679	Dynein, light chain, roadblock-type 1	DYNLRB1	0	0	0	0	1	2	0	0	1	2	4	2	0	0	0	0	5	2	0	0	0	0	1	2	0	0	0	0	3	5	41050000
1423	ENSP00000391211;ENSP00000292644;ENSP00000401724;ENSP00000393027	PSMC2	ENSP00000292644;ENSP00000391211	1423	1423	48633	ENSP00000391211	Proteasome (prosome, macropain) 26S subunit, ATPase, 2	PSMC2	0	0	0	0	3	3	0	0	8	6	14	11	0	0	0	0	13	13	0	0	0	0	3	1	0	0	0	0	12	14	34319000
3679	ENSP00000413035;ENSP00000487500;ENSP00000458748;ENSP00000386177;ENSP00000486468;ENSP00000475142;ENSP00000450402;ENSP00000447281;ENSP00000485961;ENSP00000380470;ENSP00000482053;ENSP00000384944;ENSP00000487328;ENSP00000485984;ENSP00000447753;ENSP00000407855;ENSP00000352328;ENSP00000484837;ENSP00000487477;ENSP00000405651;ENSP00000479761;ENSP00000391670;ENSP00000486570;ENSP00000402745;ENSP00000347855…	RBFOX1;RBFOX2;RBFOX3	ENSP00000309117;ENSP00000344196;ENSP00000347855;ENSP00000352328;ENSP00000380470;ENSP00000384944;ENSP00000386177;ENSP00000391269;ENSP00000391670;ENSP00000402745;ENSP00000405651;ENSP00000407855;ENSP00000413035;ENSP00000446842;ENSP00000447281;ENSP00000447717;ENSP00000447753;ENSP00000450031;ENSP00000450402;ENSP00000458748;ENSP00000474464;ENSP00000475142;ENSP00000479761;ENSP00000482053;ENSP00000484837…	3679	3679	47343	ENSP00000413035	RNA binding protein, fox-1 homolog (C. elegans) 2	RBFOX2	0	0	0	0	0	0	0	0	2	1	2	2	0	0	0	0	1	1	0	0	0	0	0	0	0	0	0	0	2	0	3034300
1710;3631	ENSP00000288071;ENSP00000306117;ENSP00000348271;ENSP00000377267;ENSP00000392639;ENSP00000399208;ENSP00000410243;ENSP00000454495;ENSP00000454699;ENSP00000455134;ENSP00000455152;ENSP00000455813;ENSP00000456574;ENSP00000456757;ENSP00000456765;ENSP00000457103;ENSP00000457366;ENSP00000460180;ENSP00000464207;ENSP00000486802	DDX19A;DDX19B;RP11-529K1.3	ENSP00000288071;ENSP00000348271;ENSP00000399208;ENSP00000410243;ENSP00000306117;ENSP00000392639;ENSP00000455813;ENSP00000460180;ENSP00000456757;ENSP00000456574;ENSP00000377267	1710;3631	1710;3631	54017	ENSP00000399208_family	Family {DEAD (Asp-Glu-Ala-Asp) box polypeptide 19A}	DDX19A;DDX19B;RP11-529K1.3	0	0	0	0	0	0	0	0	0	0	1	0	0	0	0	0	2	1	0	0	0	0	0	0	0	0	0	0	2	1	16184500
1055	ENSP00000385757;ENSP00000265523;ENSP00000412005	BLVRA	ENSP00000265523;ENSP00000385757	1055	1055	33428	ENSP00000385757	Biliverdin reductase A	BLVRA	0	0	0	0	0	2	0	0	2	2	6	4	0	0	0	0	5	7	0	0	0	0	1	0	0	0	0	0	6	5	14768000
2795	ENSP00000355086	DARS2	ENSP00000355086	2795	2795	73562	ENSP00000355086	Aspartyl-tRNA synthetase 2, mitochondrial	DARS2	0	0	0	0	3	3	0	0	4	4	7	9	0	0	0	0	5	5	0	0	0	0	2	1	0	0	0	0	9	7	14714000
3350	ENSP00000370750;ENSP00000450651;ENSP00000452079;ENSP00000450435;ENSP00000416395;ENSP00000450554;ENSP00000450802;ENSP00000450614	RDH11;RP11-1012A1.4	ENSP00000370750;ENSP00000416395;ENSP00000450435;ENSP00000450651;ENSP00000452079	3350	3350	35386	ENSP00000370750	Retinol dehydrogenase 11 (all-trans/9-cis/11-cis)	RDH11	0	0	0	0	2	1	0	0	2	2	7	5	0	0	0	0	6	5	0	0	0	0	0	1	0	0	0	0	4	6	13915000
2765	ENSP00000389400;ENSP00000354580;ENSP00000457859;ENSP00000442243	MRPL21	ENSP00000354580;ENSP00000389400;ENSP00000457859	2765	2765	13746	ENSP00000389400	Mitochondrial ribosomal protein L21	MRPL21	0	0	0	0	0	0	0	0	1	1	2	3	0	0	0	0	3	3	0	0	0	0	0	0	0	0	0	0	4	2	13187000
1547	ENSP00000299138;ENSP00000461469;ENSP00000461423	VPS35	ENSP00000299138	1547	1547	91706	ENSP00000299138	Vacuolar protein sorting 35 homolog	VPS35	0	0	0	0	4	4	0	0	3	4	10	10	0	0	0	0	12	10	0	0	0	0	3	3	0	0	0	0	11	11	17243000
3796	ENSP00000444408;ENSP00000469265;ENSP00000397924;ENSP00000406532;ENSP00000468890	SLC1A5	ENSP00000397924;ENSP00000406532;ENSP00000444408;ENSP00000469265	3796	3796	56598	ENSP00000444408	Solute carrier family 1 (neutral amino acid transporter), member 5	SLC1A5	0	0	0	0	1	2	0	0	4	3	7	5	0	0	0	0	5	5	0	0	0	0	1	1	0	0	0	0	6	5	36324000
1777	ENSP00000418565;ENSP00000311130;ENSP00000309092	GMPPB	ENSP00000309092;ENSP00000311130;ENSP00000418565	1777	1777	39834	ENSP00000418565	GDP-mannose pyrophosphorylase B	GMPPB	0	0	0	0	2	1	0	0	1	0	4	3	0	0	0	0	3	4	0	0	0	0	0	0	0	0	0	0	3	3	7577500
1672	ENSP00000488611;ENSP00000479194;ENSP00000460348;ENSP00000304350;ENSP00000488222;ENSP00000458151;ENSP00000460849	PRPF8	ENSP00000304350;ENSP00000460348;ENSP00000479194;ENSP00000488611	1672	1672	273600	ENSP00000488611	Pre-mRNA processing factor 8	PRPF8	0	0	0	0	4	3	0	0	14	12	45	39	0	0	0	0	34	36	0	0	0	0	5	3	0	0	0	0	34	37	16532000
3541	ENSP00000384211;ENSP00000374643	PSME4	ENSP00000374643;ENSP00000384211	3541	3541	211330	ENSP00000384211	Proteasome (prosome, macropain) activator subunit 4	PSME4	0	0	0	0	0	0	0	0	1	0	3	2	0	0	0	0	1	1	0	0	0	0	0	0	0	0	0	0	2	3	304230
1670	ENSP00000304229;ENSP00000426860;ENSP00000424974;ENSP00000427499;ENSP00000427008	HINT1	ENSP00000304229	1670	1670	13802	ENSP00000304229	Histidine triad nucleotide binding protein 1	HINT1	0	0	0	0	1	0	0	0	1	0	3	3	0	0	0	0	4	4	0	0	0	0	0	0	0	0	0	0	3	3	60449000
102	ENSP00000203407	UQCRC1	ENSP00000203407	102	102	52645	ENSP00000203407	Ubiquinol-cytochrome c reductase core protein I	UQCRC1	0	0	0	0	5	5	0	0	6	5	9	7	0	0	0	0	11	9	0	0	0	0	8	5	0	0	0	0	11	10	68380000
551	ENSP00000397873;ENSP00000249923;ENSP00000436383;ENSP00000436401;ENSP00000431530	COPB1	ENSP00000249923;ENSP00000397873;ENSP00000436383	551	551	107140	ENSP00000397873	Coatomer protein complex, subunit beta 1	COPB1	0	0	0	0	1	3	0	0	3	4	12	16	0	0	0	0	20	18	0	0	0	0	2	0	0	0	0	0	16	19	20172000
2919	ENSP00000357838;ENSP00000439042	OAT	ENSP00000357838;ENSP00000439042	2919	2919	48534	ENSP00000357838	Ornithine aminotransferase	OAT	0	0	0	0	5	7	0	0	13	13	19	16	0	0	0	0	18	22	0	0	0	0	6	6	0	0	1	1	23	21	159640000
2271;3828	ENSP00000328403;ENSP00000333837;ENSP00000345580;ENSP00000439565;ENSP00000446242;ENSP00000458785;ENSP00000461324	RP13-1032I1.10;MRPL12;SLC25A10	ENSP00000328403;ENSP00000345580;ENSP00000461324;ENSP00000333837	2271;3828	2271;3828	48099	ENSP00000461324_family	Family {Uncharacterized protein; cDNA FLJ60124, highly similar to Mitochondrial dicarboxylate carrier }	RP13-1032I1.10;MRPL12;SLC25A10	0	0	0	0	2	0	0	0	2	4	7	5	0	0	0	0	5	6	0	0	0	0	0	0	0	0	0	0	4	6	46987100
3010	ENSP00000359921;ENSP00000359939;ENSP00000473660;ENSP00000473303;ENSP00000359923;ENSP00000359922	EXOSC1	ENSP00000359921;ENSP00000359922;ENSP00000359923;ENSP00000359939;ENSP00000473303;ENSP00000473660	3010	3010	17789	ENSP00000359921	Exosome component 1	EXOSC1	0	0	0	0	0	0	0	0	1	0	1	0	0	0	0	0	1	2	0	0	0	0	0	0	0	0	0	0	3	2	5459500
1259	ENSP00000278823;ENSP00000431797;ENSP00000431346	MTA2	ENSP00000278823;ENSP00000431346;ENSP00000431797	1259;2264;3550	1259	75022	ENSP00000278823	Metastasis associated 1 family, member 2	MTA2	0	0	0	0	1	1	0	0	2	1	5	6	0	0	0	0	5	6	0	0	0	0	2	1	0	0	0	0	7	5	6586200
570	ENSP00000251413;ENSP00000251412;ENSP00000464867;ENSP00000465582	TUBG1;TUBG2	ENSP00000251412;ENSP00000251413;ENSP00000464867	570	570	51169	ENSP00000251413	Tubulin, gamma 1	TUBG1	0	0	0	0	2	2	0	0	2	2	8	6	0	0	0	0	5	7	0	0	0	0	1	0	0	0	0	0	6	4	12450000
3606	ENSP00000402314;ENSP00000394394;ENSP00000450293	ANAPC7	ENSP00000394394;ENSP00000402314	3606	3606	60002	ENSP00000402314	Anaphase promoting complex subunit 7	ANAPC7	0	0	0	0	0	0	0	0	1	1	4	2	0	0	0	0	3	3	0	0	0	0	0	1	0	0	0	0	4	1	3662300
2555	ENSP00000346762;ENSP00000419327	SND1	ENSP00000346762	2555	2555	102000	ENSP00000346762	Staphylococcal nuclease and tudor domain containing 1	SND1	0	0	0	0	6	8	0	0	9	9	23	23	0	0	0	0	27	29	0	0	0	0	9	6	0	0	0	0	31	32	58031000
673	ENSP00000430597;ENSP00000255194;ENSP00000440719;ENSP00000429228;ENSP00000441961;ENSP00000479229;ENSP00000261722;ENSP00000440984	AP3B1;AP3B2	ENSP00000255194;ENSP00000430597	673	673	116190	ENSP00000430597	Adaptor-related protein complex 3, beta 1 subunit	AP3B1	0	0	0	0	0	0	0	0	2	2	6	5	0	0	0	0	6	4	0	0	0	0	0	0	0	0	0	0	4	6	2720900
3130	ENSP00000362688;ENSP00000347194	EIF3I	ENSP00000362688	3130	3130	36501	ENSP00000362688	Eukaryotic translation initiation factor 3, subunit I	EIF3I	0	0	0	0	1	2	0	0	2	3	6	6	0	0	0	0	7	5	0	0	0	0	3	2	0	0	0	0	6	6	28370000
261	ENSP00000466845;ENSP00000222214;ENSP00000468584;ENSP00000465618;ENSP00000465770;ENSP00000468452	GCDH	ENSP00000222214;ENSP00000466845	261	261	48127	ENSP00000466845	Glutaryl-CoA dehydrogenase	GCDH	0	0	0	0	0	0	0	0	1	1	6	2	0	0	0	0	2	2	0	0	0	0	0	0	0	0	0	0	1	1	4122000
501	ENSP00000472227;ENSP00000245816;ENSP00000470098	CLPP	ENSP00000245816;ENSP00000472227	501	501	20568	ENSP00000472227	Caseinolytic mitochondrial matrix peptidase proteolytic subunit	CLPP	0	0	0	0	0	0	0	0	1	1	2	3	0	0	0	0	3	2	0	0	0	0	0	0	0	0	0	0	2	1	17320000
804	ENSP00000428120;ENSP00000261413;ENSP00000426941;ENSP00000426176;ENSP00000427237;ENSP00000430590	MRPS27	ENSP00000261413;ENSP00000426176;ENSP00000426941;ENSP00000428120	804	804	41329	ENSP00000428120	Mitochondrial ribosomal protein S27	MRPS27	0	0	0	0	0	0	0	0	1	1	4	5	0	0	0	0	5	4	0	0	0	0	1	0	0	0	0	0	3	4	7372900
947	ENSP00000434248;ENSP00000433439;ENSP00000263672;ENSP00000478550;ENSP00000436759	SPCS2	ENSP00000263672;ENSP00000433439;ENSP00000434248;ENSP00000436759;ENSP00000478550	947	947	10163	ENSP00000434248	Signal peptidase complex subunit 2 homolog	SPCS2	0	0	0	0	0	1	0	0	1	0	2	2	0	0	0	0	1	2	0	0	0	0	0	1	0	0	0	0	2	1	27140000
1696	ENSP00000374665;ENSP00000305692	GAA	ENSP00000305692;ENSP00000374665	1696	1696	105320	ENSP00000374665	Glucosidase, alpha; acid	GAA	0	0	0	0	0	0	0	0	0	1	2	2	0	0	0	0	2	2	0	0	0	0	0	0	0	0	0	0	1	2	1244300
1812	ENSP00000310219	HSPA6	ENSP00000310219	325;1812;3199	1812	71027	ENSP00000310219	Heat shock 70kDa protein 6 (HSP70B')	HSPA6	0	0	0	0	0	1	0	0	1	0	1	1	0	0	0	0	1	1	0	0	0	0	0	0	0	0	0	0	0	1	355200
2305	ENSP00000336741	DHX15	ENSP00000336741	2305	2305	90932	ENSP00000336741	DEAH (Asp-Glu-Ala-His) box helicase 15	DHX15	0	0	0	0	1	4	0	0	7	8	21	17	0	0	0	0	18	16	0	0	0	0	4	7	0	0	0	0	17	15	38894000
3688	ENSP00000416250;ENSP00000438060;ENSP00000444183;ENSP00000443172	EIF2B1	ENSP00000416250;ENSP00000438060	3688	3688	33712	ENSP00000416250	Eukaryotic translation initiation factor 2B, subunit 1 alpha, 26kDa	EIF2B1	0	0	0	0	0	1	0	0	1	0	3	2	0	0	0	0	5	3	0	0	0	0	2	2	0	0	0	0	5	5	10509000
3562	ENSP00000400000;ENSP00000386226;ENSP00000413409;ENSP00000420236	RBM34	ENSP00000386226;ENSP00000400000;ENSP00000413409	3562	3562	45917	ENSP00000400000	RNA binding motif protein 34	RBM34	0	0	0	0	0	0	0	0	0	1	2	3	0	0	0	0	2	2	0	0	0	0	0	0	0	0	0	0	1	2	1723800
619	ENSP00000253107;ENSP00000411918;ENSP00000377385;ENSP00000410485;ENSP00000377382	PPAN;PPAN-P2RY11	ENSP00000253107;ENSP00000377382;ENSP00000377385;ENSP00000410485;ENSP00000411918	619	619	53193	ENSP00000253107	Peter pan homolog	PPAN	0	0	0	0	0	1	0	0	1	1	3	3	0	0	0	0	3	2	0	0	0	0	0	0	0	0	0	0	2	3	4836100
1003	ENSP00000384510;ENSP00000264705;ENSP00000405416;ENSP00000414742;ENSP00000388740	CAD	ENSP00000264705;ENSP00000384510	1003	1003	236020	ENSP00000384510	Carbamoyl-phosphate synthetase 2, aspartate transcarbamylase, and dihydroorotase	CAD	0	0	0	0	3	5	0	0	8	11	30	30	0	0	0	0	26	24	0	0	0	0	2	2	0	0	0	0	23	22	14484000
653	ENSP00000254630	PTCD3	ENSP00000254630	653;3571	653	78549	ENSP00000254630	Pentatricopeptide repeat domain 3	PTCD3	0	0	0	0	0	1	0	0	2	1	4	5	0	0	0	0	3	3	0	0	0	0	0	1	0	0	0	0	1	2	4055100
2665	ENSP00000350698;ENSP00000319578;ENSP00000444000	DDX47	ENSP00000319578;ENSP00000350698	2665	2665	50646	ENSP00000350698	DEAD (Asp-Glu-Ala-Asp) box polypeptide 47	DDX47	0	0	0	0	2	0	0	0	1	1	5	6	0	0	0	0	5	2	0	0	0	0	1	1	0	0	0	0	4	4	8717100
2979	ENSP00000359258;ENSP00000484507	GCLM	ENSP00000359258;ENSP00000484507	2979	2979	30727	ENSP00000359258	Glutamate-cysteine ligase, modifier subunit	GCLM	0	0	0	0	0	0	0	0	1	0	3	2	0	0	0	0	2	2	0	0	0	0	0	0	0	0	0	0	1	3	6168400
2454	ENSP00000342502;ENSP00000478165;ENSP00000482845;ENSP00000414068;ENSP00000480779;ENSP00000482614	PYCR2;RP4-559A3.7	ENSP00000342502;ENSP00000414068;ENSP00000478165;ENSP00000482845	2204;2454	2454	33637	ENSP00000342502	Pyrroline-5-carboxylate reductase family, member 2	PYCR2	0	0	0	0	1	5	0	0	5	3	10	9	0	0	0	0	9	8	0	0	0	0	1	0	0	0	0	0	10	8	73627000
3565	ENSP00000386458;ENSP00000406924;ENSP00000444656	PRPF40A	ENSP00000386458	3565	3565	105930	ENSP00000386458	PRP40 pre-mRNA processing factor 40 homolog A	PRPF40A	0	0	0	0	0	0	0	0	1	1	3	3	0	0	0	0	4	4	0	0	0	0	0	0	0	0	0	0	3	3	6975700
3672	ENSP00000410833;ENSP00000419638	GBE1	ENSP00000410833;ENSP00000419638	3672	3672	80473	ENSP00000410833	Glucan (1,4-alpha-), branching enzyme 1	GBE1	0	0	0	0	0	0	0	0	1	1	3	3	0	0	0	0	4	4	0	0	0	0	0	0	0	0	0	0	0	2	1764800
1636;3113	ENSP00000302572;ENSP00000310169;ENSP00000362352;ENSP00000404584;ENSP00000415121;ENSP00000423563;ENSP00000423718;ENSP00000424971	H2AFY;H2AFY2	ENSP00000302572;ENSP00000310169;ENSP00000415121;ENSP00000423563;ENSP00000424971;ENSP00000362352;ENSP00000404584	1636;3113	1636;3113	39183	ENSP00000310169_family	Family {H2A histone family, member Y}	H2AFY;H2AFY2	0	0	0	0	1	1	0	0	2	2	8	7	0	0	0	0	7	9	0	0	0	0	1	1	0	0	0	0	5	4	44139000
3767	ENSP00000478754;ENSP00000442266;ENSP00000433704;ENSP00000483902	DDX6	ENSP00000433704;ENSP00000442266;ENSP00000478754	3767	3767	54416	ENSP00000478754	DEAD (Asp-Glu-Ala-Asp) box helicase 6	DDX6	0	0	0	0	1	2	0	0	2	3	6	10	0	0	0	0	8	8	0	0	0	0	1	3	0	0	0	0	10	10	25513000
1469	ENSP00000295770	STT3B	ENSP00000295770	1469	1469	93673	ENSP00000295770	STT3B, subunit of the oligosaccharyltransferase complex (catalytic)	STT3B	0	0	0	0	0	0	0	0	1	1	3	2	0	0	0	0	2	0	0	0	0	0	0	1	0	0	0	0	2	1	1868100
1856	ENSP00000311677;ENSP00000410206;ENSP00000363042	PPP1R8	ENSP00000311677	1856	1856	38478	ENSP00000311677	Protein phosphatase 1, regulatory subunit 8	PPP1R8	0	0	0	0	1	1	0	0	1	1	5	4	0	0	0	0	5	3	0	0	0	0	1	1	0	0	0	0	6	4	18775000
353	ENSP00000443994;ENSP00000229340;ENSP00000441883	RAB35	ENSP00000229340;ENSP00000441883;ENSP00000443994	353	353	21214	ENSP00000443994	RAB35, member RAS oncogene family	RAB35	0	0	0	0	0	0	0	0	1	0	1	0	0	0	0	0	2	1	0	0	0	0	0	0	0	0	0	0	1	0	4541600
468	ENSP00000242351;ENSP00000419855;ENSP00000418385;ENSP00000420107	ZC3HAV1	ENSP00000242351;ENSP00000418385;ENSP00000419855	468	468	101430	ENSP00000242351	Zinc finger CCCH-type, antiviral 1	ZC3HAV1	0	0	0	0	0	0	0	0	1	1	3	3	0	0	0	0	3	2	0	0	0	0	0	0	0	0	0	0	4	5	1331300
3489	ENSP00000380251	NUDT19	ENSP00000380251	3489	3489	42233	ENSP00000380251	Nudix (nucleoside diphosphate linked moiety X)-type motif 19	NUDT19	0	0	0	0	0	0	0	0	1	1	2	3	0	0	0	0	3	2	0	0	0	0	0	0	0	0	0	0	3	3	4124400
91	ENSP00000477590;ENSP00000198765;ENSP00000482002;ENSP00000428561;ENSP00000429561;ENSP00000481234;ENSP00000478894;ENSP00000427966;ENSP00000439237;ENSP00000376885;ENSP00000456042;ENSP00000439018;ENSP00000290776;ENSP00000353633;ENSP00000373343;ENSP00000380211;ENSP00000317374;ENSP00000329748;ENSP00000244751;ENSP00000440077;ENSP00000268720	CPNE2;CPNE3;CPNE5;CPNE6;CPNE7;CPNE8;CPNE9	ENSP00000198765;ENSP00000477590;ENSP00000482002	91	91	60130	ENSP00000477590	Copine III	CPNE3	0	0	0	0	1	1	0	0	3	3	10	9	0	0	0	0	7	8	0	0	0	0	0	0	0	0	0	1	9	8	22554000
2699	ENSP00000478624;ENSP00000351851;ENSP00000377298;ENSP00000481541;ENSP00000440954;ENSP00000444880;ENSP00000480172;ENSP00000260051;ENSP00000442936;ENSP00000446396;ENSP00000442761;ENSP00000439759;ENSP00000439092;ENSP00000438589;ENSP00000438821	NUMA1	ENSP00000351851;ENSP00000377298;ENSP00000478624;ENSP00000481541	2699	2699	236510	ENSP00000478624	Nuclear mitotic apparatus protein 1	NUMA1	0	0	0	0	1	0	0	0	9	9	22	24	0	0	0	0	16	17	0	0	0	0	1	0	0	0	0	0	21	21	5726700
615	ENSP00000253039;ENSP00000445077;ENSP00000323063;ENSP00000391383	EIF2S3;EIF2S3L	ENSP00000253039;ENSP00000323063;ENSP00000445077	615	615	51109	ENSP00000253039	Eukaryotic translation initiation factor 2, subunit 3 gamma, 52kDa	EIF2S3	0	0	0	0	2	4	0	0	6	4	12	9	0	0	0	0	10	10	0	0	0	0	2	0	0	0	0	0	10	11	78106000
1728	ENSP00000382333;ENSP00000306920;ENSP00000305920;ENSP00000411813;ENSP00000407365;ENSP00000403264;ENSP00000411769;ENSP00000387989	GLB1	ENSP00000305920;ENSP00000306920;ENSP00000382333	1728	1728	72697	ENSP00000382333	Galactosidase, beta 1	GLB1	0	0	0	0	1	0	0	0	1	1	3	3	0	0	0	0	3	3	0	0	0	0	0	1	0	0	0	0	1	2	3648300
3766	ENSP00000433681;ENSP00000434168;ENSP00000431612	NCAPD3	ENSP00000433681;ENSP00000434168	3766	3766	168890	ENSP00000433681	Non-SMC condensin II complex, subunit D3	NCAPD3	0	0	0	0	0	0	0	0	1	0	2	0	0	0	0	0	2	1	0	0	0	0	0	0	0	0	0	0	2	0	347100
3147	ENSP00000362946;ENSP00000400107	RAB14	ENSP00000362946;ENSP00000400107	3147	3147	23897	ENSP00000362946	RAB14, member RAS oncogene family	RAB14	0	0	0	0	1	2	0	0	2	1	9	7	0	0	0	0	9	7	0	0	0	0	1	2	0	0	0	0	7	9	36884000
941	ENSP00000362480;ENSP00000263559;ENSP00000474611;ENSP00000378532;ENSP00000473746	VPS26A	ENSP00000263559;ENSP00000362480	941	941	38169	ENSP00000362480	Vacuolar protein sorting 26 homolog A	VPS26A	0	0	0	0	1	2	0	0	1	1	6	5	0	0	0	0	5	3	0	0	0	0	0	0	0	0	0	0	3	8	11012000
2448	ENSP00000342181;ENSP00000424576;ENSP00000425190;ENSP00000473576	SRP72	ENSP00000342181;ENSP00000424576;ENSP00000425190	2448	2448	74605	ENSP00000342181	Signal recognition particle 72kDa	SRP72	0	0	0	0	0	0	0	0	1	1	4	7	0	0	0	0	6	6	0	0	0	0	0	1	0	0	0	0	4	9	5571000
2745	ENSP00000354040;ENSP00000353168	GTPBP4	ENSP00000354040	2745	2745	73964	ENSP00000354040	GTP binding protein 4	GTPBP4	0	0	0	0	1	1	0	0	1	2	4	6	0	0	0	0	7	8	0	0	0	0	0	0	0	0	0	0	4	4	6004000
3357	ENSP00000371099;ENSP00000485663;ENSP00000416892;ENSP00000384634;ENSP00000390271;ENSP00000393822;ENSP00000412349	EIF3L	ENSP00000371099;ENSP00000384634;ENSP00000416892;ENSP00000485663	3357	3357	61013	ENSP00000371099	Eukaryotic translation initiation factor 3, subunit L	EIF3L	0	0	0	0	2	7	0	0	3	3	11	11	0	0	0	0	11	9	0	0	0	0	3	3	0	0	0	0	12	9	36803000
2358	ENSP00000339017;ENSP00000339016	ATAD1	ENSP00000339016;ENSP00000339017	2358	2358	40744	ENSP00000339017	ATPase family, AAA domain containing 1	ATAD1	0	0	0	0	0	0	0	0	1	0	2	1	0	0	0	0	2	2	0	0	0	0	0	0	0	0	0	0	2	1	3575900
111	ENSP00000209873;ENSP00000446885;ENSP00000377908;ENSP00000457518;ENSP00000448020	AAAS	ENSP00000209873;ENSP00000377908;ENSP00000446885;ENSP00000457518	111	111	59573	ENSP00000209873	Achalasia, adrenocortical insufficiency, alacrimia	AAAS	0	0	0	0	0	0	0	0	3	2	7	5	0	0	0	0	4	5	0	0	0	0	1	0	0	0	0	0	5	4	4415800
1000	ENSP00000343873;ENSP00000264663;ENSP00000426343;ENSP00000421886;ENSP00000427670;ENSP00000421674;ENSP00000425542	NNT	ENSP00000264663;ENSP00000343873;ENSP00000426343	1000	1000	113890	ENSP00000343873	Nicotinamide nucleotide transhydrogenase	NNT	0	0	0	0	0	0	0	0	3	1	6	7	0	0	0	0	8	4	0	0	0	0	0	0	0	0	0	0	9	7	4652000
3266	ENSP00000367721;ENSP00000433590;ENSP00000432367;ENSP00000433964;ENSP00000431495	NUP160	ENSP00000367721;ENSP00000432367;ENSP00000433590	3266	3266	162120	ENSP00000367721	Nucleoporin 160kDa	NUP160	0	0	0	0	0	1	0	0	1	2	7	6	0	0	0	0	3	3	0	0	0	0	1	1	0	0	0	0	2	3	2781600
3639	ENSP00000400842;ENSP00000399168;ENSP00000392099;ENSP00000352656;ENSP00000411954;ENSP00000405365;ENSP00000405178;ENSP00000388208;ENSP00000403471;ENSP00000401443;ENSP00000398100	HLA-B	ENSP00000352656;ENSP00000388208;ENSP00000392099;ENSP00000399168;ENSP00000400842;ENSP00000405178;ENSP00000405365;ENSP00000411954	3585;3639	3639	40330	ENSP00000400842	Major histocompatibility complex, class I, B	HLA-B	0	0	0	0	0	0	0	0	1	1	1	0	0	0	0	0	1	0	0	0	0	0	0	0	0	0	0	0	1	1	4926700
3076;3325	ENSP00000361495;ENSP00000361496;ENSP00000361505;ENSP00000361512;ENSP00000370038;ENSP00000370043;ENSP00000381504;ENSP00000418911;ENSP00000419380;ENSP00000424595	PRPS1;PRPS1L1;PRPS2	ENSP00000361495;ENSP00000361505;ENSP00000361512;ENSP00000370043;ENSP00000381504	3076;3325	3076;3325	34834	ENSP00000361512_family	Family {Phosphoribosyl pyrophosphate synthetase 1}	PRPS1;PRPS1L1;PRPS2	0	0	0	0	1	1	0	0	1	1	7	8	0	0	0	0	7	7	0	0	0	0	0	0	0	0	0	0	7	7	95267800
2830	ENSP00000355821;ENSP00000420443	CNIH4	ENSP00000355821;ENSP00000420443	2830	2830	15771	ENSP00000355821	Cornichon family AMPA receptor auxiliary protein 4	CNIH4	0	0	0	0	0	0	0	0	1	1	1	1	0	0	0	0	1	1	0	0	0	0	0	0	0	0	0	0	0	1	54243000
1866	ENSP00000311930;ENSP00000346173;ENSP00000469628	ETFB	ENSP00000311930;ENSP00000346173	1866	1866	27843	ENSP00000311930	Electron-transfer-flavoprotein, beta polypeptide	ETFB	0	0	0	0	3	4	0	0	4	4	9	7	0	0	0	0	13	10	0	0	0	0	4	4	0	0	0	0	7	10	74010000
2219	ENSP00000329967	TBK1	ENSP00000329967	2219	2219	83641	ENSP00000329967	TANK-binding kinase 1	TBK1	0	0	0	0	0	0	0	0	0	1	2	2	0	0	0	0	1	1	0	0	0	0	0	0	0	0	0	0	1	1	759230
1738	ENSP00000461521;ENSP00000307275;ENSP00000458542;ENSP00000347540	SCAMP3	ENSP00000307275;ENSP00000347540;ENSP00000458542;ENSP00000461521	1738	1738	38287	ENSP00000461521	Secretory carrier membrane protein 3	SCAMP3	0	0	0	0	0	0	0	0	1	2	3	4	0	0	0	0	3	2	0	0	0	0	1	0	0	0	0	0	4	3	20285000
2921	ENSP00000357873;ENSP00000357862	ACADSB	ENSP00000357862;ENSP00000357873	2921	2921	47485	ENSP00000357873	Acyl-CoA dehydrogenase, short/branched chain	ACADSB	0	0	0	0	0	0	0	0	1	0	2	2	0	0	0	0	1	1	0	0	0	0	0	0	0	0	0	0	1	2	3710400
138	ENSP00000216038	RTCB	ENSP00000216038	138	138	55210	ENSP00000216038	RNA 2',3'-cyclic phosphate and 5'-OH ligase	RTCB	0	0	0	0	2	3	0	0	6	4	14	14	0	0	0	0	12	14	0	0	0	0	1	2	0	0	0	0	10	12	56996000
2159	ENSP00000482767;ENSP00000326128;ENSP00000403018;ENSP00000394545	LARP4B	ENSP00000326128;ENSP00000482767	2159	2159	80551	ENSP00000482767	La ribonucleoprotein domain family, member 4B	LARP4B	0	0	0	0	0	0	0	0	1	2	1	3	0	0	0	0	3	2	0	0	0	0	0	0	0	0	0	0	0	2	1501200
1813;3575	ENSP00000310226;ENSP00000381540;ENSP00000386451;ENSP00000386672;ENSP00000387286;ENSP00000435195;ENSP00000477893	RAB1B;RAB1A	ENSP00000310226;ENSP00000435195;ENSP00000387286;ENSP00000386672;ENSP00000386451	1005;1601;1813;2905;3575	1813;3575	18483	ENSP00000435195_family	Family {RAB1B, member RAS oncogene family}	RAB1B;RAB1A	0	0	0	0	0	0	0	0	3	4	6	6	0	0	0	0	7	8	0	0	0	0	0	0	0	0	0	0	7	7	132286000
3067	ENSP00000361186;ENSP00000361174	TP53RK	ENSP00000361174;ENSP00000361186	3067	3067	28160	ENSP00000361186	TP53 regulating kinase	TP53RK	0	0	0	0	0	0	0	0	2	1	3	1	0	0	0	0	3	2	0	0	0	0	0	0	0	0	0	0	3	2	7278700
2379	ENSP00000339530;ENSP00000361169;ENSP00000361180;ENSP00000389498;ENSP00000393207	GTF3C5	ENSP00000339530;ENSP00000361169;ENSP00000361180;ENSP00000389498	2379	2379	52290	ENSP00000339530	General transcription factor IIIC, polypeptide 5, 63kDa	GTF3C5	0	0	0	0	0	1	0	0	0	1	4	4	0	0	0	0	4	3	0	0	0	0	0	0	0	0	0	0	4	4	3307400
3129	ENSP00000362687;ENSP00000479336	DDX50	ENSP00000362687;ENSP00000479336	2537;3129	3129	82564	ENSP00000362687	DEAD (Asp-Glu-Ala-Asp) box polypeptide 50	DDX50	0	0	0	0	1	0	0	0	2	2	3	4	0	0	0	0	3	3	0	0	0	0	1	0	0	0	0	0	4	5	3501400
1666	ENSP00000478250;ENSP00000435964;ENSP00000303991;ENSP00000435625;ENSP00000294119;ENSP00000432189	UBXN1	ENSP00000294119;ENSP00000303991;ENSP00000435625;ENSP00000435964;ENSP00000478250	1666	1666	27015	ENSP00000478250	UBX domain protein 1	UBXN1	0	0	0	0	2	2	0	0	0	1	3	2	0	0	0	0	3	4	0	0	0	0	0	1	0	0	0	0	3	4	19920000
1915	ENSP00000314030;ENSP00000477579;ENSP00000460104	DNAJA2	ENSP00000314030	1915	1915	45745	ENSP00000314030	DnaJ (Hsp40) homolog, subfamily A, member 2	DNAJA2	0	0	0	0	1	1	0	0	0	1	5	6	0	0	0	0	4	5	0	0	0	0	0	1	0	0	0	0	5	5	19591000
3370	ENSP00000409081;ENSP00000371894;ENSP00000481563;ENSP00000292807;ENSP00000403362;ENSP00000395438;ENSP00000416688;ENSP00000402592;ENSP00000404326;ENSP00000404031;ENSP00000402051	AP2M1	ENSP00000292807;ENSP00000371894;ENSP00000403362;ENSP00000409081;ENSP00000481563	3370	3370	49389	ENSP00000409081	Adaptor-related protein complex 2, mu 1 subunit	AP2M1	0	0	0	0	1	1	0	0	2	1	5	6	0	0	0	0	3	3	0	0	0	0	0	1	0	0	0	0	4	5	5917600
3444	ENSP00000377532;ENSP00000377530;ENSP00000377527;ENSP00000486373;ENSP00000434192;ENSP00000435905	PC	ENSP00000377527;ENSP00000377530;ENSP00000377532	3444	3444	129630	ENSP00000377532	Pyruvate carboxylase	PC	0	0	0	0	0	0	0	0	1	0	3	3	0	0	0	0	1	2	0	0	0	0	0	0	0	0	0	0	0	2	692000
3583	ENSP00000388330;ENSP00000313877;ENSP00000389162	TSFM	ENSP00000313877;ENSP00000388330	3583	3583	35390	ENSP00000388330	Ts translation elongation factor, mitochondrial	TSFM	0	0	0	0	0	0	0	0	1	1	5	3	0	0	0	0	4	4	0	0	0	0	0	0	0	0	0	0	3	2	12738000
31	ENSP00000003100;ENSP00000406757;ENSP00000394268;ENSP00000412536	CYP51A1	ENSP00000003100;ENSP00000406757	31	31	57278	ENSP00000003100	Cytochrome P450, family 51, subfamily A, polypeptide 1	CYP51A1	0	0	0	0	1	0	0	0	2	3	7	6	0	0	0	0	4	6	0	0	0	0	0	0	0	0	0	0	5	9	8346000
3085	ENSP00000361704;ENSP00000361699	CTPS1	ENSP00000361699;ENSP00000361704	2705;3085	3085	66690	ENSP00000361704	CTP synthase 1	CTPS1	0	0	0	0	4	5	0	0	6	7	14	11	0	0	0	0	14	14	0	0	0	0	5	4	0	0	0	0	12	12	43030000
710	ENSP00000257829;ENSP00000433011;ENSP00000479141;ENSP00000437324;ENSP00000435569	NAT10	ENSP00000257829;ENSP00000433011;ENSP00000479141	710	710	115730	ENSP00000257829	N-acetyltransferase 10 (GCN5-related)	NAT10	0	0	0	0	0	1	0	0	3	2	13	12	0	0	0	0	10	12	0	0	0	0	3	0	0	0	0	0	10	6	7663900
2135	ENSP00000325002;ENSP00000422478	COPG1	ENSP00000325002	2135;3646	2135	97717	ENSP00000325002	Coatomer protein complex, subunit gamma 1	COPG1	0	0	0	0	0	0	0	0	4	3	10	9	0	0	0	0	10	12	0	0	0	0	0	1	0	0	0	0	5	6	9200900
2480;3133	ENSP00000343701;ENSP00000348704;ENSP00000357552;ENSP00000362728;ENSP00000376302;ENSP00000415677;ENSP00000417166;ENSP00000417319;ENSP00000418394;ENSP00000419257;ENSP00000419890;ENSP00000420013;ENSP00000474234	KPNA6;KPNA1;KPNA5	ENSP00000348704;ENSP00000357552;ENSP00000362728;ENSP00000415677;ENSP00000343701;ENSP00000419890	2480;3133	2480;3133	60029	ENSP00000362728_family	Family {Karyopherin alpha 6 (importin alpha 7)}	KPNA6;KPNA1;KPNA5	0	0	0	0	0	0	0	0	1	1	7	6	0	0	0	0	6	8	0	0	0	0	0	0	0	0	0	0	8	7	19718300
809	ENSP00000342408;ENSP00000261443;ENSP00000432958;ENSP00000351329;ENSP00000358543;ENSP00000481762;ENSP00000407724;ENSP00000431297;ENSP00000435185;ENSP00000431562;ENSP00000437159	CSDE1	ENSP00000261443;ENSP00000342408;ENSP00000351329;ENSP00000358543;ENSP00000407724;ENSP00000431297;ENSP00000432958;ENSP00000481762	809	809	85746	ENSP00000342408	Cold shock domain containing E1, RNA-binding	CSDE1	0	0	0	0	1	0	0	0	2	2	8	10	0	0	0	0	12	11	0	0	0	0	1	0	0	0	0	0	8	9	10700000
3030	ENSP00000360412	NOC3L	ENSP00000360412	3030	3030	92547	ENSP00000360412	Nucleolar complex associated 3 homolog	NOC3L	0	0	0	0	0	0	0	0	0	1	4	2	0	0	0	0	3	3	0	0	0	0	0	1	0	0	0	0	4	2	4571000
1063	ENSP00000265620;ENSP00000360136;ENSP00000360126;ENSP00000346328;ENSP00000360143;ENSP00000360141;ENSP00000304472;ENSP00000474219;ENSP00000439023;ENSP00000408489;ENSP00000269162;ENSP00000334051;ENSP00000473600;ENSP00000265621;ENSP00000412424;ENSP00000477740;ENSP00000345971;ENSP00000360122;ENSP00000412356;ENSP00000474802;ENSP00000482596;ENSP00000387555;ENSP00000232461;ENSP00000381339	GNAL;GNAO1;GNAS;GNAT1;GNAT2;GNAT3	ENSP00000265620;ENSP00000304472;ENSP00000346328;ENSP00000360126;ENSP00000360136;ENSP00000360141;ENSP00000360143	1063;1891;2465;2964	1063	44179	ENSP00000265620	GNAS complex locus	GNAS	0	0	0	0	0	0	0	0	2	1	6	4	0	0	0	0	5	4	0	0	0	0	0	0	0	0	0	0	5	3	8338300
3145	ENSP00000381931;ENSP00000362939;ENSP00000362938;ENSP00000362937;ENSP00000413644;ENSP00000402740;ENSP00000405258;ENSP00000402260;ENSP00000394650	RCC1	ENSP00000362937;ENSP00000362938;ENSP00000362939;ENSP00000381931;ENSP00000394650;ENSP00000402260;ENSP00000402740;ENSP00000405258;ENSP00000413644	3145	3145	44969	ENSP00000381931	Regulator of chromosome condensation 1	RCC1	0	0	0	0	1	1	0	0	6	8	17	15	0	0	0	0	14	14	0	0	0	0	3	4	0	0	0	0	12	12	118340000
444	ENSP00000360383;ENSP00000239026;ENSP00000377609;ENSP00000239027;ENSP00000377601;ENSP00000360378	HELLS	ENSP00000239026;ENSP00000239027;ENSP00000360383;ENSP00000377601;ENSP00000377609	444	444	81035	ENSP00000360383	Helicase, lymphoid-specific	HELLS	0	0	0	0	1	0	0	0	1	1	3	4	0	0	0	0	3	4	0	0	0	0	0	0	0	0	0	0	2	4	2047700
2103	ENSP00000484011;ENSP00000353604;ENSP00000345425;ENSP00000323443;ENSP00000360893;ENSP00000360867;ENSP00000360922;ENSP00000360857;ENSP00000416779	STAU1	ENSP00000323443;ENSP00000345425;ENSP00000353604;ENSP00000360857;ENSP00000360867;ENSP00000360893;ENSP00000360922;ENSP00000416779;ENSP00000484011	2103	2103	54945	ENSP00000484011	Staufen double-stranded RNA binding protein 1	STAU1	0	0	0	0	0	0	0	0	2	0	3	4	0	0	0	0	5	4	0	0	0	0	0	0	0	0	0	0	2	4	2344300
1828	ENSP00000373930;ENSP00000310670;ENSP00000428549;ENSP00000429773;ENSP00000429739;ENSP00000430978;ENSP00000428843;ENSP00000484850;ENSP00000431046;ENSP00000430974;ENSP00000429769	CCAR2	ENSP00000310670;ENSP00000373930;ENSP00000428549;ENSP00000429773	1828	1828	102900	ENSP00000373930	Cell cycle and apoptosis regulator 2	CCAR2	0	0	0	0	4	3	0	0	5	6	13	10	0	0	0	0	7	8	0	0	0	0	3	1	0	0	0	0	13	8	12906000
2487	ENSP00000436038;ENSP00000435921;ENSP00000481916;ENSP00000343966;ENSP00000393069	PSPC1	ENSP00000343966;ENSP00000393069;ENSP00000435921;ENSP00000436038;ENSP00000481916	2487	2487	45570	ENSP00000436038	Paraspeckle component 1	PSPC1	0	0	0	0	3	3	0	0	4	4	6	5	0	0	0	0	6	7	0	0	0	0	2	3	0	0	0	0	7	6	48690000
2833	ENSP00000355890;ENSP00000477245;ENSP00000477493	EPRS	ENSP00000355890;ENSP00000477245	2833	2833	170590	ENSP00000355890	Glutamyl-prolyl-tRNA synthetase	EPRS	0	0	0	0	7	7	0	0	14	15	41	39	0	0	0	0	43	42	0	0	0	0	8	5	0	0	0	0	42	41	49192000
3716	ENSP00000419038;ENSP00000264263;ENSP00000418755;ENSP00000417225	GFM1	ENSP00000264263;ENSP00000417225;ENSP00000418755;ENSP00000419038	3716	3716	83471	ENSP00000419038	G elongation factor, mitochondrial 1	GFM1	0	0	0	0	2	2	0	0	2	3	11	8	0	0	0	0	10	11	0	0	0	0	2	2	0	0	0	0	8	8	12513000
1781;1819	ENSP00000309166;ENSP00000310471;ENSP00000381680;ENSP00000386561;ENSP00000386894;ENSP00000413497;ENSP00000422301;ENSP00000423572;ENSP00000432020;ENSP00000432150;ENSP00000433071;ENSP00000433113;ENSP00000435239;ENSP00000435821;ENSP00000464349;ENSP00000475784	RBM4;RBM4B	ENSP00000309166;ENSP00000381680;ENSP00000386561;ENSP00000386894;ENSP00000413497;ENSP00000422301;ENSP00000423572;ENSP00000432020;ENSP00000432150;ENSP00000435821;ENSP00000464349;ENSP00000433071;ENSP00000310471;ENSP00000435239;ENSP00000433113;ENSP00000475784	1781;1819	1781;1819	40313	ENSP00000386894_family	Family {RNA binding motif protein 4}	RBM4;RBM4B	0	0	0	0	0	0	0	0	0	0	0	0	0	0	0	0	0	0	0	0	0	0	0	0	0	0	0	0	1	0	7379090
1084	ENSP00000266079	PRPF6	ENSP00000266079	1084	1084	106920	ENSP00000266079	Pre-mRNA processing factor 6	PRPF6	0	0	0	0	1	1	0	0	2	2	8	7	0	0	0	0	8	8	0	0	0	0	0	0	0	0	0	0	5	6	2942700
3305	ENSP00000388638;ENSP00000369218;ENSP00000402303;ENSP00000408214;ENSP00000395448;ENSP00000406024	RBM17	ENSP00000369218;ENSP00000388638	3305	3305	44961	ENSP00000388638	RNA binding motif protein 17	RBM17	0	0	0	0	0	0	0	0	1	0	3	2	0	0	0	0	5	4	0	0	0	0	1	0	0	0	0	0	5	6	4304200
3244	ENSP00000366748;ENSP00000403430	AUP1	ENSP00000366748;ENSP00000403430	3244	3244	45786	ENSP00000366748	Ancient ubiquitous protein 1	AUP1	0	0	0	0	0	0	0	0	1	1	3	3	0	0	0	0	3	2	0	0	0	0	1	1	0	0	0	0	2	1	3801700
3736	ENSP00000423673;ENSP00000476093;ENSP00000468317;ENSP00000465129;ENSP00000452549	CTC-260F20.3;NDUFA13	ENSP00000423673;ENSP00000452549;ENSP00000465129;ENSP00000468317;ENSP00000476093	3736	3736	16698	ENSP00000423673	NADH dehydrogenase (ubiquinone) 1 alpha subcomplex, 13	NDUFA13	0	0	0	0	1	0	0	0	1	1	3	4	0	0	0	0	3	3	0	0	0	0	0	1	0	0	0	1	3	2	46305000
241	ENSP00000221233;ENSP00000471002;ENSP00000471557;ENSP00000472396	EXOSC5	ENSP00000221233;ENSP00000471002	241	241	25249	ENSP00000221233	Exosome component 5	EXOSC5	0	0	0	0	0	0	0	0	1	3	4	3	0	0	0	0	4	4	0	0	0	0	1	0	0	0	0	0	5	4	17723000
1693	ENSP00000305556	PCBP1	ENSP00000305556	1693;2706;3804;3805	1693	37497	ENSP00000305556	Poly(rC) binding protein 1	PCBP1	0	0	0	0	3	2	0	0	3	5	11	10	0	0	0	0	9	10	0	0	0	0	1	3	0	0	0	0	10	9	188500000
3311;3605	ENSP00000369470;ENSP00000369528;ENSP00000369538;ENSP00000387565;ENSP00000394071;ENSP00000394177;ENSP00000401733;ENSP00000416195;ENSP00000476707;ENSP00000476832;ENSP00000486715	GDI2;GDI1	ENSP00000369528;ENSP00000369538;ENSP00000394071	3311;3605	3311;3605	50663	ENSP00000369538_family	Family {GDP dissociation inhibitor 2}	GDI2;GDI1	0	0	0	0	3	6	0	0	8	8	21	23	0	0	0	0	26	27	0	0	0	0	2	2	0	0	0	0	29	30	167683000
293	ENSP00000225298;ENSP00000462614;ENSP00000463499;ENSP00000464194;ENSP00000464095	UTP18	ENSP00000225298	293	293	62003	ENSP00000225298	UTP18 small subunit (SSU) processome component homolog	UTP18	0	0	0	0	0	0	0	0	2	2	5	3	0	0	0	0	3	2	0	0	0	0	0	0	0	0	0	0	3	2	3601500
2217	ENSP00000329867;ENSP00000381461	PPME1	ENSP00000329867;ENSP00000381461	2217	2217	42315	ENSP00000329867	Protein phosphatase methylesterase 1	PPME1	0	0	0	0	1	0	0	0	1	2	6	5	0	0	0	0	5	4	0	0	0	0	1	0	0	0	0	0	5	4	13237000
1402	ENSP00000465224;ENSP00000411498;ENSP00000291439;ENSP00000388996;ENSP00000250244;ENSP00000465685;ENSP00000468015;ENSP00000467498;ENSP00000465193;ENSP00000465488;ENSP00000468260;ENSP00000467417;ENSP00000482949;ENSP00000465865;ENSP00000466858;ENSP00000466494	AP1M1;AP1M2	ENSP00000291439;ENSP00000388996;ENSP00000411498;ENSP00000465224	1402	1402	40296	ENSP00000465224	Adaptor-related protein complex 1, mu 1 subunit	AP1M1	0	0	0	0	1	0	0	0	3	3	5	4	0	0	0	0	4	6	0	0	0	0	1	2	0	0	0	0	4	1	7801100
3572	ENSP00000387123;ENSP00000448593;ENSP00000414132;ENSP00000487936;ENSP00000447388;ENSP00000449318	ALDH7A1	ENSP00000387123;ENSP00000414132;ENSP00000448593	3572	3572	58486	ENSP00000387123	Aldehyde dehydrogenase 7 family, member A1	ALDH7A1	0	0	0	0	1	1	0	0	1	0	8	7	0	0	0	0	7	8	0	0	0	0	1	1	0	0	0	0	8	8	20036000
999	ENSP00000467000;ENSP00000384943;ENSP00000467985;ENSP00000264657;ENSP00000373923;ENSP00000467173	STAT3	ENSP00000264657;ENSP00000373923;ENSP00000384943;ENSP00000467000;ENSP00000467985	999	999	83125	ENSP00000467000	Signal transducer and activator of transcription 3 (acute-phase response factor)	STAT3	0	0	0	0	0	0	0	0	1	0	3	3	0	0	0	0	1	2	0	0	0	0	0	0	0	0	0	0	3	2	1906100
860	ENSP00000262124;ENSP00000382779;ENSP00000466234;ENSP00000467276;ENSP00000466959;ENSP00000467605	SEH1L	ENSP00000262124;ENSP00000382779;ENSP00000466234;ENSP00000466959;ENSP00000467276	860	860	39648	ENSP00000262124	SEH1-like	SEH1L	0	0	0	0	0	0	0	0	0	2	7	5	0	0	0	0	4	4	0	0	0	0	0	0	0	0	0	0	4	2	9820300
1398	ENSP00000372411;ENSP00000290921;ENSP00000424684;ENSP00000425053;ENSP00000426470;ENSP00000422364;ENSP00000424575;ENSP00000420983;ENSP00000423872	CTBP1	ENSP00000290921;ENSP00000372411;ENSP00000422364;ENSP00000424684;ENSP00000425053;ENSP00000426470	1398;1862	1398	46404	ENSP00000372411	C-terminal binding protein 1	CTBP1	0	0	0	0	1	2	0	0	0	0	2	2	0	0	0	0	4	2	0	0	0	0	0	0	0	0	0	0	5	1	6807200
1047	ENSP00000387164;ENSP00000379572;ENSP00000265394;ENSP00000397327;ENSP00000403580;ENSP00000479581;ENSP00000481092	CPVL	ENSP00000265394;ENSP00000379572;ENSP00000387164;ENSP00000397327;ENSP00000403580;ENSP00000479581	1047	1047	54163	ENSP00000387164	Carboxypeptidase, vitellogenic-like	CPVL	0	0	0	0	1	0	0	0	1	0	3	2	0	0	0	0	3	3	0	0	0	0	0	0	0	0	0	0	2	3	3880500
2128	ENSP00000324573;ENSP00000463534;ENSP00000438536;ENSP00000462314;ENSP00000463838;ENSP00000463902;ENSP00000463675;ENSP00000468045;ENSP00000462797;ENSP00000486754;ENSP00000462293	FLII	ENSP00000324573;ENSP00000438536;ENSP00000463534	2128	2128	144750	ENSP00000324573	Flightless I actin binding protein	FLII	0	0	0	0	0	0	0	0	1	1	7	3	0	0	0	0	7	6	0	0	0	0	0	0	0	0	0	0	1	6	1290000
899	ENSP00000262812;ENSP00000343134;ENSP00000483420;ENSP00000469035;ENSP00000345674;ENSP00000471034	COPE	ENSP00000262812;ENSP00000343134;ENSP00000345674;ENSP00000469035;ENSP00000471034;ENSP00000483420	899	899	34482	ENSP00000262812	Coatomer protein complex, subunit epsilon	COPE	0	0	0	0	2	1	0	0	1	2	7	8	0	0	0	0	6	7	0	0	0	0	0	1	0	0	0	0	7	5	28190000
302	ENSP00000465930;ENSP00000225614;ENSP00000468288;ENSP00000464765	GALK1	ENSP00000225614;ENSP00000465930;ENSP00000468288	302	302	42272	ENSP00000465930	Galactokinase 1	GALK1	0	0	0	0	0	1	0	0	2	1	4	5	0	0	0	0	2	4	0	0	0	0	1	0	0	0	0	0	7	3	8005600
196	ENSP00000217901;ENSP00000359111;ENSP00000359110;ENSP00000401862;ENSP00000482665;ENSP00000408529;ENSP00000402747;ENSP00000400115	IDH3G	ENSP00000217901;ENSP00000359110;ENSP00000359111;ENSP00000401862;ENSP00000402747;ENSP00000408529;ENSP00000482665	196	196	42794	ENSP00000217901	Isocitrate dehydrogenase 3 (NAD+) gamma	IDH3G	0	0	0	0	1	0	0	0	2	2	7	8	0	0	0	0	6	6	0	0	0	0	0	0	0	0	0	0	5	5	15902000
2676	ENSP00000423775;ENSP00000351035	HSD17B11	ENSP00000351035;ENSP00000423775	2676	2676	28102	ENSP00000423775	Hydroxysteroid (17-beta) dehydrogenase 11	HSD17B11	0	0	0	0	0	0	0	0	0	1	3	0	0	0	0	0	1	1	0	0	0	0	0	0	0	0	0	0	1	2	2714500
3588	ENSP00000389906	PDIA3	ENSP00000389906	1582;3588	3588	13519	ENSP00000389906	Protein disulfide isomerase family A, member 3	PDIA3	0	0	0	0	1	1	0	0	1	1	1	1	0	0	0	0	1	1	0	0	0	0	1	1	0	0	0	0	1	1	76300000
2810	ENSP00000355518	FH	ENSP00000355518	2810	2810	54636	ENSP00000355518	Fumarate hydratase	FH	0	0	0	0	2	1	0	0	4	1	9	8	0	0	0	0	10	9	0	0	0	0	1	0	0	0	0	0	9	9	34451000
2072	ENSP00000459565;ENSP00000321706	GEMIN4	ENSP00000321706;ENSP00000459565	2072	2072	118820	ENSP00000459565	Gem (nuclear organelle) associated protein 4	GEMIN4	0	0	0	0	0	0	0	0	1	0	5	3	0	0	0	0	1	3	0	0	0	0	0	0	0	0	0	0	2	1	766440
2152	ENSP00000340934;ENSP00000325690;ENSP00000467746;ENSP00000465417;ENSP00000467420;ENSP00000467761	CARM1	ENSP00000325690;ENSP00000340934;ENSP00000467746	2152	2152	63459	ENSP00000340934	Coactivator-associated arginine methyltransferase 1	CARM1	0	0	0	0	3	0	0	0	2	2	4	6	0	0	0	0	4	4	0	0	0	0	0	0	0	0	0	0	5	8	14094000
657	ENSP00000254719;ENSP00000461466;ENSP00000461733;ENSP00000459788	RPA1	ENSP00000254719	657	657	68137	ENSP00000254719	Replication protein A1, 70kDa	RPA1	0	0	0	0	3	1	0	0	5	2	14	10	0	0	0	0	10	11	0	0	0	0	1	1	0	0	0	0	14	11	30044000
68	ENSP00000487367;ENSP00000157812;ENSP00000485851;ENSP00000413869	PSMC4	ENSP00000157812;ENSP00000413869;ENSP00000485851;ENSP00000487367	68	68	47366	ENSP00000487367	Proteasome (Prosome, macropain) 26S subunit, ATPase, 4, isoform CRA_b; cDNA FLJ78505, highly similar to Homo sapiens proteasome (prosome, macropain) 26S subunit, ATPase, 4 (PSMC4), transcript variant 1, mRNA; cDNA, FLJ93682, Homo sapiens proteasome (prosome, macropain) 26S subunit, ATPase, 4(PSMC4), transcript variant 1, mRNA	PSMC4	0	0	0	0	1	3	0	0	3	3	9	9	0	0	0	0	9	10	0	0	0	0	0	1	0	0	0	0	11	11	27592000
226	ENSP00000478504;ENSP00000220325	EHD4	ENSP00000220325;ENSP00000478504	226	226	61113	ENSP00000478504	EH-domain containing 4	EHD4	0	0	0	0	1	0	0	0	1	2	3	3	0	0	0	0	2	5	0	0	0	0	1	1	0	0	0	0	5	0	3623600
1742	ENSP00000307387;ENSP00000411825;ENSP00000406693;ENSP00000393777;ENSP00000398895;ENSP00000415150	PDCD6IP	ENSP00000307387;ENSP00000411825	1742	1742	96022	ENSP00000307387	Programmed cell death 6 interacting protein	PDCD6IP	0	0	0	0	8	8	0	0	4	6	20	20	0	0	0	0	21	22	0	0	0	0	6	5	0	0	0	0	18	21	27209000
3235	ENSP00000366396	XRN2	ENSP00000366396	3235	3235	108580	ENSP00000366396	5'-3' exoribonuclease 2	XRN2	0	0	0	0	2	2	0	0	6	3	14	13	0	0	0	0	13	11	0	0	0	0	2	2	0	0	0	0	9	11	14491000
806	ENSP00000426285;ENSP00000261416;ENSP00000423713;ENSP00000426384	HEXB	ENSP00000261416;ENSP00000426285	806	806	38258	ENSP00000426285	Hexosaminidase B (beta polypeptide)	HEXB	0	0	0	0	1	0	0	0	1	0	4	4	0	0	0	0	3	2	0	0	0	0	0	1	0	0	0	0	3	4	9977400
3371	ENSP00000475925;ENSP00000481842;ENSP00000371973;ENSP00000391846;ENSP00000475358	SAP18	ENSP00000371973;ENSP00000391846;ENSP00000475925;ENSP00000481842	3371	3371	17561	ENSP00000475925	Sin3A-associated protein, 18kDa	SAP18	0	0	0	0	0	0	0	0	1	1	2	0	0	0	0	0	2	3	0	0	0	0	0	0	0	0	0	0	2	2	8463600
57	ENSP00000275627;ENSP00000055077;ENSP00000479768;ENSP00000420404;ENSP00000420731;ENSP00000420392;ENSP00000420513;ENSP00000418899;ENSP00000419341;ENSP00000419827;ENSP00000419320	RFC2	ENSP00000055077;ENSP00000275627;ENSP00000479768	57	57	35243	ENSP00000275627	Replication factor C (activator 1) 2, 40kDa	RFC2	0	0	0	0	1	1	0	0	1	1	3	3	0	0	0	0	4	5	0	0	0	0	1	0	0	0	0	0	2	3	9081200
246	ENSP00000221418;ENSP00000472322	ECH1	ENSP00000221418;ENSP00000472322	246;3852	246	35816	ENSP00000221418	Enoyl CoA hydratase 1, peroxisomal	ECH1	0	0	0	0	0	1	0	0	1	1	4	3	0	0	0	0	3	3	0	0	0	0	3	2	0	0	0	0	4	6	13224000
354	ENSP00000229390;ENSP00000449030;ENSP00000474283	SRSF9	ENSP00000229390;ENSP00000449030;ENSP00000474283	354	354	25542	ENSP00000229390	Serine/arginine-rich splicing factor 9	SRSF9	0	0	0	0	3	2	0	0	1	1	2	4	0	0	0	0	4	1	0	0	0	0	1	2	0	0	0	0	3	4	14531000
1391	ENSP00000387140;ENSP00000290573;ENSP00000292432	HK2;HK3	ENSP00000290573;ENSP00000387140	1391;1539	1391	98972	ENSP00000387140	Hexokinase 2	HK2	0	0	0	0	1	0	0	0	1	1	4	3	0	0	0	0	6	6	0	0	0	0	0	1	0	0	0	0	4	7	3572900
2615	ENSP00000348886;ENSP00000481672;ENSP00000395743;ENSP00000434531	STOML2	ENSP00000348886;ENSP00000395743;ENSP00000481672	2615	2615	38534	ENSP00000348886	Stomatin (EPB72)-like 2	STOML2	0	0	0	0	1	3	0	0	5	3	14	13	0	0	0	0	14	13	0	0	0	0	3	2	0	0	0	0	10	12	81418000
2981	ENSP00000391854;ENSP00000359297;ENSP00000396266	NSDHL	ENSP00000359297;ENSP00000391854;ENSP00000396266	2981	2981	41900	ENSP00000391854	NAD(P) dependent steroid dehydrogenase-like	NSDHL	0	0	0	0	1	1	0	0	2	4	8	8	0	0	0	0	6	7	0	0	0	0	0	0	0	0	0	0	7	7	15372000
3049	ENSP00000360683;ENSP00000437732	PTPN1	ENSP00000360683;ENSP00000437732	3049	3049	49966	ENSP00000360683	Protein tyrosine phosphatase, non-receptor type 1	PTPN1	0	0	0	0	0	0	0	0	0	1	5	4	0	0	0	0	1	1	0	0	0	0	1	1	0	0	0	0	1	3	4230700
3789	ENSP00000441518;ENSP00000439746;ENSP00000340385;ENSP00000294053;ENSP00000407296;ENSP00000443822;ENSP00000440423;ENSP00000442651;ENSP00000445327	CLPB	ENSP00000294053;ENSP00000340385;ENSP00000407296;ENSP00000439746;ENSP00000440423;ENSP00000441518;ENSP00000443822	3789	3789	75448	ENSP00000441518	ClpB homolog, mitochondrial AAA ATPase chaperonin	CLPB	0	0	0	0	2	3	0	0	2	2	8	5	0	0	0	0	8	7	0	0	0	0	1	4	0	0	0	0	4	7	7351300
2584	ENSP00000347897;ENSP00000460871;ENSP00000460343;ENSP00000460748;ENSP00000459331	RSL1D1	ENSP00000347897;ENSP00000460343;ENSP00000460748;ENSP00000460871	2584	2584	48208	ENSP00000347897	Ribosomal L1 domain containing 1	RSL1D1	0	0	0	0	3	0	0	0	4	3	8	7	0	0	0	0	8	8	0	0	0	0	2	1	0	0	0	0	8	7	31702000
1144	ENSP00000269848;ENSP00000486076;ENSP00000381052	PFKL	ENSP00000269848	1144;1790;3342	1144	85018	ENSP00000269848	Phosphofructokinase, liver	PFKL	0	0	0	0	2	2	0	0	3	2	12	10	0	0	0	0	9	6	0	0	0	0	0	0	0	0	0	0	11	14	20386000
1746	ENSP00000307567;ENSP00000390015;ENSP00000396326;ENSP00000392850;ENSP00000415247;ENSP00000389823	QARS	ENSP00000307567;ENSP00000390015	1746	1746	87798	ENSP00000307567	Glutaminyl-tRNA synthetase	QARS	0	0	0	0	2	4	0	0	4	4	20	10	0	0	0	0	15	15	0	0	0	0	1	1	0	0	0	0	11	13	17702000
1499	ENSP00000296577;ENSP00000422068;ENSP00000421250;ENSP00000423415	ABCE1	ENSP00000296577;ENSP00000422068	1499	1499	67314	ENSP00000296577	ATP-binding cassette, sub-family E (OABP), member 1	ABCE1	0	0	0	0	2	4	0	0	2	5	10	10	0	0	0	0	16	11	0	0	0	0	3	4	0	0	0	0	10	16	35424000
973	ENSP00000264167;ENSP00000386688	AGPS	ENSP00000264167	973	973	72911	ENSP00000264167	Alkylglycerone phosphate synthase	AGPS	0	0	0	0	0	1	0	0	3	0	11	13	0	0	0	0	10	12	0	0	0	0	1	1	0	0	0	0	7	6	13376000
1203	ENSP00000273398;ENSP00000417545;ENSP00000419294	ATP6V1A	ENSP00000273398	1203	1203	68303	ENSP00000273398	ATPase, H+ transporting, lysosomal 70kDa, V1 subunit A	ATP6V1A	0	0	0	0	2	1	0	0	5	3	11	12	0	0	0	0	10	11	0	0	0	0	2	2	0	0	0	0	6	10	21647000
1128	ENSP00000268802;ENSP00000457760;ENSP00000456710	NOB1	ENSP00000268802;ENSP00000456710;ENSP00000457760	1128	1128	46674	ENSP00000268802	NIN1/RPN12 binding protein 1 homolog	NOB1	0	0	0	0	1	1	0	0	1	1	3	2	0	0	0	0	3	3	0	0	0	0	0	1	0	0	0	0	4	1	3690600
3015	ENSP00000360005;ENSP00000412292;ENSP00000436464	DEPDC1	ENSP00000360005;ENSP00000412292;ENSP00000436464	3015	3015	61492	ENSP00000360005	DEP domain containing 1	DEPDC1	0	0	0	0	0	0	0	0	1	0	1	1	0	0	0	0	1	1	0	0	0	0	0	0	0	0	0	0	0	2	11865000
610	ENSP00000478877;ENSP00000253003;ENSP00000479008;ENSP00000480756	ADRM1	ENSP00000253003;ENSP00000478877	610	610	42153	ENSP00000478877	Adhesion regulating molecule 1	ADRM1	0	0	0	0	1	2	0	0	1	1	3	4	0	0	0	0	3	3	0	0	0	0	0	0	0	0	0	0	3	2	14702000
2399	ENSP00000450741;ENSP00000378993;ENSP00000340391;ENSP00000451084;ENSP00000342858;ENSP00000382243;ENSP00000451134;ENSP00000451268;ENSP00000441063;ENSP00000217289	FERMT1;FERMT2	ENSP00000340391;ENSP00000342858;ENSP00000378993;ENSP00000382243;ENSP00000450741;ENSP00000451084	2399	2399	73352	ENSP00000450741	Fermitin family member 2	FERMT2	0	0	0	0	0	0	0	0	1	0	8	4	0	0	0	0	6	6	0	0	0	0	0	0	0	0	0	0	4	6	4785700
1908	ENSP00000417731;ENSP00000313829	KHDRBS1	ENSP00000313829;ENSP00000417731	1908	1908	44027	ENSP00000417731	KH domain containing, RNA binding, signal transduction associated 1	KHDRBS1	0	0	0	0	1	0	0	0	2	4	6	6	0	0	0	0	6	5	0	0	0	0	0	0	0	0	0	0	6	6	88708000
2723	ENSP00000358073;ENSP00000353098	MCMBP	ENSP00000353098;ENSP00000358073	2723	2723	72748	ENSP00000358073	Minichromosome maintenance complex binding protein	MCMBP	0	0	0	0	2	1	0	0	1	0	5	8	0	0	0	0	6	5	0	0	0	0	0	1	0	0	0	0	7	4	7244700
155	ENSP00000216297;ENSP00000452259;ENSP00000451517;ENSP00000450910	SUPT16H	ENSP00000216297	155	155	119910	ENSP00000216297	Suppressor of Ty 16 homolog	SUPT16H	0	0	0	0	2	0	0	0	2	2	7	8	0	0	0	0	9	8	0	0	0	0	1	0	0	0	0	0	4	4	3981200
3877	ENSP00000476960	HIST2H3PS2	ENSP00000476960	664;2258;2707;3877	3877	15430	ENSP00000476960	Histone cluster 2, H3, pseudogene 2	HIST2H3PS2	0	0	0	0	0	0	0	0	1	1	1	0	0	0	0	0	1	1	0	0	0	0	1	0	0	0	0	0	1	1	89691000
1810	ENSP00000310129;ENSP00000416028;ENSP00000402618;ENSP00000400330;ENSP00000414061;ENSP00000407259	PSMD2	ENSP00000310129;ENSP00000402618;ENSP00000416028	1810	1810	100200	ENSP00000310129	Proteasome (prosome, macropain) 26S subunit, non-ATPase, 2	PSMD2	0	0	0	0	4	2	0	0	2	2	12	11	0	0	0	0	11	11	0	0	0	0	1	2	0	0	0	0	11	13	16294000
2879	ENSP00000356807;ENSP00000356804	TIPRL	ENSP00000356804;ENSP00000356807	2879	2879	31444	ENSP00000356807	TOR signaling pathway regulator	TIPRL	0	0	0	0	0	0	0	0	0	1	2	0	0	0	0	0	2	2	0	0	0	0	0	0	0	0	0	0	3	4	5412900
2344;3621	ENSP00000338481;ENSP00000357110;ENSP00000376222;ENSP00000397580;ENSP00000402041;ENSP00000431647;ENSP00000431988;ENSP00000432013;ENSP00000432329;ENSP00000432803;ENSP00000432949;ENSP00000434308;ENSP00000434576;ENSP00000434596;ENSP00000434998;ENSP00000435556;ENSP00000436145;ENSP00000436348;ENSP00000436349;ENSP00000436641;ENSP00000436871;ENSP00000437207;ENSP00000437295;ENSP00000477544;ENSP00000486691	EPB41L2	ENSP00000338481;ENSP00000357110;ENSP00000376222;ENSP00000402041;ENSP00000431647;ENSP00000431988;ENSP00000432803;ENSP00000434308;ENSP00000434576;ENSP00000436348;ENSP00000436641;ENSP00000477544;ENSP00000486691;ENSP00000397580	2344;3621	2344;3621	112590	ENSP00000357110_family	Family {Erythrocyte membrane protein band 4.1-like 2}	EPB41L2	0	0	0	0	1	2	0	0	2	1	5	7	0	0	0	0	4	5	0	0	0	0	1	0	0	0	0	0	6	4	6828840
3390	ENSP00000373918	GARS	ENSP00000373918	3390	3390	83165	ENSP00000373918	Glycyl-tRNA synthetase	GARS	0	0	0	0	4	3	0	0	2	6	14	14	0	0	0	0	16	15	0	0	0	0	3	0	0	0	0	0	13	14	27173000
338	ENSP00000228825;ENSP00000446598;ENSP00000413221	ARPC3	ENSP00000228825;ENSP00000413221;ENSP00000446598	338	338	20546	ENSP00000228825	Actin related protein 2/3 complex, subunit 3, 21kDa	ARPC3	0	0	0	0	1	2	0	0	1	1	2	3	0	0	0	0	2	1	0	0	0	0	0	0	0	0	0	0	3	3	29966000
3126	ENSP00000411744;ENSP00000362648;ENSP00000392147;ENSP00000416287	PPP6C	ENSP00000362648;ENSP00000392147;ENSP00000411744	3126	3126	32532	ENSP00000411744	Protein phosphatase 6, catalytic subunit	PPP6C	0	0	0	0	0	0	0	0	1	1	7	5	0	0	0	0	5	5	0	0	0	0	0	0	0	0	0	0	3	3	9759000
202	ENSP00000379526;ENSP00000364209;ENSP00000364198;ENSP00000364193;ENSP00000218439;ENSP00000336962;ENSP00000486563;ENSP00000364200	MAGED2	ENSP00000218439;ENSP00000336962;ENSP00000364193;ENSP00000364198;ENSP00000364200;ENSP00000364209;ENSP00000379526;ENSP00000486563	202	202	64953	ENSP00000379526	Melanoma antigen family D2	MAGED2	0	0	0	0	0	0	0	0	2	0	9	5	0	0	0	0	6	6	0	0	0	0	0	0	0	0	0	0	5	5	7299000
420	ENSP00000235090;ENSP00000409300	WDR77	ENSP00000235090;ENSP00000409300	420	420	36724	ENSP00000235090	WD repeat domain 77	WDR77	0	0	0	0	1	2	0	0	2	0	6	4	0	0	0	0	3	5	0	0	0	0	0	1	0	0	0	0	4	4	27604000
1234;3549	ENSP00000276461;ENSP00000359436;ENSP00000384900;ENSP00000410964;ENSP00000428112;ENSP00000429229;ENSP00000429621	ERLIN2;ERLIN1	ENSP00000276461;ENSP00000428112;ENSP00000429621;ENSP00000410964;ENSP00000384900	1234;3549	1234;3549	37839	ENSP00000428112_family	Family {ER lipid raft associated 2}	ERLIN2;ERLIN1	0	0	0	0	0	0	0	0	0	0	7	4	0	0	0	0	4	3	0	0	0	0	0	0	0	0	0	0	3	2	11539000
2903	ENSP00000357535	ECHS1	ENSP00000357535	2903	2903	31387	ENSP00000357535	Enoyl CoA hydratase, short chain, 1, mitochondrial	ECHS1	0	0	0	0	2	4	0	0	2	3	8	7	0	0	0	0	8	9	0	0	0	0	3	2	0	0	0	0	9	8	58942000
1891;2465;2964	ENSP00000262493;ENSP00000262494;ENSP00000266027;ENSP00000312999;ENSP00000343027;ENSP00000358867;ENSP00000389435;ENSP00000395736;ENSP00000406369;ENSP00000406871;ENSP00000410572;ENSP00000457238	GNAI3;GNAI1;GNAI2;GNAO1	ENSP00000358867;ENSP00000312999;ENSP00000395736;ENSP00000266027;ENSP00000406369;ENSP00000406871;ENSP00000343027;ENSP00000410572	1063;1891;2465;2964	1891;2465;2964	40532	ENSP00000358867_family	Family {Guanine nucleotide binding protein (G protein), alpha inhibiting activity polypeptide 3}	GNAI3;GNAI1;GNAI2;GNAO1	0	0	0	0	2	1	0	0	0	1	8	10	0	0	0	0	8	8	0	0	0	0	0	1	0	0	0	0	7	10	43084000
1539	ENSP00000353433;ENSP00000298649;ENSP00000352398;ENSP00000402103;ENSP00000415949;ENSP00000398316;ENSP00000409761;ENSP00000346643	HK1;HKDC1	ENSP00000298649;ENSP00000352398;ENSP00000353433;ENSP00000402103	1391;1539	1539	101080	ENSP00000353433	Hexokinase 1	HK1	0	0	0	0	0	1	0	0	1	3	7	7	0	0	0	0	11	11	0	0	0	0	2	1	0	0	0	0	11	10	9222900
3300	ENSP00000369127	DNAJA1	ENSP00000369127	3300	3300	44868	ENSP00000369127	DnaJ (Hsp40) homolog, subfamily A, member 1	DNAJA1	0	0	0	0	2	2	0	0	6	3	13	13	0	0	0	0	11	12	0	0	0	0	3	2	0	0	0	0	10	8	54266000
3343	ENSP00000370589;ENSP00000434317;ENSP00000403199;ENSP00000388497	NOP56	ENSP00000370589;ENSP00000403199;ENSP00000434317	3343	3343	66049	ENSP00000370589	NOP56 ribonucleoprotein	NOP56	0	0	0	0	0	2	0	0	3	3	9	9	0	0	0	0	11	12	0	0	0	0	1	0	0	0	0	0	9	9	19631000
883	ENSP00000262506;ENSP00000456606;ENSP00000457911;ENSP00000454874	CSNK2A2	ENSP00000262506;ENSP00000456606;ENSP00000457911	883	883	41213	ENSP00000262506	Casein kinase 2, alpha prime polypeptide	CSNK2A2	0	0	0	0	1	1	0	0	1	1	5	4	0	0	0	0	4	4	0	0	0	0	0	0	0	0	0	0	4	6	12423000
3175	ENSP00000363779;ENSP00000439367;ENSP00000433514	IKBKAP	ENSP00000363779;ENSP00000439367	3175	3175	150250	ENSP00000363779	Inhibitor of kappa light polypeptide gene enhancer in B-cells, kinase complex-associated protein	IKBKAP	0	0	0	0	0	1	0	0	2	0	6	8	0	0	0	0	6	5	0	0	0	0	0	0	0	0	0	0	5	5	2185200
1072	ENSP00000265838;ENSP00000436096;ENSP00000299355;ENSP00000435965;ENSP00000433568	ACAT1	ENSP00000265838	1072	1072	45199	ENSP00000265838	Acetyl-CoA acetyltransferase 1	ACAT1	0	0	0	0	3	5	0	0	6	5	15	14	0	0	0	0	15	15	0	0	0	0	4	3	0	0	0	0	18	15	91404000
3779	ENSP00000436049;ENSP00000319910;ENSP00000432139;ENSP00000436787;ENSP00000432891;ENSP00000432286;ENSP00000434080;ENSP00000435501	EIF3M	ENSP00000319910;ENSP00000432139;ENSP00000436049;ENSP00000436787	3779	3779	42502	ENSP00000436049	Eukaryotic translation initiation factor 3, subunit M	EIF3M	0	0	0	0	2	2	0	0	0	1	6	7	0	0	0	0	7	8	0	0	0	0	1	2	0	0	0	0	5	6	29168000
922	ENSP00000263239;ENSP00000415604	DDX18	ENSP00000263239;ENSP00000415604	922	922	75406	ENSP00000263239	DEAD (Asp-Glu-Ala-Asp) box polypeptide 18	DDX18	0	0	0	0	1	1	0	0	2	1	4	4	0	0	0	0	6	5	0	0	0	0	0	0	0	0	0	0	5	6	7100400
3781	ENSP00000438349;ENSP00000440437;ENSP00000309433;ENSP00000441279	TRMT112	ENSP00000309433;ENSP00000438349;ENSP00000440437;ENSP00000441279	3781	3781	14199	ENSP00000438349	TRNA methyltransferase 11-2 homolog	TRMT112	0	0	0	0	3	2	0	0	1	1	3	2	0	0	0	0	3	3	0	0	0	0	1	2	0	0	0	0	3	2	51750000
2484	ENSP00000392837;ENSP00000466963;ENSP00000464778;ENSP00000445036;ENSP00000395654;ENSP00000343896;ENSP00000397783;ENSP00000414727;ENSP00000467200;ENSP00000371629;ENSP00000349788;ENSP00000371638;ENSP00000265773;ENSP00000413057;ENSP00000401096;ENSP00000412242;ENSP00000371620;ENSP00000371618;ENSP00000324770;ENSP00000371621;ENSP00000387486;ENSP00000305411	SMARCA2;SMARCA4	ENSP00000343896;ENSP00000392837;ENSP00000395654;ENSP00000397783;ENSP00000414727;ENSP00000445036;ENSP00000464778;ENSP00000466963	2484	2484	181260	ENSP00000392837	SWI/SNF related, matrix associated, actin dependent regulator of chromatin, subfamily a, member 4	SMARCA4	0	0	0	0	0	1	0	0	1	1	4	6	0	0	0	0	3	2	0	0	0	0	0	0	0	0	0	0	6	6	2442400
3182	ENSP00000444555;ENSP00000364037;ENSP00000399872	TEX10	ENSP00000364037;ENSP00000444555	3182	3182	103910	ENSP00000444555	Testis expressed 10	TEX10	0	0	0	0	0	0	0	0	0	1	5	4	0	0	0	0	5	5	0	0	0	0	0	1	0	0	0	0	3	1	3187900
1968	ENSP00000317123;ENSP00000387870	SNRNP200	ENSP00000317123	1968	1968	244500	ENSP00000317123	Small nuclear ribonucleoprotein 200kDa (U5)	SNRNP200	0	0	0	0	4	8	0	0	14	13	43	42	0	0	0	0	46	44	0	0	0	0	7	7	0	0	0	0	33	38	24010000
1418;3634	ENSP00000292475;ENSP00000292478;ENSP00000352890;ENSP00000377740;ENSP00000400168;ENSP00000407540;ENSP00000412149;ENSP00000416954;ENSP00000418197	ATP5J2;ATP5J2-PTCD1;PTCD1	ENSP00000292475;ENSP00000352890;ENSP00000377740;ENSP00000407540;ENSP00000412149;ENSP00000416954;ENSP00000418197;ENSP00000400168	1418;3634	1418;3634	6295.3	ENSP00000352890_family	Family {ATP synthase, H+ transporting, mitochondrial Fo complex, subunit F2}	ATP5J2;ATP5J2-PTCD1;PTCD1	0	0	0	0	0	0	0	0	0	0	1	0	0	0	0	0	1	1	0	0	0	0	0	0	0	0	0	0	3	1	103636876
467	ENSP00000437508;ENSP00000242284;ENSP00000417698;ENSP00000442869;ENSP00000419746;ENSP00000379848;ENSP00000401019;ENSP00000242285;ENSP00000419158	CLTA	ENSP00000242284;ENSP00000242285;ENSP00000379848;ENSP00000401019;ENSP00000417698;ENSP00000419158;ENSP00000419746;ENSP00000437508;ENSP00000442869	467	467	17687	ENSP00000437508	Clathrin, light chain A	CLTA	0	0	0	0	0	0	0	0	1	0	3	2	0	0	0	0	2	3	0	0	0	0	0	0	0	0	0	0	2	3	35092000
2703	ENSP00000384505;ENSP00000352117;ENSP00000470252;ENSP00000469090;ENSP00000404029	SUPT5H	ENSP00000352117;ENSP00000384505;ENSP00000404029;ENSP00000469090;ENSP00000470252	2703	2703	120500	ENSP00000384505	Suppressor of Ty 5 homolog	SUPT5H	0	0	0	0	0	0	0	0	0	1	10	6	0	0	0	0	7	7	0	0	0	0	0	0	0	0	0	0	4	6	4531400
2373	ENSP00000451887;ENSP00000351481;ENSP00000339485;ENSP00000451460;ENSP00000376620;ENSP00000347495;ENSP00000451891;ENSP00000451251;ENSP00000451490;ENSP00000451544;ENSP00000452519;ENSP00000451599;ENSP00000450500;ENSP00000451469;ENSP00000451349;ENSP00000450427;ENSP00000450934;ENSP00000452550;ENSP00000451402	WARS	ENSP00000339485;ENSP00000347495;ENSP00000351481;ENSP00000376620;ENSP00000451460;ENSP00000451887	2373	2373	48851	ENSP00000451887	Tryptophanyl-tRNA synthetase	WARS	0	0	0	0	2	2	0	0	4	1	6	8	0	0	0	0	9	9	0	0	0	0	1	1	0	0	0	0	8	10	31057000
3461	ENSP00000378278;ENSP00000395772;ENSP00000419895;ENSP00000419734;ENSP00000420345	GNL3	ENSP00000378278;ENSP00000395772	3461	3461	60540	ENSP00000378278	Guanine nucleotide binding protein-like 3 (nucleolar)	GNL3	0	0	0	0	1	2	0	0	1	1	10	6	0	0	0	0	11	11	0	0	0	0	1	1	0	0	0	0	11	11	20276000
2960	ENSP00000480399;ENSP00000473638;ENSP00000473552;ENSP00000483133;ENSP00000358799	RBM15	ENSP00000358799;ENSP00000473552;ENSP00000473638;ENSP00000480399;ENSP00000483133	2960	2960	102130	ENSP00000480399	RNA binding motif protein 15	RBM15	0	0	0	0	0	0	0	0	0	1	2	3	0	0	0	0	3	3	0	0	0	0	0	0	0	0	0	0	3	3	1934500
3013	ENSP00000359990	LRRC40	ENSP00000359990	3013	3013	68249	ENSP00000359990	Leucine rich repeat containing 40	LRRC40	0	0	0	0	4	3	0	0	1	3	7	10	0	0	0	0	9	6	0	0	0	0	2	2	0	0	0	0	14	9	8917200
151	ENSP00000216254;ENSP00000379769	ACO2	ENSP00000216254;ENSP00000379769	151	151	85424	ENSP00000216254	Aconitase 2, mitochondrial	ACO2	0	0	0	0	3	3	0	0	2	4	17	18	0	0	0	0	8	11	0	0	0	0	3	3	0	0	0	0	11	16	26432000
1609	ENSP00000301364;ENSP00000459012;ENSP00000461192	TSR1	ENSP00000301364	1609	1609	91809	ENSP00000301364	TSR1, 20S rRNA accumulation, homolog	TSR1	0	0	0	0	1	0	0	0	1	1	6	6	0	0	0	0	6	6	0	0	0	0	0	1	0	0	0	0	5	4	6636900
1623	ENSP00000456010;ENSP00000301785	HNRNPUL2;HNRNPUL2-BSCL2	ENSP00000301785;ENSP00000456010	1623	1623	84690	ENSP00000456010	HNRNPUL2-BSCL2 readthrough (NMD candidate)	HNRNPUL2-BSCL2	0	0	0	0	0	0	0	0	1	3	7	9	0	0	0	0	6	6	0	0	0	0	0	0	0	0	0	0	8	3	9516700
620	ENSP00000253108;ENSP00000468159;ENSP00000465882;ENSP00000467187;ENSP00000466860;ENSP00000465933;ENSP00000466943;ENSP00000465925	EIF3G	ENSP00000253108;ENSP00000465882;ENSP00000466860;ENSP00000467187;ENSP00000468159	620	620	35611	ENSP00000253108	Eukaryotic translation initiation factor 3, subunit G	EIF3G	0	0	0	0	1	1	0	0	2	3	5	5	0	0	0	0	7	7	0	0	0	0	1	1	0	0	0	0	5	2	61443000
685	ENSP00000425299;ENSP00000256383;ENSP00000451975;ENSP00000452034	EIF2S1	ENSP00000256383;ENSP00000425299;ENSP00000451975;ENSP00000452034	685	685	36112	ENSP00000425299	Eukaryotic translation initiation factor 2, subunit 1 alpha, 35kDa	EIF2S1	0	0	0	0	4	3	0	0	1	1	8	4	0	0	0	0	6	9	0	0	0	0	3	3	0	0	0	0	9	6	35080000
144	ENSP00000216129;ENSP00000476297	TTLL12	ENSP00000216129	144	144	74403	ENSP00000216129	Tubulin tyrosine ligase-like family member 12	TTLL12	0	0	0	0	1	3	0	0	3	3	9	12	0	0	0	0	11	10	0	0	0	0	2	2	0	0	0	0	10	10	19566000
2642	ENSP00000354347;ENSP00000349860;ENSP00000253778;ENSP00000431125	GFPT1;GFPT2	ENSP00000349860;ENSP00000354347	2642	2642	76758	ENSP00000354347	Glutamine--fructose-6-phosphate transaminase 1	GFPT1	0	0	0	0	0	0	0	0	1	1	4	6	0	0	0	0	5	5	0	0	0	0	0	0	0	0	0	0	8	5	4042600
2922	ENSP00000357879;ENSP00000357876;ENSP00000414499;ENSP00000388089	PSMD4	ENSP00000357876;ENSP00000357879;ENSP00000414499	2922	2922	40736	ENSP00000357879	Proteasome (prosome, macropain) 26S subunit, non-ATPase, 4	PSMD4	0	0	0	0	0	3	0	0	2	2	8	4	0	0	0	0	9	8	0	0	0	0	1	1	0	0	0	0	7	9	45945000
887	ENSP00000262554;ENSP00000337635	SPTLC1	ENSP00000262554	887	887	52743	ENSP00000262554	Serine palmitoyltransferase, long chain base subunit 1	SPTLC1	0	0	0	0	0	1	0	0	1	2	1	2	0	0	0	0	1	1	0	0	0	0	0	0	0	0	0	0	2	1	2781400
3650;3890	ENSP00000403793;ENSP00000428009;ENSP00000430904;ENSP00000453060;ENSP00000478058;ENSP00000478377;ENSP00000478779;ENSP00000479376;ENSP00000479719;ENSP00000479968;ENSP00000480307;ENSP00000480525;ENSP00000480605;ENSP00000481038;ENSP00000484819;ENSP00000486145;ENSP00000486555;ENSP00000487107;ENSP00000487156	CYFIP1;CYFIP2	ENSP00000478779;ENSP00000480525;ENSP00000481038;ENSP00000403793;ENSP00000430904;ENSP00000484819;ENSP00000479968;ENSP00000428009;ENSP00000479719	3650;3890	3650;3890	145180	ENSP00000481038_family	Family {Cytoplasmic FMR1 interacting protein 1}	CYFIP1;CYFIP2	0	0	0	0	0	0	0	0	0	0	2	2	0	0	0	0	2	4	0	0	0	0	0	0	0	0	0	0	2	0	2482085
397	ENSP00000233146;ENSP00000442697;ENSP00000384199;ENSP00000481416;ENSP00000483159;ENSP00000484137;ENSP00000482468;ENSP00000481158;ENSP00000411482	MSH2	ENSP00000233146;ENSP00000384199;ENSP00000442697;ENSP00000481416;ENSP00000483159;ENSP00000484137	397	397	104740	ENSP00000233146	MutS homolog 2	MSH2	0	0	0	0	2	3	0	0	3	1	18	12	0	0	0	0	12	10	0	0	0	0	1	2	0	0	0	0	7	9	9817600
646	ENSP00000254322;ENSP00000444212;ENSP00000471073;ENSP00000470596;ENSP00000470063;ENSP00000469221;ENSP00000471798;ENSP00000470460	DNAJB1	ENSP00000254322;ENSP00000444212;ENSP00000471073	646;3005	646	38044	ENSP00000254322	DnaJ (Hsp40) homolog, subfamily B, member 1	DNAJB1	0	0	0	0	1	0	0	0	2	2	4	2	0	0	0	0	5	7	0	0	0	0	0	0	0	0	0	0	6	7	13983000
373	ENSP00000230640;ENSP00000422125;ENSP00000426641;ENSP00000425042	SKIV2L2	ENSP00000230640	373	373	117800	ENSP00000230640	Superkiller viralicidic activity 2-like 2	SKIV2L2	0	0	0	0	0	1	0	0	2	1	11	11	0	0	0	0	12	8	0	0	0	0	1	0	0	0	0	0	11	14	6787700
434	ENSP00000238112;ENSP00000418957;ENSP00000419744	CPSF3	ENSP00000238112;ENSP00000418957	434	434	77485	ENSP00000238112	Cleavage and polyadenylation specific factor 3, 73kDa	CPSF3	0	0	0	0	0	1	0	0	1	1	7	5	0	0	0	0	6	4	0	0	0	0	0	0	0	0	0	0	4	4	7274200
983	ENSP00000264279;ENSP00000388126;ENSP00000388905	NOP58	ENSP00000264279	983	983	59578	ENSP00000264279	NOP58 ribonucleoprotein	NOP58	0	0	0	0	1	3	0	0	3	3	9	10	0	0	0	0	8	11	0	0	0	0	2	0	0	0	0	0	8	8	20243000
247;3852	ENSP00000221419;ENSP00000373401;ENSP00000469349;ENSP00000469913;ENSP00000470059;ENSP00000470231;ENSP00000470809;ENSP00000471066;ENSP00000472150	HNRNPL;AC104534.3;ECH1	ENSP00000221419;ENSP00000469349;ENSP00000470231;ENSP00000470059	247;3852	247;3852	64132	ENSP00000221419_family	Family {Heterogeneous nuclear ribonucleoprotein L}	HNRNPL;AC104534.3;ECH1	0	0	0	0	1	3	0	0	3	3	8	7	0	0	0	0	8	7	0	0	0	0	1	0	0	0	0	0	4	5	142835900
1233	ENSP00000276390;ENSP00000430682;ENSP00000388353;ENSP00000234396;ENSP00000430154;ENSP00000405114;ENSP00000408361;ENSP00000430866;ENSP00000428069	ATP6V1B1;ATP6V1B2	ENSP00000276390	1233	1233	56500	ENSP00000276390	ATPase, H+ transporting, lysosomal 56/58kDa, V1 subunit B2	ATP6V1B2	0	0	0	0	0	1	0	0	2	0	7	4	0	0	0	0	7	6	0	0	0	0	1	2	0	0	0	0	5	8	8670800
3810	ENSP00000451080;ENSP00000450503	ERH	ENSP00000450503;ENSP00000451080	3810	3810	12259	ENSP00000451080	Enhancer of rudimentary homolog	ERH	0	0	0	0	1	2	0	0	2	1	3	3	0	0	0	0	3	3	0	0	0	0	2	2	0	0	0	1	4	5	233870000
2531	ENSP00000483755;ENSP00000346046;ENSP00000488464;ENSP00000453910;ENSP00000452889;ENSP00000487741;ENSP00000453894	RPS17	ENSP00000346046;ENSP00000452889;ENSP00000453910;ENSP00000483755;ENSP00000488464	2531	2531	15550	ENSP00000483755	Ribosomal protein S17	RPS17	0	0	0	0	1	3	0	0	3	3	7	5	0	0	0	0	6	7	0	0	0	0	1	1	0	0	0	0	5	6	596210000
278	ENSP00000379914;ENSP00000223129;ENSP00000385383;ENSP00000384652	RPA3	ENSP00000223129;ENSP00000379914;ENSP00000384652;ENSP00000385383	278	278	13569	ENSP00000379914	Replication protein A3, 14kDa	RPA3	0	0	0	0	0	1	0	0	1	1	2	3	0	0	0	0	3	3	0	0	0	0	1	1	0	0	0	0	2	3	40291000
3547	ENSP00000385942;ENSP00000385559;ENSP00000384863;ENSP00000413853;ENSP00000406428;ENSP00000394951;ENSP00000408190;ENSP00000393484;ENSP00000407170;ENSP00000406819;ENSP00000390843;ENSP00000388927	XPO1	ENSP00000384863;ENSP00000385559;ENSP00000385942	3547	3547	123380	ENSP00000385942	Exportin 1	XPO1	0	0	0	0	4	4	0	0	3	4	18	15	0	0	0	0	18	17	0	0	0	0	3	3	0	0	0	0	21	21	37396000
1596	ENSP00000300738;ENSP00000431464;ENSP00000436377;ENSP00000432555	RRM1	ENSP00000300738;ENSP00000431464	1596	1596	90069	ENSP00000300738	Ribonucleotide reductase M1	RRM1	0	0	0	0	3	4	0	0	4	4	17	14	0	0	0	0	15	15	0	0	0	0	2	1	0	0	0	0	18	15	26828000
3585	ENSP00000448077;ENSP00000447962;ENSP00000403922;ENSP00000403575;ENSP00000416233;ENSP00000388526;ENSP00000392547;ENSP00000390225;ENSP00000482354;ENSP00000394582;ENSP00000391738;ENSP00000480039;ENSP00000432736;ENSP00000450169;ENSP00000448992;ENSP00000410645;ENSP00000408986	HLA-A	ENSP00000388526;ENSP00000390225;ENSP00000392547;ENSP00000403575;ENSP00000403922;ENSP00000416233;ENSP00000447962;ENSP00000448077;ENSP00000482354	3585;3639	3585	40921	ENSP00000448077	Major histocompatibility complex, class I, A	HLA-A	0	0	0	0	0	0	0	0	0	0	3	2	0	0	0	0	1	2	0	0	0	0	0	0	0	0	0	0	1	1	9223300
1427	ENSP00000293195;ENSP00000408595;ENSP00000416515;ENSP00000445432;ENSP00000414172;ENSP00000463940;ENSP00000462183;ENSP00000462972;ENSP00000463308;ENSP00000462330;ENSP00000463934	FDXR	ENSP00000293195;ENSP00000408595;ENSP00000414172;ENSP00000416515;ENSP00000445432;ENSP00000462183;ENSP00000462972;ENSP00000463940	1427	1427	53808	ENSP00000293195	Ferredoxin reductase	FDXR	0	0	0	0	1	0	0	0	1	1	2	6	0	0	0	0	3	2	0	0	0	0	0	0	0	0	0	0	1	2	2052400
1248	ENSP00000278100;ENSP00000299130;ENSP00000357748	BCCIP	ENSP00000278100;ENSP00000299130;ENSP00000357748	1248	1248	35979	ENSP00000278100	BRCA2 and CDKN1A interacting protein	BCCIP	0	0	0	0	1	1	0	0	2	2	5	3	0	0	0	0	3	4	0	0	0	0	1	0	0	0	0	0	3	4	24071000
3646	ENSP00000402346;ENSP00000331218	COPG2	ENSP00000331218;ENSP00000402346	2135;3646	3646	97621	ENSP00000402346	Coatomer protein complex, subunit gamma 2	COPG2	0	0	0	0	0	0	0	0	1	0	9	6	0	0	0	0	9	9	0	0	0	0	0	0	0	0	0	0	9	10	5849500
1833	ENSP00000310842;ENSP00000300027;ENSP00000455189;ENSP00000413249	FANCI	ENSP00000300027;ENSP00000310842;ENSP00000413249;ENSP00000455189	1833	1833	149320	ENSP00000310842	Fanconi anemia, complementation group I	FANCI	0	0	0	0	0	1	0	0	1	1	3	5	0	0	0	0	3	4	0	0	0	0	0	0	0	0	0	0	4	4	1668100
2101	ENSP00000323421;ENSP00000364489;ENSP00000413509;ENSP00000476416;ENSP00000476958	SMC1A	ENSP00000323421;ENSP00000364489	2101	2101	143230	ENSP00000323421	Structural maintenance of chromosomes 1A	SMC1A	0	0	0	0	1	1	0	0	3	3	17	17	0	0	0	0	16	14	0	0	0	0	2	1	0	0	0	0	17	16	9434300
2476	ENSP00000371310;ENSP00000343535;ENSP00000454795;ENSP00000439272;ENSP00000459594	USP7	ENSP00000343535;ENSP00000371310;ENSP00000454795	2476	2476	126270	ENSP00000371310	Ubiquitin specific peptidase 7 (herpes virus-associated)	USP7	0	0	0	0	1	0	0	0	2	0	8	9	0	0	0	0	8	11	0	0	0	0	0	0	0	0	0	0	7	12	6878200
2647;3120	ENSP00000349955;ENSP00000362532;ENSP00000381984;ENSP00000416420;ENSP00000433947;ENSP00000436816;ENSP00000465444;ENSP00000467268;ENSP00000467949;ENSP00000467991;ENSP00000468108;ENSP00000468209;ENSP00000478724;ENSP00000484897	RPRD1B;RPRD1A	ENSP00000362532;ENSP00000381984;ENSP00000349955;ENSP00000468209;ENSP00000467991;ENSP00000465444	2647;3120	2647;3120	36899	ENSP00000362532_family	Family {Regulation of nuclear pre-mRNA domain containing 1B}	RPRD1B;RPRD1A	0	0	0	0	2	5	0	0	3	3	8	7	0	0	0	0	9	9	0	0	0	0	2	5	0	0	0	0	7	7	49594000
2957	ENSP00000358737;ENSP00000420366	ATP5F1	ENSP00000358737;ENSP00000420366	2957	2957	28908	ENSP00000358737	ATP synthase, H+ transporting, mitochondrial Fo complex, subunit B1	ATP5F1	0	0	0	0	0	2	0	0	1	1	4	3	0	0	0	0	6	5	0	0	0	0	3	2	0	0	0	0	2	4	25598000
2651	ENSP00000375918;ENSP00000350012;ENSP00000441643	ACSL3	ENSP00000350012;ENSP00000375918	900;2651	2651	80419	ENSP00000375918	Acyl-CoA synthetase long-chain family member 3	ACSL3	0	0	0	0	0	1	0	0	1	1	7	9	0	0	0	0	10	7	0	0	0	0	0	0	0	0	0	0	6	6	11096000
3883	ENSP00000484669;ENSP00000478145;ENSP00000435761;ENSP00000483775	CPSF1	ENSP00000478145;ENSP00000484669	3883	3883	160880	ENSP00000484669	Cleavage and polyadenylation specific factor 1, 160kDa	CPSF1	0	0	0	0	0	0	0	0	0	1	7	5	0	0	0	0	6	5	0	0	0	0	1	0	0	0	0	0	3	4	1567900
2607	ENSP00000348718;ENSP00000433846;ENSP00000377015;ENSP00000436958;ENSP00000434884;ENSP00000436508;ENSP00000431545;ENSP00000433303;ENSP00000435499;ENSP00000433166;ENSP00000487119;ENSP00000431728;ENSP00000432509	PICALM	ENSP00000348718;ENSP00000377015;ENSP00000433846;ENSP00000434884;ENSP00000436958	2607;3765	2607	68763	ENSP00000348718	Phosphatidylinositol binding clathrin assembly protein	PICALM	0	0	0	0	0	0	0	0	1	1	3	4	0	0	0	0	3	2	0	0	0	0	0	0	0	0	0	0	2	1	5563300
3442	ENSP00000377466;ENSP00000377470;ENSP00000468198;ENSP00000466807;ENSP00000413104;ENSP00000468471	CNP	ENSP00000377466;ENSP00000377470	3442	3442	45098	ENSP00000377466	2',3'-cyclic nucleotide 3' phosphodiesterase	CNP	0	0	0	0	0	1	0	0	1	1	8	3	0	0	0	0	7	6	0	0	0	0	1	1	0	0	0	0	7	4	10582000
949	ENSP00000263694;ENSP00000362825	SNRNP40	ENSP00000263694	949	949	39310	ENSP00000263694	Small nuclear ribonucleoprotein 40kDa (U5)	SNRNP40	0	0	0	0	2	1	0	0	0	1	4	5	0	0	0	0	6	5	0	0	0	0	2	1	0	0	0	0	4	5	30543000
2049	ENSP00000352354;ENSP00000320516;ENSP00000479153;ENSP00000404944;ENSP00000391429;ENSP00000396273;ENSP00000403830;ENSP00000399022	EHD1	ENSP00000320516;ENSP00000352354;ENSP00000391429;ENSP00000404944;ENSP00000479153	2049	2049	60626	ENSP00000352354	EH-domain containing 1	EHD1	0	0	0	0	0	0	0	0	1	0	4	2	0	0	0	0	5	3	0	0	0	0	1	0	0	0	0	0	4	3	6656700
3286	ENSP00000368646;ENSP00000413736;ENSP00000368654;ENSP00000368635	PRDX4	ENSP00000368646;ENSP00000413736	897;3286	3286	30540	ENSP00000368646	Peroxiredoxin 4	PRDX4	0	0	0	0	2	3	0	0	3	4	11	8	0	0	0	0	9	10	0	0	0	0	2	3	0	0	0	0	8	10	86213000
2813	ENSP00000384571;ENSP00000355560;ENSP00000439170	TBCE	ENSP00000355560;ENSP00000384571;ENSP00000439170	2813	2813	59345	ENSP00000384571	Tubulin folding cofactor E	TBCE	0	0	0	0	0	0	0	0	1	1	6	6	0	0	0	0	8	8	0	0	0	0	0	1	0	0	0	0	6	7	7583200
1243	ENSP00000277165;ENSP00000412440;ENSP00000364538;ENSP00000396534	FAM120A	ENSP00000277165;ENSP00000364538;ENSP00000412440	1243	1243	121890	ENSP00000277165	Family with sequence similarity 120A	FAM120A	0	0	0	0	0	0	0	0	1	0	3	1	0	0	0	0	1	2	0	0	0	0	0	0	0	0	0	0	3	3	877110
640	ENSP00000374198;ENSP00000253925;ENSP00000433619;ENSP00000473621;ENSP00000432722;ENSP00000435752;ENSP00000473470;ENSP00000388373;ENSP00000327416;ENSP00000385093;ENSP00000402576;ENSP00000473622;ENSP00000335614;ENSP00000450298;ENSP00000447868;ENSP00000449558;ENSP00000449338;ENSP00000450337;ENSP00000449469;ENSP00000446555;ENSP00000434445;ENSP00000470427;ENSP00000447273	PPFIA1;PPFIA2;PPFIA3;PPFIA4	ENSP00000253925;ENSP00000374198;ENSP00000433619	640	640	133970	ENSP00000374198	Protein tyrosine phosphatase, receptor type, f polypeptide (PTPRF), interacting protein (liprin), alpha 1	PPFIA1	0	0	0	0	0	0	0	0	1	0	1	1	0	0	0	0	1	2	0	0	0	0	0	0	0	0	0	0	2	3	692730
621	ENSP00000253237;ENSP00000468943	GRWD1	ENSP00000253237;ENSP00000468943	621	621	49419	ENSP00000253237	Glutamate-rich WD repeat containing 1	GRWD1	0	0	0	0	1	2	0	0	1	0	6	7	0	0	0	0	6	5	0	0	0	0	0	0	0	0	0	0	5	6	10788000
898	ENSP00000262803;ENSP00000470142	UPF1	ENSP00000262803;ENSP00000470142	898	898	123030	ENSP00000262803	UPF1 regulator of nonsense transcripts homolog	UPF1	0	0	0	0	4	3	0	0	1	3	8	10	0	0	0	0	9	10	0	0	0	0	0	2	0	0	0	0	13	9	5998800
988	ENSP00000264389;ENSP00000424791;ENSP00000424655;ENSP00000425976;ENSP00000425486	COPS4	ENSP00000264389;ENSP00000424655;ENSP00000424791;ENSP00000425486;ENSP00000425976	988	988	46268	ENSP00000264389	COP9 signalosome subunit 4	COPS4	0	0	0	0	1	0	0	0	1	1	7	4	0	0	0	0	4	5	0	0	0	0	0	0	0	0	0	0	8	6	10084000
1798;3002;3239	ENSP00000309591;ENSP00000359714;ENSP00000359716;ENSP00000359718;ENSP00000359719;ENSP00000359722;ENSP00000359723;ENSP00000366488;ENSP00000378314;ENSP00000378315;ENSP00000390906;ENSP00000392275;ENSP00000393654;ENSP00000397175;ENSP00000399326;ENSP00000401252;ENSP00000466289;ENSP00000466651;ENSP00000468352;ENSP00000479339;ENSP00000479722;ENSP00000481980	PRKACA;PRKACB;PRKACG	ENSP00000309591;ENSP00000378315;ENSP00000466289;ENSP00000466651;ENSP00000468352;ENSP00000366488;ENSP00000397175;ENSP00000392275;ENSP00000359718;ENSP00000359722;ENSP00000359714;ENSP00000479339;ENSP00000481980;ENSP00000359723;ENSP00000359716;ENSP00000479722;ENSP00000378314;ENSP00000401252;ENSP00000359719;ENSP00000390906;ENSP00000399326;ENSP00000393654	1798;3002;3239	1798;3002;3239	23954	ENSP00000466289_family	Family {Protein kinase, cAMP-dependent, catalytic, alpha}	PRKACA;PRKACB;PRKACG	0	0	0	0	0	0	0	0	0	1	3	2	0	0	0	0	3	3	0	0	0	0	0	1	0	0	0	0	4	3	12983270
1052	ENSP00000265462;ENSP00000335334;ENSP00000335363	PRDX5	ENSP00000265462;ENSP00000335334;ENSP00000335363	1052	1052	22086	ENSP00000265462	Peroxiredoxin 5	PRDX5	0	0	0	0	2	3	0	0	1	1	6	7	0	0	0	0	6	6	0	0	0	0	3	2	0	0	0	0	8	7	73896000
3813	ENSP00000452762;ENSP00000399273;ENSP00000452659;ENSP00000454194;ENSP00000453345;ENSP00000453017;ENSP00000452777;ENSP00000453098;ENSP00000453422;ENSP00000267950	ETFA	ENSP00000399273;ENSP00000452659;ENSP00000452762;ENSP00000452777;ENSP00000453017;ENSP00000453345;ENSP00000454194	3813	3813	35079	ENSP00000452762	Electron-transfer-flavoprotein, alpha polypeptide	ETFA	0	0	0	0	3	4	0	0	6	3	12	11	0	0	0	0	10	10	0	0	0	0	6	3	0	0	0	0	11	13	74108000
3269	ENSP00000481878;ENSP00000367872;ENSP00000392765;ENSP00000416651;ENSP00000399741;ENSP00000483532;ENSP00000442002;ENSP00000439753;ENSP00000445967;ENSP00000414734;ENSP00000229264	GNB1;GNB3	ENSP00000367872;ENSP00000392765;ENSP00000416651;ENSP00000481878	386;1687;3269	3269	37377	ENSP00000481878	Guanine nucleotide binding protein (G protein), beta polypeptide 1	GNB1	0	0	0	0	1	3	0	0	3	3	7	7	0	0	0	0	5	7	0	0	0	0	2	2	0	0	0	0	9	7	73386000
2634	ENSP00000440542;ENSP00000349508;ENSP00000440392;ENSP00000262450;ENSP00000466706;ENSP00000350907;ENSP00000332628;ENSP00000369716;ENSP00000433676;ENSP00000459321;ENSP00000411959;ENSP00000437506;ENSP00000395252;ENSP00000367238	CHD3;CHD4;CHD5	ENSP00000349508;ENSP00000440392;ENSP00000440542	2634	2634	217100	ENSP00000440542	Chromodomain helicase DNA binding protein 4	CHD4	0	0	0	0	2	2	0	0	7	5	20	20	0	0	0	0	14	18	0	0	0	0	2	2	0	0	0	0	15	16	13803000
2920	ENSP00000383941;ENSP00000357851;ENSP00000357858;ENSP00000357852	BUB3	ENSP00000357851;ENSP00000357852;ENSP00000357858;ENSP00000383941	2920	2920	31703	ENSP00000383941	BUB3 mitotic checkpoint protein	BUB3	0	0	0	0	0	1	0	0	2	2	4	6	0	0	0	0	6	8	0	0	0	0	1	2	0	0	0	0	6	5	32664000
3411	ENSP00000375724;ENSP00000433556;ENSP00000406162;ENSP00000431957;ENSP00000432538;ENSP00000484505;ENSP00000433480;ENSP00000432788;ENSP00000432349;ENSP00000437273;ENSP00000436732	PRMT1	ENSP00000375724;ENSP00000406162;ENSP00000431957;ENSP00000432538;ENSP00000433556;ENSP00000484505	3411	3411	40548	ENSP00000375724	Protein arginine methyltransferase 1	PRMT1	0	0	0	0	5	6	0	0	4	5	15	11	0	0	0	0	14	13	0	0	0	0	5	5	0	0	0	0	13	12	77639000
437	ENSP00000238616;ENSP00000451604	NEK9	ENSP00000238616	437	437	107170	ENSP00000238616	NIMA-related kinase 9	NEK9	0	0	0	0	0	1	0	0	0	1	4	1	0	0	0	0	2	3	0	0	0	0	0	0	0	0	0	0	4	4	1404700
117	ENSP00000415316;ENSP00000403359;ENSP00000401121;ENSP00000364815;ENSP00000211402;ENSP00000390673;ENSP00000392396;ENSP00000415863;ENSP00000415275;ENSP00000413925;ENSP00000413365;ENSP00000411088;ENSP00000403464;ENSP00000416833;ENSP00000415679;ENSP00000405843;ENSP00000405822;ENSP00000394771;ENSP00000389027;ENSP00000387684	VARS	ENSP00000211402;ENSP00000364815;ENSP00000390673;ENSP00000401121;ENSP00000403359;ENSP00000415316	117	117	140460	ENSP00000415316	Valyl-tRNA synthetase	VARS	0	0	0	0	2	2	0	0	4	2	16	13	0	0	0	0	13	12	0	0	0	0	1	2	0	0	0	0	13	15	14268000
1904	ENSP00000404726;ENSP00000403526;ENSP00000393143;ENSP00000391102;ENSP00000389472;ENSP00000373081;ENSP00000365728;ENSP00000414373;ENSP00000413319;ENSP00000412553;ENSP00000411327;ENSP00000389065;ENSP00000373082;ENSP00000313603;ENSP00000445100;ENSP00000397875;ENSP00000397199;ENSP00000395308;ENSP00000394785;ENSP00000390550;ENSP00000383452;ENSP00000416890;ENSP00000406948;ENSP00000406926;ENSP00000406756…	ABCF1	ENSP00000313603;ENSP00000365728;ENSP00000373081;ENSP00000373082;ENSP00000389065;ENSP00000389472;ENSP00000391102;ENSP00000393143;ENSP00000403526;ENSP00000404726;ENSP00000411327;ENSP00000412553;ENSP00000413319;ENSP00000414373;ENSP00000445100	1904	1904	91679	ENSP00000404726	ATP-binding cassette, sub-family F (GCN20), member 1	ABCF1	0	0	0	0	0	0	0	0	2	2	13	8	0	0	0	0	10	9	0	0	0	0	0	1	0	0	0	0	11	9	11020000
3248	ENSP00000366927	ALDH1B1	ENSP00000366927	3248	3248	57249	ENSP00000366927	Aldehyde dehydrogenase 1 family, member B1	ALDH1B1	0	0	0	0	1	2	0	0	3	4	10	11	0	0	0	0	10	9	0	0	0	0	4	2	0	0	0	0	10	8	34255000
1520	ENSP00000297440;ENSP00000403165;ENSP00000384884;ENSP00000410788	DNAAF5	ENSP00000297440;ENSP00000403165	1520	1520	93520	ENSP00000297440	Dynein, axonemal, assembly factor 5	DNAAF5	0	0	0	0	1	1	0	0	1	1	7	6	0	0	0	0	14	13	0	0	0	0	2	2	0	0	0	0	6	7	6361100
1153	ENSP00000270225;ENSP00000470741;ENSP00000440818;ENSP00000416557;ENSP00000398818;ENSP00000468931;ENSP00000469938;ENSP00000471010;ENSP00000469978;ENSP00000472389;ENSP00000473037	SAE1	ENSP00000270225;ENSP00000398818;ENSP00000416557;ENSP00000440818;ENSP00000468931;ENSP00000470741	1153	1153	38449	ENSP00000270225	SUMO1 activating enzyme subunit 1	SAE1	0	0	0	0	1	1	0	0	1	0	7	6	0	0	0	0	9	10	0	0	0	0	0	0	0	0	0	0	4	5	21836000
3657	ENSP00000473052;ENSP00000406046;ENSP00000481858;ENSP00000472445;ENSP00000470726;ENSP00000469115;ENSP00000469308;ENSP00000473233;ENSP00000470426;ENSP00000472600	CTD-2545M3.6;POLD1	ENSP00000406046;ENSP00000470726;ENSP00000472445;ENSP00000473052;ENSP00000481858	3657	3657	123630	ENSP00000473052	Polymerase (DNA directed), delta 1, catalytic subunit	POLD1	0	0	0	0	0	0	0	0	2	2	9	10	0	0	0	0	10	8	0	0	0	0	0	0	0	0	0	0	10	17	3547100
2974	ENSP00000359128	NPM3	ENSP00000359128	2974	2974	19343	ENSP00000359128	Nucleophosmin/nucleoplasmin 3	NPM3	0	0	0	0	0	1	0	0	1	1	3	4	0	0	0	0	2	2	0	0	0	0	0	1	0	0	0	0	1	1	23716000
2991	ENSP00000359501;ENSP00000359506;ENSP00000359502;ENSP00000479528;ENSP00000359508;ENSP00000413764;ENSP00000395923;ENSP00000218200;ENSP00000477839;ENSP00000355115;ENSP00000481058;ENSP00000480450;ENSP00000481474;ENSP00000484324;ENSP00000480513	FMR1	ENSP00000218200;ENSP00000355115;ENSP00000359501;ENSP00000359502;ENSP00000359506;ENSP00000359508;ENSP00000395923;ENSP00000413764;ENSP00000477839;ENSP00000479528;ENSP00000480450;ENSP00000481058;ENSP00000481474	553;2655;2991	2991	66459	ENSP00000359501	Fragile X mental retardation 1	FMR1	0	0	0	0	0	0	0	0	1	1	2	3	0	0	0	0	1	2	0	0	0	0	0	0	0	0	0	0	1	1	2127400
2688	ENSP00000437156;ENSP00000434017;ENSP00000432075;ENSP00000409930;ENSP00000435266;ENSP00000434949;ENSP00000437327;ENSP00000403518;ENSP00000436323;ENSP00000435789;ENSP00000435379;ENSP00000432243;ENSP00000436744;ENSP00000435494;ENSP00000433334;ENSP00000433276;ENSP00000432041;ENSP00000436543;ENSP00000413586;ENSP00000351527;ENSP00000434808;ENSP00000381996;ENSP00000354907;ENSP00000354785;ENSP00000354823…	CTNND1	ENSP00000351527;ENSP00000354785;ENSP00000354823;ENSP00000354907;ENSP00000381996;ENSP00000382004;ENSP00000403518;ENSP00000409930;ENSP00000413586;ENSP00000432041;ENSP00000432075;ENSP00000432243;ENSP00000432623;ENSP00000433158;ENSP00000433276;ENSP00000433334;ENSP00000434017;ENSP00000434672;ENSP00000434808;ENSP00000434900;ENSP00000434949;ENSP00000435266;ENSP00000435379;ENSP00000435494;ENSP00000435789…	2688	2688	92674	ENSP00000437156	Catenin (cadherin-associated protein), delta 1	CTNND1	0	0	0	0	0	0	0	0	1	0	5	6	0	0	0	0	8	8	0	0	0	0	2	2	0	0	0	0	7	10	5161100
2901	ENSP00000357456;ENSP00000357459;ENSP00000431794	ADAR	ENSP00000357456;ENSP00000357459;ENSP00000431794	2901	2901	103640	ENSP00000357456	Adenosine deaminase, RNA-specific	ADAR	0	0	0	0	2	0	0	0	1	1	11	12	0	0	0	0	12	9	0	0	0	0	0	0	0	0	0	0	9	14	7979600
1405	ENSP00000485022;ENSP00000482964;ENSP00000369629;ENSP00000291552;ENSP00000469891;ENSP00000480611;ENSP00000420672;ENSP00000472696;ENSP00000485382;ENSP00000418705;ENSP00000381205;ENSP00000368258;ENSP00000292879;ENSP00000397645;ENSP00000465170;ENSP00000465242	AD000671.6;CH507-152C13.1;U2AF1;U2AF1L4	ENSP00000291552;ENSP00000292879;ENSP00000368258;ENSP00000369629;ENSP00000381205;ENSP00000397645;ENSP00000418705;ENSP00000420672;ENSP00000469891;ENSP00000472696;ENSP00000480611;ENSP00000482964;ENSP00000485022;ENSP00000485382	1405	1405	27872	ENSP00000485022	Splicing factor U2AF 35 kDa subunit	CH507-152C13.1	0	0	0	0	0	1	0	0	1	1	4	4	0	0	0	0	5	4	0	0	0	0	1	0	0	0	0	0	3	4	50549000
592	ENSP00000410339;ENSP00000385184;ENSP00000252487;ENSP00000466084;ENSP00000465032;ENSP00000465608	TOMM40	ENSP00000252487;ENSP00000385184;ENSP00000410339;ENSP00000465032;ENSP00000466084	592	592	37893	ENSP00000410339	Translocase of outer mitochondrial membrane 40 homolog	TOMM40	0	0	0	0	0	0	0	0	4	1	7	6	0	0	0	0	7	6	0	0	0	0	1	0	0	0	0	0	7	7	65063000
1892;3094	ENSP00000217073;ENSP00000217074;ENSP00000255136;ENSP00000281589;ENSP00000308012;ENSP00000313007;ENSP00000361947;ENSP00000361948;ENSP00000361949;ENSP00000361953;ENSP00000362618;ENSP00000362621;ENSP00000398267;ENSP00000406675;ENSP00000408559;ENSP00000427805;ENSP00000427914;ENSP00000428021;ENSP00000428030;ENSP00000428190;ENSP00000428749;ENSP00000428840;ENSP00000428937;ENSP00000428948;ENSP00000429032…	PABPC1;PABPC1L;PABPC1L2A;PABPC1L2B;PABPC3;PABPC4;PABPC4L;PABPC5	ENSP00000281589;ENSP00000313007;ENSP00000429395;ENSP00000429594;ENSP00000478108;ENSP00000361953;ENSP00000361947;ENSP00000361948;ENSP00000361949;ENSP00000398267	1892;3094	1892;3094	70670	ENSP00000313007_family	Family {Poly(A) binding protein, cytoplasmic 1}	PABPC1;PABPC1L;PABPC1L2A;PABPC1L2B;PABPC3;PABPC4;PABPC4L;PABPC5	0	0	0	0	6	11	0	0	6	7	19	15	0	0	0	0	20	19	0	0	0	0	8	6	0	0	0	0	17	20	143323000
502	ENSP00000347959;ENSP00000245838;ENSP00000419795;ENSP00000416639;ENSP00000480478;ENSP00000415374;ENSP00000397317	THOC2	ENSP00000245838;ENSP00000347959;ENSP00000419795	502	502	182770	ENSP00000347959	THO complex 2	THOC2	0	0	0	0	0	0	0	0	1	0	6	3	0	0	0	0	6	6	0	0	0	0	1	0	0	0	0	0	2	3	1362100
1726	ENSP00000445393;ENSP00000306881;ENSP00000444193;ENSP00000451999;ENSP00000447489;ENSP00000451230;ENSP00000450819;ENSP00000452575;ENSP00000486142;ENSP00000451924;ENSP00000452390	SEC23A	ENSP00000306881;ENSP00000444193;ENSP00000445393	886;1726	1726	82968	ENSP00000445393	Sec23 homolog A	SEC23A	0	0	0	0	0	2	0	0	1	0	4	6	0	0	0	0	5	5	0	0	0	0	1	0	0	0	0	0	3	4	8972500
2080	ENSP00000322396	RRS1	ENSP00000322396	2080	2080	41193	ENSP00000322396	RRS1 ribosome biogenesis regulator homolog	RRS1	0	0	0	0	0	0	0	0	1	0	4	5	0	0	0	0	2	2	0	0	0	0	0	0	0	0	0	0	3	3	5873900
3123	ENSP00000362576;ENSP00000484192	YARS	ENSP00000362576;ENSP00000484192	3123	3123	59143	ENSP00000362576	Tyrosyl-tRNA synthetase	YARS	0	0	0	0	4	4	0	0	2	2	16	13	0	0	0	0	15	10	0	0	0	0	4	3	0	0	0	0	17	16	41735000
3706	ENSP00000418401;ENSP00000417316;ENSP00000417096	SRPRB	ENSP00000417316;ENSP00000418401	3706	3706	29702	ENSP00000418401	Signal recognition particle receptor, B subunit	SRPRB	0	0	0	0	3	5	0	0	2	1	10	6	0	0	0	0	9	8	0	0	0	0	4	3	0	0	0	0	8	7	37772000
3110	ENSP00000362329;ENSP00000486162;ENSP00000362327	PPA1	ENSP00000362327;ENSP00000362329;ENSP00000486162	3110	3110	32660	ENSP00000362329	Pyrophosphatase (inorganic) 1	PPA1	0	0	0	0	4	5	0	0	5	3	14	15	0	0	0	0	15	13	0	0	0	0	3	3	0	0	0	0	13	16	163600000
2808	ENSP00000355493	ADSS	ENSP00000355493	2808	2808	50097	ENSP00000355493	Adenylosuccinate synthase	ADSS	0	0	0	0	1	1	0	0	2	2	10	8	0	0	0	0	8	6	0	0	0	0	2	4	0	0	0	0	8	8	29938000
1882	ENSP00000312618;ENSP00000422683;ENSP00000423758	ACAD9	ENSP00000312618;ENSP00000422683	1882	1882	68760	ENSP00000312618	Acyl-CoA dehydrogenase family, member 9	ACAD9	0	0	0	0	1	1	0	0	1	1	4	6	0	0	0	0	4	4	0	0	0	0	2	0	0	0	0	0	4	4	5086400
1871	ENSP00000446136;ENSP00000312066;ENSP00000473613	SRP68	ENSP00000312066;ENSP00000446136	1871	1871	66107	ENSP00000446136	Signal recognition particle 68kDa	SRP68	0	0	0	0	1	2	0	0	1	0	7	9	0	0	0	0	6	7	0	0	0	0	2	1	0	0	0	0	8	7	17731000
612	ENSP00000253023;ENSP00000469855	UBE2M	ENSP00000253023	612	612	20900	ENSP00000253023	Ubiquitin-conjugating enzyme E2M	UBE2M	0	0	0	0	1	1	0	0	2	1	4	3	0	0	0	0	5	4	0	0	0	0	2	3	0	0	0	0	3	4	46972000
3909	ENSP00000485525;ENSP00000341429;ENSP00000216194;ENSP00000485289;ENSP00000485288;ENSP00000485286;ENSP00000485462;ENSP00000485477;ENSP00000485211;ENSP00000485443;ENSP00000485073;ENSP00000485437;ENSP00000476535;ENSP00000485202	ADSL;RP5-1042K10.14	ENSP00000216194;ENSP00000341429;ENSP00000485288;ENSP00000485289;ENSP00000485525	3909	3909	54889	ENSP00000485525	Adenylosuccinate lyase	ADSL	0	0	0	0	1	2	0	0	3	3	10	12	0	0	0	0	10	10	0	0	0	0	1	2	0	0	0	0	9	10	33126000
2541;3680	ENSP00000327694;ENSP00000346246;ENSP00000351926;ENSP00000413234;ENSP00000431630;ENSP00000433498;ENSP00000434432;ENSP00000435756;ENSP00000436059;ENSP00000437228;ENSP00000472492;ENSP00000485693;ENSP00000485814;ENSP00000485960;ENSP00000485977;ENSP00000486155;ENSP00000486169;ENSP00000486729;ENSP00000486890;ENSP00000486996;ENSP00000487022;ENSP00000487149;ENSP00000487264;ENSP00000487282;ENSP00000487425	AP2A2;AP2A1	ENSP00000327694;ENSP00000413234;ENSP00000431630;ENSP00000485977;ENSP00000487149;ENSP00000487282;ENSP00000487425;ENSP00000346246;ENSP00000351926	2541;3680	2541;3680	103960	ENSP00000413234_family	Family {Adaptor-related protein complex 2, alpha 2 subunit}	AP2A2;AP2A1	0	0	0	0	0	1	0	0	1	2	14	13	0	0	0	0	13	12	0	0	0	0	0	0	0	0	0	0	4	13	10516400
1869	ENSP00000375837;ENSP00000375836;ENSP00000312042;ENSP00000399139;ENSP00000362389;ENSP00000393766;ENSP00000403807;ENSP00000405109;ENSP00000387782;ENSP00000396964;ENSP00000403913;ENSP00000416559;ENSP00000388876;ENSP00000405180;ENSP00000394205;ENSP00000413891;ENSP00000403693;ENSP00000390942;ENSP00000413805;ENSP00000390290;ENSP00000409868;ENSP00000396959;ENSP00000397799;ENSP00000408582	HDLBP	ENSP00000312042;ENSP00000362389;ENSP00000375836;ENSP00000375837;ENSP00000399139	1869	1869	141440	ENSP00000375837	High density lipoprotein binding protein	HDLBP	0	0	0	0	3	3	0	0	4	4	18	20	0	0	0	0	17	19	0	0	0	0	2	3	0	0	0	0	14	14	15263000
508	ENSP00000434355;ENSP00000246069;ENSP00000476975	DSTN	ENSP00000246069;ENSP00000434355;ENSP00000476975	508	508	15397	ENSP00000434355	Destrin (actin depolymerizing factor)	DSTN	0	0	0	0	2	1	0	0	1	0	4	3	0	0	0	0	4	3	0	0	0	0	1	2	0	0	0	0	4	4	28600000
2832	ENSP00000355889	IARS2	ENSP00000355889	2832	2832	113790	ENSP00000355889	Isoleucyl-tRNA synthetase 2, mitochondrial	IARS2	0	0	0	0	1	1	0	0	3	2	15	12	0	0	0	0	10	13	0	0	0	0	1	2	0	0	0	0	11	12	15651000
2760	ENSP00000354522;ENSP00000428451;ENSP00000429181;ENSP00000429169;ENSP00000428369;ENSP00000328835;ENSP00000429177;ENSP00000427998	TOP1;TOP1MT	ENSP00000354522	2760	2760	90725	ENSP00000354522	Topoisomerase (DNA) I	TOP1	0	0	0	0	0	0	0	0	1	0	10	5	0	0	0	0	7	9	0	0	0	0	0	0	0	0	0	0	8	10	7281900
1101	ENSP00000377612;ENSP00000267113;ENSP00000447756	ESYT1	ENSP00000267113;ENSP00000377612	1101	1101	122850	ENSP00000377612	Extended synaptotagmin-like protein 1	ESYT1	0	0	0	0	1	1	0	0	2	4	10	8	0	0	0	0	8	11	0	0	0	0	3	1	0	0	0	0	10	6	7644700
2521	ENSP00000385555;ENSP00000379403;ENSP00000345895	NUP50	ENSP00000345895;ENSP00000379403;ENSP00000385555	2521	2521	46862	ENSP00000385555	Nucleoporin 50kDa	NUP50	0	0	0	0	1	0	0	0	1	1	8	5	0	0	0	0	3	4	0	0	0	0	0	0	0	0	0	0	3	5	4820000
2771	ENSP00000354720	SMC3	ENSP00000354720	2771	2771	141540	ENSP00000354720	Structural maintenance of chromosomes 3	SMC3	0	0	0	0	1	0	0	0	2	1	11	13	0	0	0	0	11	10	0	0	0	0	0	0	0	0	0	0	12	9	5618400
1376	ENSP00000290158;ENSP00000438964;ENSP00000438253;ENSP00000463066;ENSP00000464042;ENSP00000463190;ENSP00000462243;ENSP00000464200	KPNB1	ENSP00000290158;ENSP00000438253;ENSP00000438964;ENSP00000463066	1376	1376	97169	ENSP00000290158	Karyopherin (importin) beta 1	KPNB1	0	0	0	0	4	8	0	0	3	3	22	17	0	0	0	0	20	23	0	0	0	0	2	4	0	0	0	0	18	17	85386000
1349	ENSP00000363925;ENSP00000363919;ENSP00000286398;ENSP00000431534;ENSP00000414999	SMC2	ENSP00000286398;ENSP00000363919;ENSP00000363925	1349	1349	135650	ENSP00000363925	Structural maintenance of chromosomes 2	SMC2	0	0	0	0	4	3	0	0	0	3	15	11	0	0	0	0	13	14	0	0	0	0	0	0	0	0	0	0	12	14	10143000
3695	ENSP00000420537;ENSP00000417229;ENSP00000273435;ENSP00000418698;ENSP00000385292;ENSP00000420493;ENSP00000419456;ENSP00000417575;ENSP00000420611	EIF2A	ENSP00000273435;ENSP00000385292;ENSP00000417229;ENSP00000418698;ENSP00000420493;ENSP00000420537	3695	3695	62288	ENSP00000420537	Eukaryotic translation initiation factor 2A, 65kDa	EIF2A	0	0	0	0	0	1	0	0	1	1	3	4	0	0	0	0	5	5	0	0	0	0	0	0	0	0	0	0	4	3	4846300
918	ENSP00000263168	CAPZA1	ENSP00000263168	918;2786	918	32922	ENSP00000263168	Capping protein (actin filament) muscle Z-line, alpha 1	CAPZA1	0	0	0	0	2	1	0	0	1	1	6	6	0	0	0	0	6	6	0	0	0	0	0	1	0	0	0	0	9	8	94202000
2817	ENSP00000355587	NTPCR	ENSP00000355587	2817	2817	20713	ENSP00000355587	Nucleoside-triphosphatase, cancer-related	NTPCR	0	0	0	0	1	0	0	0	0	0	1	1	0	0	0	0	0	0	0	0	0	0	0	0	0	0	0	0	1	0	25163000
3018	ENSP00000360029;ENSP00000360034;ENSP00000360033;ENSP00000354591	SERBP1	ENSP00000354591;ENSP00000360029;ENSP00000360033;ENSP00000360034	3018	3018	44256	ENSP00000360029	SERPINE1 mRNA binding protein 1	SERBP1	0	0	0	0	2	3	0	0	1	2	6	6	0	0	0	0	6	6	0	0	0	0	3	1	0	0	0	0	6	7	137970000
573	ENSP00000275418;ENSP00000251527;ENSP00000481296	ESYT2	ENSP00000251527;ENSP00000275418;ENSP00000481296	573	573	98008	ENSP00000275418	Extended synaptotagmin-like protein 2	ESYT2	0	0	0	0	0	0	0	0	1	2	6	4	0	0	0	0	2	3	0	0	0	0	0	0	0	0	0	0	3	1	1415800
1382	ENSP00000290299;ENSP00000394107;ENSP00000393496;ENSP00000393211	AP000304.12;ATP5O	ENSP00000290299;ENSP00000394107	1382	1382	23277	ENSP00000290299	ATP synthase, H+ transporting, mitochondrial F1 complex, O subunit	ATP5O	0	0	0	0	2	5	0	0	1	1	7	6	0	0	0	0	8	5	0	0	0	0	5	2	0	0	0	0	6	7	66803000
2145	ENSP00000325732;ENSP00000325376;ENSP00000483715;ENSP00000470932;ENSP00000471339;ENSP00000472789;ENSP00000470017;ENSP00000470635;ENSP00000471530;ENSP00000472599;ENSP00000469681;ENSP00000469906	HNRNPM	ENSP00000325376;ENSP00000325732;ENSP00000470932;ENSP00000483715	2145	2145	73620	ENSP00000325732	Heterogeneous nuclear ribonucleoprotein M	HNRNPM	0	0	0	0	10	8	0	0	8	5	23	20	0	0	0	0	24	22	0	0	0	0	7	7	0	0	1	0	22	24	112660000
978	ENSP00000264220;ENSP00000423781;ENSP00000425119	PPAT	ENSP00000264220	978	978	57398	ENSP00000264220	Phosphoribosyl pyrophosphate amidotransferase	PPAT	0	0	0	0	2	2	0	0	0	1	7	3	0	0	0	0	7	6	0	0	0	0	1	2	0	0	0	0	6	7	15755000
893;3501	ENSP00000262646;ENSP00000367557;ENSP00000380869;ENSP00000398054;ENSP00000405441;ENSP00000431589;ENSP00000431846;ENSP00000432855;ENSP00000433875;ENSP00000484914	RAB2A;RAB2B;RAB4B	ENSP00000262646;ENSP00000431589;ENSP00000431846;ENSP00000484914;ENSP00000380869	893;3501	893;3501	23545	ENSP00000262646_family	Family {RAB2A, member RAS oncogene family}	RAB2A;RAB2B;RAB4B	0	0	0	0	1	1	0	0	1	1	5	4	0	0	0	0	4	4	0	0	0	0	1	1	0	0	0	0	6	5	42698670
3060	ENSP00000429013;ENSP00000361027;ENSP00000361030;ENSP00000361026;ENSP00000305557;ENSP00000320968;ENSP00000387739	AMOT;AMOTL1	ENSP00000305557;ENSP00000361026;ENSP00000361027;ENSP00000361030;ENSP00000429013	3060	3060	118080	ENSP00000429013	Angiomotin	AMOT	0	0	0	0	0	3	0	0	2	3	19	13	0	0	0	0	10	9	0	0	0	0	0	2	0	0	0	0	9	12	10802000
2778	ENSP00000386406;ENSP00000386843;ENSP00000487279;ENSP00000387327;ENSP00000377571;ENSP00000354791;ENSP00000387270;ENSP00000487724;ENSP00000416711;ENSP00000416453;ENSP00000404038;ENSP00000402509;ENSP00000414315;ENSP00000413268;ENSP00000409363;ENSP00000395312	DCTN1;RP11-287D1.3	ENSP00000354791;ENSP00000377571;ENSP00000386406;ENSP00000386843;ENSP00000387270;ENSP00000387327;ENSP00000416711;ENSP00000487279;ENSP00000487724	2778	2778	136820	ENSP00000386406	Dynactin 1	DCTN1	0	0	0	0	0	0	0	0	1	2	11	8	0	0	0	0	10	11	0	0	0	0	0	0	0	0	0	0	12	13	5031700
1138	ENSP00000481179;ENSP00000482537;ENSP00000481638;ENSP00000478219;ENSP00000482903;ENSP00000391478;ENSP00000269305;ENSP00000484375;ENSP00000425104;ENSP00000478499;ENSP00000484409;ENSP00000482222;ENSP00000480868;ENSP00000482258;ENSP00000391127;ENSP00000352610;ENSP00000398846;ENSP00000423862;ENSP00000481401;ENSP00000477531;ENSP00000410739;ENSP00000424104	TP53	ENSP00000269305;ENSP00000352610;ENSP00000391127;ENSP00000391478;ENSP00000398846;ENSP00000410739;ENSP00000423862;ENSP00000425104;ENSP00000477531;ENSP00000478219;ENSP00000478499;ENSP00000480868;ENSP00000481179;ENSP00000481401;ENSP00000481638;ENSP00000482222;ENSP00000482258;ENSP00000482537;ENSP00000482903;ENSP00000484375;ENSP00000484409	1138	1138	29553	ENSP00000481179	Tumor protein p53	TP53	0	0	0	0	0	1	0	0	3	2	4	4	0	0	0	0	6	5	0	0	0	0	1	0	0	0	0	0	5	6	35156000
1014	ENSP00000426514;ENSP00000264932;ENSP00000427703;ENSP00000484230;ENSP00000422404	SDHA	ENSP00000264932;ENSP00000426514;ENSP00000427703;ENSP00000484230	1014	1014	63566	ENSP00000426514	Succinate dehydrogenase complex, subunit A, flavoprotein (Fp)	SDHA	0	0	0	0	1	2	0	0	2	3	9	10	0	0	0	0	9	8	0	0	0	0	1	1	0	1	0	0	9	10	29302000		488390
3369	ENSP00000427687;ENSP00000371890;ENSP00000426725;ENSP00000371889;ENSP00000425481	WDR1	ENSP00000371889;ENSP00000371890;ENSP00000426725;ENSP00000427687	3369	3369	66193	ENSP00000427687	WD repeat domain 1	WDR1	0	0	0	0	3	2	0	0	2	1	10	10	0	0	0	0	9	8	0	0	0	0	1	1	0	0	0	0	10	10	22408000
3334	ENSP00000370223;ENSP00000482773;ENSP00000484922;ENSP00000370232;ENSP00000487187	IDH3B	ENSP00000370223;ENSP00000370232;ENSP00000482773;ENSP00000484922	3334	3334	42183	ENSP00000370223	Isocitrate dehydrogenase 3 (NAD+) beta	IDH3B	0	0	0	0	0	1	0	0	0	1	7	5	0	0	0	0	5	4	0	0	0	0	0	0	0	0	0	0	4	5	9474300
1592	ENSP00000300648	GCN1L1	ENSP00000300648	1592	1592	292710	ENSP00000300648	GCN1 general control of amino-acid synthesis 1-like 1	GCN1L1	0	0	0	0	1	5	0	0	1	0	21	21	0	0	0	0	25	22	0	0	0	0	3	1	0	0	0	0	21	23	4362900
3790;3836	ENSP00000353826;ENSP00000441523;ENSP00000465139;ENSP00000465585;ENSP00000467808;ENSP00000468083;ENSP00000468114;ENSP00000468541	LONP1	ENSP00000353826;ENSP00000465139;ENSP00000465585;ENSP00000468541;ENSP00000441523	3790;3836;3844	3790;3836	93296	ENSP00000465139_family	Family {Lon peptidase 1, mitochondrial}	LONP1	0	0	0	0	0	0	0	0	0	0	1	0	0	1	0	0	1	0	0	0	0	0	0	0	0	0	0	0	1	1	18023776						21776
382	ENSP00000231572;ENSP00000429030;ENSP00000430035	RARS	ENSP00000231572	382	382	75378	ENSP00000231572	Arginyl-tRNA synthetase	RARS	0	0	0	0	4	7	0	0	3	6	20	20	0	0	0	0	24	23	0	0	0	0	6	4	0	0	0	0	20	21	45065000
416	ENSP00000234420;ENSP00000446475;ENSP00000477844;ENSP00000438580;ENSP00000480261;ENSP00000482078;ENSP00000405294;ENSP00000475605;ENSP00000390382;ENSP00000410570;ENSP00000397484;ENSP00000406248	MSH6	ENSP00000234420;ENSP00000438580;ENSP00000446475;ENSP00000477844;ENSP00000480261	416	416	152780	ENSP00000234420	MutS homolog 6	MSH6	0	0	0	0	1	1	0	0	2	0	14	12	0	0	0	0	7	6	0	0	0	0	0	0	0	0	0	0	8	9	5239900
763	ENSP00000411771;ENSP00000260130;ENSP00000409288;ENSP00000395351;ENSP00000487245;ENSP00000428184;ENSP00000430730;ENSP00000397820	SDCBP	ENSP00000260130;ENSP00000395351;ENSP00000397820;ENSP00000409288;ENSP00000411771;ENSP00000428184;ENSP00000430730;ENSP00000487245	763	763	32444	ENSP00000411771	Syndecan binding protein (syntenin)	SDCBP	0	0	0	0	0	0	0	0	1	1	4	3	0	0	0	0	7	7	0	0	0	0	0	1	0	0	0	0	4	7	12342000
2873	ENSP00000481525;ENSP00000356602;ENSP00000395767;ENSP00000356593	VTA1	ENSP00000356593;ENSP00000356602;ENSP00000395767;ENSP00000481525	2873	2873	31102	ENSP00000481525	Vesicle (multivesicular body) trafficking 1	VTA1	0	0	0	0	0	1	0	0	1	1	4	2	0	0	0	0	5	4	0	0	0	0	1	0	0	0	0	0	4	5	22684000
906	ENSP00000262942;ENSP00000408711;ENSP00000412879	ARPC1A	ENSP00000262942;ENSP00000408711	605;906	906	41569	ENSP00000262942	Actin related protein 2/3 complex, subunit 1A, 41kDa	ARPC1A	0	0	0	0	2	1	0	0	2	1	6	6	0	0	0	0	4	4	0	0	0	0	2	1	0	0	0	0	5	4	17060000
393	ENSP00000370745;ENSP00000233084;ENSP00000484958;ENSP00000482416	DDX1	ENSP00000233084;ENSP00000370745;ENSP00000482416;ENSP00000484958	393	393	82431	ENSP00000370745	DEAD (Asp-Glu-Ala-Asp) box helicase 1	DDX1	0	0	0	0	5	4	0	0	4	5	19	17	0	0	0	0	16	14	0	0	0	0	4	6	0	0	0	0	16	17	37676000
428	ENSP00000236959;ENSP00000415935;ENSP00000401936;ENSP00000402393;ENSP00000388675	ATIC	ENSP00000236959;ENSP00000415935	428	428	64615	ENSP00000236959	5-aminoimidazole-4-carboxamide ribonucleotide formyltransferase/IMP cyclohydrolase	ATIC	0	0	0	0	8	8	0	0	7	7	28	22	0	0	0	0	28	31	0	0	0	0	8	7	0	0	0	0	27	26	96042000
1887	ENSP00000391452;ENSP00000370625;ENSP00000312735;ENSP00000391096	POLR2B	ENSP00000312735;ENSP00000370625;ENSP00000391096;ENSP00000391452	1887	1887	133060	ENSP00000391452	Polymerase (RNA) II (DNA directed) polypeptide B, 140kDa	POLR2B	0	0	0	0	1	0	0	0	1	1	9	11	0	0	0	0	11	5	0	0	0	0	0	0	0	0	0	0	7	7	3654900
1740	ENSP00000307307;ENSP00000366135;ENSP00000465008	EXOSC10	ENSP00000307307;ENSP00000366135	1740	1740	98088	ENSP00000307307	Exosome component 10	EXOSC10	0	0	0	0	1	0	0	0	3	1	8	13	0	0	0	0	9	9	0	0	0	0	0	0	0	0	0	0	13	8	5921300
857	ENSP00000262077;ENSP00000478627;ENSP00000444029	NUP153	ENSP00000262077;ENSP00000444029;ENSP00000478627	857	857	153940	ENSP00000262077	Nucleoporin 153kDa	NUP153	0	0	0	0	0	0	0	0	3	1	10	8	0	0	0	0	8	7	0	0	0	0	0	0	0	0	0	0	6	3	3027000
3507	ENSP00000381216;ENSP00000478033;ENSP00000471262;ENSP00000469830;ENSP00000469431;ENSP00000471146;ENSP00000473254;ENSP00000469804;ENSP00000472328;ENSP00000472347	KHSRP	ENSP00000381216;ENSP00000471262;ENSP00000478033	1445;3006;3507	3507	73114	ENSP00000381216	KH-type splicing regulatory protein	KHSRP	0	0	0	0	4	7	0	0	6	4	15	14	0	0	0	0	20	19	0	0	0	0	6	5	0	0	0	0	16	16	83531000
1494	ENSP00000296490;ENSP00000420779	WDR82	ENSP00000296490	1494	1494	35079	ENSP00000296490	WD repeat domain 82	WDR82	0	0	0	0	0	0	0	0	1	1	5	3	0	0	0	0	3	4	0	0	0	0	0	0	0	0	0	0	3	3	10124000
2227	ENSP00000331699;ENSP00000330516;ENSP00000385726;ENSP00000381031;ENSP00000400142;ENSP00000486709;ENSP00000330896;ENSP00000353204;ENSP00000327456	EWSR1	ENSP00000330516;ENSP00000330896;ENSP00000331699;ENSP00000353204;ENSP00000381031;ENSP00000385726;ENSP00000400142;ENSP00000486709	2227	2227	62507	ENSP00000331699	EWS RNA-binding protein 1	EWSR1	0	0	0	0	1	0	0	0	1	1	4	3	0	0	0	0	4	4	0	0	0	0	0	1	0	0	0	0	3	4	42799000
3179	ENSP00000363940;ENSP00000363944;ENSP00000363937;ENSP00000473471	LAS1L	ENSP00000363937;ENSP00000363940;ENSP00000363944	3179	3179	81242	ENSP00000363940	LAS1-like	LAS1L	0	0	0	0	0	1	0	0	1	1	4	4	0	0	0	0	4	8	0	0	0	0	0	1	0	0	0	0	2	6	3056500
2157	ENSP00000402544;ENSP00000398159;ENSP00000416516;ENSP00000400246;ENSP00000402264;ENSP00000386806;ENSP00000325905	SRSF7	ENSP00000325905;ENSP00000386806;ENSP00000398159;ENSP00000400246;ENSP00000402264;ENSP00000402544;ENSP00000416516	2157;3139	2157	15257	ENSP00000402544	Serine/arginine-rich splicing factor 7	SRSF7	0	0	0	0	1	3	0	1	2	0	3	1	0	0	0	0	5	4	0	0	0	0	3	2	1	0	0	0	4	5	148020000	275250			361130
2248;2748	ENSP00000246149;ENSP00000297183;ENSP00000332265;ENSP00000351416;ENSP00000354085;ENSP00000378211;ENSP00000378212;ENSP00000390034;ENSP00000393204;ENSP00000394489;ENSP00000396882;ENSP00000405602;ENSP00000410959;ENSP00000415887;ENSP00000421069;ENSP00000427151;ENSP00000432016;ENSP00000453294;ENSP00000453434;ENSP00000478529	ANKHD1;ANKHD1-EIF4EBP3;ANKRD17	ENSP00000354085;ENSP00000394489;ENSP00000432016;ENSP00000332265;ENSP00000453434;ENSP00000427151;ENSP00000351416	2248;2748	2248;2748	269450	ENSP00000354085_family	Family {Ankyrin repeat and KH domain containing 1}	ANKHD1;ANKHD1-EIF4EBP3;ANKRD17	0	0	0	0	0	0	0	0	1	0	2	1	0	0	0	0	2	2	0	0	0	0	0	0	0	0	0	0	2	3	735232
49	ENSP00000392270;ENSP00000025399;ENSP00000445814	STRAP	ENSP00000025399;ENSP00000392270	49	49	38438	ENSP00000392270	Serine/threonine kinase receptor associated protein	STRAP	0	0	0	0	1	3	0	0	3	3	9	9	0	0	0	0	10	9	0	0	0	0	1	1	0	0	0	0	11	10	34764000
476	ENSP00000425782;ENSP00000243498;ENSP00000368984;ENSP00000422205;ENSP00000423476;ENSP00000421845;ENSP00000424504	EXOSC9	ENSP00000243498;ENSP00000368984;ENSP00000422205;ENSP00000423476;ENSP00000425782	476	476	46977	ENSP00000425782	Exosome component 9	EXOSC9	0	0	0	0	0	1	0	0	1	1	5	6	0	0	0	0	4	4	0	0	0	0	0	1	0	0	0	0	2	2	9971500
333	ENSP00000228284;ENSP00000414453;ENSP00000449386;ENSP00000449743;ENSP00000447875	SART3	ENSP00000228284;ENSP00000414453;ENSP00000449386	333	333	109930	ENSP00000228284	Squamous cell carcinoma antigen recognized by T cells 3	SART3	0	0	0	0	1	0	0	0	0	1	9	8	0	0	0	0	6	7	0	0	0	0	0	1	0	0	0	0	8	9	4737100
3188	ENSP00000364345;ENSP00000420608;ENSP00000364354;ENSP00000417070	EMC1	ENSP00000364345;ENSP00000364354;ENSP00000420608	3188	3188	111630	ENSP00000364345	ER membrane protein complex subunit 1	EMC1	0	0	0	0	0	0	0	0	3	0	13	12	0	0	0	0	9	10	0	0	0	0	2	1	0	0	0	0	8	8	8209300
1952	ENSP00000316176;ENSP00000448352;ENSP00000449352;ENSP00000447009;ENSP00000450260;ENSP00000488314	UBE2N;UBE2NL	ENSP00000316176;ENSP00000447009;ENSP00000448352;ENSP00000449352;ENSP00000450260	1952	1952	17138	ENSP00000316176	Ubiquitin-conjugating enzyme E2N	UBE2N	0	0	0	0	4	2	0	0	0	1	8	6	0	0	0	0	8	8	0	0	0	0	1	1	0	0	0	0	7	6	102210000
2997	ENSP00000359552;ENSP00000359544;ENSP00000317851;ENSP00000359536;ENSP00000401125;ENSP00000389076;ENSP00000291906	PKN2;PKN3	ENSP00000317851;ENSP00000359544;ENSP00000359552	472;2997	2997	112030	ENSP00000359552	Protein kinase N2	PKN2	0	0	0	0	0	0	0	0	2	1	9	10	0	0	0	0	6	7	0	0	0	0	0	0	0	0	0	0	8	9	4214600
3327	ENSP00000370113;ENSP00000325074;ENSP00000399970;ENSP00000429279;ENSP00000431320;ENSP00000398779;ENSP00000377933;ENSP00000377931;ENSP00000336591;ENSP00000421396;ENSP00000377935;ENSP00000377936;ENSP00000428542;ENSP00000428164;ENSP00000428418;ENSP00000430320	PPP2R2A;PPP2R2B;PPP2R2D	ENSP00000325074;ENSP00000370113	3327	3327	51691	ENSP00000370113	Protein phosphatase 2, regulatory subunit B, alpha	PPP2R2A	0	0	0	0	1	0	0	0	1	1	5	7	0	0	0	0	4	6	0	0	0	0	0	0	0	0	0	0	3	3	7495300
1545;3860	ENSP00000298852;ENSP00000431144;ENSP00000432970;ENSP00000433097;ENSP00000433596;ENSP00000435141;ENSP00000473652;ENSP00000481029	PSMC3	ENSP00000433596;ENSP00000473652;ENSP00000433097;ENSP00000481029;ENSP00000298852	1545;3860	1545;3860	47352	ENSP00000473652_family	Family {Proteasome (prosome, macropain) 26S subunit, ATPase, 3}	PSMC3	0	0	0	0	0	0	0	0	0	0	2	2	0	0	0	0	1	0	0	0	0	0	0	0	0	0	0	0	1	1	44698700
2513	ENSP00000345445	SAMM50	ENSP00000345445	2513	2513	51976	ENSP00000345445	SAMM50 sorting and assembly machinery component	SAMM50	0	0	0	0	0	0	0	0	0	1	5	9	0	0	0	0	5	7	0	0	0	0	0	0	0	0	0	0	5	3	7838600
797	ENSP00000261303;ENSP00000445147;ENSP00000452049	PSMC1	ENSP00000261303;ENSP00000445147	797	797	49184	ENSP00000261303	Proteasome (prosome, macropain) 26S subunit, ATPase, 1	PSMC1	0	0	0	0	2	5	0	0	2	3	8	9	0	0	0	0	10	11	0	0	0	0	3	2	0	0	0	0	8	6	29552000
518	ENSP00000246548;ENSP00000437484;ENSP00000467433;ENSP00000468756;ENSP00000475565;ENSP00000468538;ENSP00000475656	UBA2	ENSP00000246548;ENSP00000437484;ENSP00000467433	518	518	71223	ENSP00000246548	Ubiquitin-like modifier activating enzyme 2	UBA2	0	0	0	0	1	2	0	0	1	2	9	11	0	0	0	0	7	9	0	0	0	0	1	2	0	0	0	0	11	10	29701000
2243	ENSP00000446147;ENSP00000331897;ENSP00000453016	IDH2	ENSP00000331897;ENSP00000446147	782;2243	2243	45179	ENSP00000446147	Isocitrate dehydrogenase 2 (NADP+), mitochondrial	IDH2	0	0	0	0	2	0	0	0	1	0	6	4	0	0	0	0	5	6	0	0	0	0	1	0	0	0	0	0	7	8	16006000
2444	ENSP00000440543;ENSP00000342056;ENSP00000446779;ENSP00000450312;ENSP00000449025;ENSP00000446492;ENSP00000448409;ENSP00000449427;ENSP00000448667;ENSP00000450101;ENSP00000447442;ENSP00000448172;ENSP00000447346;ENSP00000449753;ENSP00000447986;ENSP00000448166;ENSP00000449080;ENSP00000449491;ENSP00000450403;ENSP00000447948	CS	ENSP00000342056;ENSP00000440543;ENSP00000446779	2444	2444	50431	ENSP00000440543	Citrate synthase	CS	0	0	0	0	4	5	0	0	3	3	9	8	0	0	0	0	9	9	0	0	0	0	3	1	0	0	0	0	10	8	179840000
908;1635	ENSP00000262948;ENSP00000302486;ENSP00000378336;ENSP00000456438	MAP2K2;MAP2K1	ENSP00000262948;ENSP00000378336;ENSP00000302486	908;1635	908;1635	44424	ENSP00000262948_family	Family {Mitogen-activated protein kinase kinase 2}	MAP2K2;MAP2K1	0	0	0	0	0	0	0	0	0	0	0	2	0	0	0	0	1	0	0	0	0	0	0	0	0	0	0	0	2	1	6172240
470	ENSP00000447907;ENSP00000446614;ENSP00000376297;ENSP00000376296;ENSP00000242577;ENSP00000449088;ENSP00000448608;ENSP00000447494;ENSP00000446596;ENSP00000448834;ENSP00000477310	DYNLL1;DYNLL2	ENSP00000242577;ENSP00000376296;ENSP00000376297;ENSP00000446596;ENSP00000446614;ENSP00000447494;ENSP00000447907;ENSP00000448608;ENSP00000449088	470	470	10366	ENSP00000447907	Dynein, light chain, LC8-type 1	DYNLL1	0	0	0	0	1	1	0	0	1	1	3	3	0	0	0	0	4	2	0	0	0	0	1	2	0	0	0	0	3	3	123520000
105	ENSP00000387542;ENSP00000390667;ENSP00000205402;ENSP00000417016;ENSP00000409590;ENSP00000388077	DLD	ENSP00000205402;ENSP00000387542;ENSP00000390667;ENSP00000417016	105	105	49282	ENSP00000387542	Dihydrolipoamide dehydrogenase	DLD	0	0	0	0	1	2	0	0	1	1	10	7	0	0	0	0	7	8	0	0	0	0	1	2	0	0	0	0	9	7	42235000
3281	ENSP00000368458;ENSP00000368438	PCNA	ENSP00000368438;ENSP00000368458	3281	3281	28768	ENSP00000368458	Proliferating cell nuclear antigen	PCNA	0	0	0	0	3	6	0	0	4	5	8	7	0	0	0	0	10	10	0	0	0	0	5	3	0	0	0	0	12	12	200460000
3275	ENSP00000368100;ENSP00000400049;ENSP00000390971;ENSP00000431225;ENSP00000396860;ENSP00000396100	RAD50	ENSP00000368100;ENSP00000390971;ENSP00000400049	3275	3275	153890	ENSP00000368100	RAD50 homolog	RAD50	0	0	0	0	0	1	0	0	2	1	6	4	0	0	0	0	5	5	0	0	0	0	0	0	0	0	0	0	8	7	3086700
1464	ENSP00000295640;ENSP00000356255;ENSP00000478325;ENSP00000478884;ENSP00000389602	RNPEP	ENSP00000295640;ENSP00000356255	1464	1464	72595	ENSP00000295640	Arginyl aminopeptidase (aminopeptidase B)	RNPEP	0	0	0	0	3	4	0	0	3	2	12	8	0	0	0	0	9	10	0	0	0	0	2	2	0	0	0	0	9	14	20234000
2035	ENSP00000428729;ENSP00000344477;ENSP00000320043;ENSP00000484280;ENSP00000482430;ENSP00000428306	LYPLA1	ENSP00000320043;ENSP00000344477;ENSP00000428729;ENSP00000482430;ENSP00000484280	2035	2035	20861	ENSP00000428729	Lysophospholipase I	LYPLA1	0	0	0	0	0	0	0	0	1	0	3	2	0	0	0	0	4	4	0	0	0	0	0	0	0	0	0	0	4	5	11786000
818	ENSP00000373083;ENSP00000464447;ENSP00000383125;ENSP00000261601;ENSP00000463891;ENSP00000462315	USP14	ENSP00000261601;ENSP00000373083;ENSP00000383125;ENSP00000464447	818	818	51086	ENSP00000373083	Ubiquitin specific peptidase 14 (tRNA-guanine transglycosylase)	USP14	0	0	0	0	0	1	0	0	1	0	3	3	0	0	0	0	6	5	0	0	0	0	1	0	0	0	0	0	5	4	7269400
1582	ENSP00000300289	PDIA3	ENSP00000300289	1582;3588	1582	56782	ENSP00000300289	Protein disulfide isomerase family A, member 3	PDIA3	0	0	0	0	4	10	0	0	6	5	18	18	0	0	0	0	19	16	0	0	0	0	6	5	0	0	0	0	18	18	219980000
1466	ENSP00000327137;ENSP00000295685;ENSP00000411612;ENSP00000401070;ENSP00000396475;ENSP00000412632	ARPC2	ENSP00000295685;ENSP00000327137	1466	1466	34333	ENSP00000327137	Actin related protein 2/3 complex, subunit 2, 34kDa	ARPC2	0	0	0	0	0	0	0	0	1	2	5	5	0	0	0	0	9	4	0	0	0	0	1	0	0	0	0	0	6	4	9118200
2733	ENSP00000358872;ENSP00000416926;ENSP00000353467;ENSP00000358866;ENSP00000358863;ENSP00000480593;ENSP00000408921;ENSP00000397824;ENSP00000398215;ENSP00000405458	FLNA	ENSP00000353467;ENSP00000358863;ENSP00000358866;ENSP00000358872;ENSP00000416926;ENSP00000480593	1473;2181;2733	2733	278220	ENSP00000358872	Filamin A, alpha	FLNA	0	0	0	0	7	11	0	0	13	8	44	41	0	0	0	0	44	49	0	0	0	0	12	8	0	0	0	0	39	39	25031000
137	ENSP00000216034	TOMM22	ENSP00000216034	137	137	15521	ENSP00000216034	Translocase of outer mitochondrial membrane 22 homolog	TOMM22	0	0	0	0	0	0	0	0	2	1	3	4	0	0	0	0	4	5	0	0	0	0	0	0	0	0	0	0	3	3	38019000
3615	ENSP00000436186;ENSP00000396937;ENSP00000333811;ENSP00000478756;ENSP00000433364;ENSP00000433115;ENSP00000436795	PSMD13	ENSP00000333811;ENSP00000396937;ENSP00000433115;ENSP00000433364;ENSP00000436186;ENSP00000478756	3615	3615	42945	ENSP00000436186	Proteasome (prosome, macropain) 26S subunit, non-ATPase, 13	PSMD13	0	0	0	0	3	3	0	0	1	1	5	8	0	0	0	0	8	6	0	0	0	0	1	2	0	0	0	0	9	7	23354000
1172	ENSP00000478447;ENSP00000345308;ENSP00000271877;ENSP00000389445;ENSP00000355343;ENSP00000357490;ENSP00000389717;ENSP00000389052;ENSP00000399920;ENSP00000415310;ENSP00000398609;ENSP00000407672	UBAP2L	ENSP00000271877;ENSP00000345308;ENSP00000355343;ENSP00000357490;ENSP00000389445;ENSP00000478447	1172	1172	103170	ENSP00000478447	Ubiquitin associated protein 2-like	UBAP2L	0	0	0	0	2	1	0	0	3	2	10	11	0	0	0	0	10	12	0	0	0	0	1	0	0	0	0	1	10	9	27354000
1161	ENSP00000271308;ENSP00000440618	PSMA5	ENSP00000271308;ENSP00000440618	1161	1161	26411	ENSP00000271308	Proteasome (prosome, macropain) subunit, alpha type, 5	PSMA5	0	0	0	0	1	2	0	0	1	1	4	4	0	0	0	0	4	4	0	0	0	0	2	0	0	0	1	0	5	5	79415000
3614	ENSP00000396673	FTSJ3	ENSP00000396673	3614	3614	96557	ENSP00000396673	FtsJ homolog 3 (E. coli)	FTSJ3	0	0	0	0	0	0	0	0	1	2	9	8	0	0	0	0	8	7	0	0	0	0	0	0	0	0	0	0	7	8	7492100
1555	ENSP00000373553;ENSP00000299259;ENSP00000443664;ENSP00000452944;ENSP00000453412	COPS2	ENSP00000299259;ENSP00000373553;ENSP00000443664;ENSP00000452944	1555	1555	51596	ENSP00000373553	COP9 signalosome subunit 2	COPS2	0	0	0	0	0	0	0	0	1	1	6	2	0	0	0	0	4	5	0	0	0	0	0	0	0	0	0	0	6	7	9559700
1056	ENSP00000408576;ENSP00000265537;ENSP00000412893;ENSP00000401388	LARS2	ENSP00000265537;ENSP00000408576;ENSP00000412893	1056	1056	101970	ENSP00000408576	Leucyl-tRNA synthetase 2, mitochondrial	LARS2	0	0	0	0	0	1	0	0	0	2	13	10	0	0	0	0	10	7	0	0	0	0	1	1	0	0	0	0	7	10	6220000
160	ENSP00000390491;ENSP00000216455;ENSP00000452056;ENSP00000451461;ENSP00000452437;ENSP00000450573	PSMA3	ENSP00000216455;ENSP00000390491	160	160	27647	ENSP00000390491	Proteasome (prosome, macropain) subunit, alpha type, 3	PSMA3	0	0	0	0	2	3	0	0	1	1	6	5	0	0	0	0	6	6	0	0	0	0	1	1	0	0	0	0	4	4	35555000
2204	ENSP00000336579;ENSP00000479793;ENSP00000328858;ENSP00000385483;ENSP00000384949;ENSP00000386002;ENSP00000463343;ENSP00000463601;ENSP00000485679;ENSP00000463352;ENSP00000463226;ENSP00000462892;ENSP00000463225;ENSP00000464440;ENSP00000464098;ENSP00000463342	PYCR1	ENSP00000328858;ENSP00000336579;ENSP00000384949;ENSP00000385483;ENSP00000386002;ENSP00000463343;ENSP00000479793	2204;2454	2204	33340	ENSP00000336579	Pyrroline-5-carboxylate reductase 1	PYCR1	0	0	0	0	0	1	0	0	1	0	6	9	0	0	0	0	3	3	0	0	0	0	0	0	0	0	0	0	5	6	14495000
1195;2516;2732	ENSP00000273047;ENSP00000345689;ENSP00000353444;ENSP00000377440;ENSP00000391319;ENSP00000396632;ENSP00000403533;ENSP00000411941;ENSP00000447053;ENSP00000447895;ENSP00000448314;ENSP00000449554;ENSP00000449612;ENSP00000449762;ENSP00000449777;ENSP00000450168;ENSP00000450285;ENSP00000467144;ENSP00000468275;ENSP00000468367;ENSP00000487368	RAB5C;CTD-2132N18.3;RAB5A;RAB5B	ENSP00000345689;ENSP00000377440;ENSP00000447053;ENSP00000449612;ENSP00000467144;ENSP00000468275;ENSP00000468367;ENSP00000411941;ENSP00000273047;ENSP00000447895;ENSP00000450168;ENSP00000353444	1195;2516;2732	1195;2516;2732	23482	ENSP00000377440_family	Family {RAB5C, member RAS oncogene family}	RAB5C;CTD-2132N18.3;RAB5A;RAB5B	0	0	0	0	2	1	0	0	2	1	8	8	0	0	0	0	6	7	0	0	0	0	1	1	0	0	0	0	7	6	82926500
2151	ENSP00000325677;ENSP00000350563;ENSP00000455180;ENSP00000455678;ENSP00000457697;ENSP00000460142;ENSP00000456538;ENSP00000477937	RNF40	ENSP00000325677;ENSP00000350563;ENSP00000455180	2151;3388	2151	113680	ENSP00000325677	Ring finger protein 40, E3 ubiquitin protein ligase	RNF40	0	0	0	0	0	0	0	0	0	1	3	1	0	0	0	0	1	3	0	0	0	0	0	0	0	0	0	0	4	2	1421700
3159	ENSP00000363315;ENSP00000363313	PRPF4	ENSP00000363313;ENSP00000363315	3159	3159	58320	ENSP00000363315	Pre-mRNA processing factor 4	PRPF4	0	0	0	0	1	0	0	0	1	2	6	5	0	0	0	0	4	6	0	0	0	0	0	0	0	0	0	0	4	6	6317500
732;2040	ENSP00000258729;ENSP00000320204;ENSP00000371634;ENSP00000395936;ENSP00000410242;ENSP00000413787;ENSP00000480267	IGF2BP3;IGF2BP2	ENSP00000258729;ENSP00000320204;ENSP00000371634;ENSP00000410242;ENSP00000413787	732;1384;2040	732;2040	63704	ENSP00000258729_family	Family {Insulin-like growth factor 2 mRNA binding protein 3}	IGF2BP3;IGF2BP2	0	0	0	0	2	0	0	0	2	3	8	10	0	0	0	0	9	12	0	0	0	0	0	0	0	0	0	0	9	8	10459100
203	ENSP00000218516;ENSP00000476935	GLA	ENSP00000218516	203	203	48766	ENSP00000218516	Galactosidase, alpha	GLA	0	0	0	0	2	5	0	0	1	1	7	8	0	0	0	0	8	8	0	0	0	0	3	3	0	0	0	0	6	8	22273000
3341	ENSP00000423772;ENSP00000370493;ENSP00000385622;ENSP00000385000;ENSP00000421041;ENSP00000423542	KIF2A	ENSP00000370493;ENSP00000385000;ENSP00000385622;ENSP00000423772	3341	3341	75042	ENSP00000423772	Kinesin heavy chain member 2A	KIF2A	0	0	0	0	0	1	0	0	1	0	5	4	0	0	0	0	3	3	0	0	0	0	0	0	0	0	0	0	4	3	3202400
1949	ENSP00000316032;ENSP00000352091;ENSP00000347404;ENSP00000413146;ENSP00000433515;ENSP00000380199;ENSP00000380202;ENSP00000432275;ENSP00000436226	NUP98	ENSP00000316032;ENSP00000347404;ENSP00000352091;ENSP00000413146	1949	1949	195820	ENSP00000316032	Nucleoporin 98kDa	NUP98	0	0	0	0	0	0	0	0	1	1	7	7	0	0	0	0	10	6	0	0	0	0	2	1	0	0	0	0	7	6	2418000
1899	ENSP00000313432;ENSP00000475569;ENSP00000432021	GRHPR	ENSP00000313432;ENSP00000475569	1899	1899	35668	ENSP00000313432	Glyoxylate reductase/hydroxypyruvate reductase	GRHPR	0	0	0	0	1	2	0	0	1	1	5	5	0	0	0	0	6	5	0	0	0	0	0	1	0	0	0	0	5	3	43369000
3792	ENSP00000442318;ENSP00000444089;ENSP00000445794;ENSP00000437594	CAND1	ENSP00000442318;ENSP00000444089	1475;3792	3792	136370	ENSP00000442318	Cullin-associated and neddylation-dissociated 1	CAND1	0	0	0	0	4	4	0	0	2	3	21	21	0	0	0	0	18	15	0	0	0	0	4	2	0	0	0	0	22	21	30594000
305	ENSP00000225698;ENSP00000460638;ENSP00000460308	C1QBP	ENSP00000225698;ENSP00000460308;ENSP00000460638	305	305	31362	ENSP00000225698	Complement component 1, q subcomponent binding protein	C1QBP	0	0	0	0	4	2	0	0	2	2	6	6	0	0	0	0	6	6	0	0	0	0	3	4	0	0	0	0	5	6	154930000
1758	ENSP00000308179	WDR3	ENSP00000308179	1758	1758	106100	ENSP00000308179	WD repeat domain 3	WDR3	0	0	0	0	0	1	0	0	3	1	8	12	0	0	0	0	4	6	0	0	0	0	0	0	0	0	0	0	4	3	2862300
1790;3799	ENSP00000309438;ENSP00000345771;ENSP00000352842;ENSP00000446519;ENSP00000446805;ENSP00000446829;ENSP00000446945;ENSP00000447997;ENSP00000448018;ENSP00000448177;ENSP00000448253;ENSP00000448315;ENSP00000448940;ENSP00000449269;ENSP00000449426;ENSP00000449622;ENSP00000449835;ENSP00000450091;ENSP00000450369;ENSP00000486196	PFKM	ENSP00000309438;ENSP00000345771;ENSP00000352842;ENSP00000448177;ENSP00000449426;ENSP00000446519	1144;1790;3342;3799	1790;3799	81775	ENSP00000448177_family	Family {Phosphofructokinase, muscle}	PFKM	0	0	0	0	0	1	0	0	0	1	4	5	0	0	0	0	1	2	0	0	0	0	0	0	0	0	0	0	4	5	6330780
541;1578;1716	ENSP00000248975;ENSP00000300161;ENSP00000306330;ENSP00000361930;ENSP00000380629;ENSP00000394558;ENSP00000394729;ENSP00000406747;ENSP00000408468;ENSP00000487924;ENSP00000488178	YWHAB;YWHAG;YWHAH	ENSP00000300161;ENSP00000361930;ENSP00000248975;ENSP00000306330	433;541;986;1578;1716;1793	541;1578;1716	28082	ENSP00000361930_family	Family {Tyrosine 3-monooxygenase/tryptophan 5-monooxygenase activation protein, beta}	YWHAB;YWHAG;YWHAH	0	0	0	0	2	2	0	0	4	1	16	12	0	0	0	0	16	13	0	0	0	0	2	2	0	0	0	0	14	9	160960000
1395	ENSP00000368776;ENSP00000290810;ENSP00000351990;ENSP00000377637;ENSP00000462040;ENSP00000464119;ENSP00000456847;ENSP00000454506;ENSP00000463546;ENSP00000462937;ENSP00000455967	NAE1	ENSP00000290810;ENSP00000351990;ENSP00000368776;ENSP00000377637	1395	1395	59420	ENSP00000368776	NEDD8 activating enzyme E1 subunit 1	NAE1	0	0	0	0	0	2	0	0	1	1	5	6	0	0	0	0	7	6	0	0	0	0	1	0	0	0	0	0	3	4	10151000
1827	ENSP00000310668;ENSP00000458039;ENSP00000440235;ENSP00000458101;ENSP00000455230;ENSP00000454587;ENSP00000455210;ENSP00000454285;ENSP00000457907;ENSP00000454935;ENSP00000456196;ENSP00000456264;ENSP00000454844;ENSP00000458078;ENSP00000457902	NUP93	ENSP00000310668;ENSP00000440235;ENSP00000458039;ENSP00000458101	1827	1827	93487	ENSP00000310668	Nucleoporin 93kDa	NUP93	0	0	0	0	0	2	0	0	4	3	12	6	0	0	0	0	9	10	0	0	0	0	0	1	0	0	0	0	8	6	7589000
2022	ENSP00000319255;ENSP00000401080;ENSP00000436945;ENSP00000431929;ENSP00000434040;ENSP00000436632;ENSP00000433719;ENSP00000433440;ENSP00000432019	CHORDC1	ENSP00000319255;ENSP00000401080;ENSP00000436945	2022	2022	37489	ENSP00000319255	Cysteine and histidine-rich domain (CHORD) containing 1	CHORDC1	0	0	0	0	2	4	0	0	1	3	11	10	0	0	0	0	8	8	0	0	0	0	2	5	0	0	0	0	9	9	47383000
2252	ENSP00000457963;ENSP00000457418;ENSP00000378953;ENSP00000332604;ENSP00000456416;ENSP00000381917;ENSP00000370258;ENSP00000455278;ENSP00000457389;ENSP00000455277	EIF3C;EIF3CL	ENSP00000332604;ENSP00000370258;ENSP00000378953;ENSP00000381917;ENSP00000456416;ENSP00000457418;ENSP00000457963	2252	2252	105340	ENSP00000457963	Eukaryotic translation initiation factor 3, subunit C	EIF3C	0	0	0	0	3	5	0	0	2	4	14	11	0	0	0	0	14	15	0	0	0	0	3	2	0	0	0	0	12	11	26425000
1581	ENSP00000413255;ENSP00000413165;ENSP00000406577;ENSP00000300283;ENSP00000487331;ENSP00000486477;ENSP00000416717;ENSP00000413999;ENSP00000396707;ENSP00000391990;ENSP00000398973;ENSP00000401927;ENSP00000410289;ENSP00000404203;ENSP00000254035;ENSP00000411531	CKMT1A;CKMT1B;CKMT2	ENSP00000300283;ENSP00000406577;ENSP00000413165;ENSP00000413255;ENSP00000413999;ENSP00000416717;ENSP00000486477;ENSP00000487331	1581	1581	47036	ENSP00000413255	Creatine kinase, mitochondrial 1B	CKMT1B	0	0	0	0	6	6	0	0	3	5	10	10	0	0	0	0	11	10	0	0	0	0	4	4	0	0	0	0	12	11	128830000
2852	ENSP00000479539;ENSP00000356290;ENSP00000478253;ENSP00000356277;ENSP00000391022;ENSP00000407070;ENSP00000400776;ENSP00000356276;ENSP00000395158;ENSP00000399804	MTHFD1L	ENSP00000356290;ENSP00000478253;ENSP00000479539	2852	2852	99310	ENSP00000479539	Methylenetetrahydrofolate dehydrogenase (NADP+ dependent) 1-like	MTHFD1L	0	0	0	0	4	0	0	0	3	2	12	12	0	0	0	0	10	10	0	0	0	0	4	1	0	0	0	0	11	15	15170000
2479	ENSP00000343657;ENSP00000425474;ENSP00000420994;ENSP00000486535;ENSP00000423202;ENSP00000486592;ENSP00000486135;ENSP00000486062;ENSP00000483794;ENSP00000478750	MCCC2	ENSP00000343657;ENSP00000420994;ENSP00000425474	2479	2479	61332	ENSP00000343657	Methylcrotonoyl-CoA carboxylase 2 (beta)	MCCC2	0	0	0	0	1	1	0	0	4	4	10	12	0	0	0	0	9	9	0	0	0	0	0	0	0	0	0	0	7	6	14462000
1372	ENSP00000478914;ENSP00000289371	EIF5B	ENSP00000289371;ENSP00000478914	1372	1372	138680	ENSP00000478914	Eukaryotic translation initiation factor 5B	EIF5B	0	0	0	0	0	0	0	0	1	0	7	8	0	0	0	0	8	7	0	0	0	0	1	1	0	0	0	0	7	10	9741300
3824	ENSP00000458954;ENSP00000225696;ENSP00000459979;ENSP00000459370;ENSP00000461334	NUP88	ENSP00000225696;ENSP00000458954	3824	3824	83541	ENSP00000458954	Nucleoporin 88kDa	NUP88	0	0	0	0	0	0	0	0	0	1	7	6	0	0	0	0	6	8	0	0	0	0	0	0	0	0	0	0	4	5	5151000
2940	ENSP00000486270;ENSP00000358400;ENSP00000409664;ENSP00000469327	MDN1	ENSP00000358400;ENSP00000486270	2940	2940	632810	ENSP00000486270	MDN1, midasin homolog	MDN1	0	0	0	0	0	0	0	0	2	1	10	13	0	0	0	0	7	2	0	0	0	0	0	0	0	0	0	0	7	6	570610
3296	ENSP00000414363;ENSP00000424222;ENSP00000380597;ENSP00000369038;ENSP00000427572;ENSP00000425577	EEF1E1;EEF1E1-BLOC1S5	ENSP00000369038;ENSP00000380597;ENSP00000414363;ENSP00000424222;ENSP00000427572	3296	3296	15548	ENSP00000414363	Eukaryotic translation elongation factor 1 epsilon 1	EEF1E1	0	0	0	0	2	3	0	0	1	1	3	2	0	0	0	0	3	2	0	0	0	0	1	2	0	0	0	0	2	3	41669000
433	ENSP00000371267;ENSP00000238081;ENSP00000398990	YWHAQ	ENSP00000238081;ENSP00000371267	433;541;986;1578;1716;1793	433	27764	ENSP00000371267	Tyrosine 3-monooxygenase/tryptophan 5-monooxygenase activation protein, theta	YWHAQ	0	0	0	0	0	1	0	0	1	1	7	8	0	0	0	0	7	6	0	0	0	0	2	0	0	0	0	0	8	8	56343000
3025	ENSP00000379182;ENSP00000379181;ENSP00000360286;ENSP00000432609;ENSP00000432698;ENSP00000393264;ENSP00000392097;ENSP00000402924	RAE1	ENSP00000360286;ENSP00000379181;ENSP00000379182;ENSP00000432609;ENSP00000432698	3025	3025	40968	ENSP00000379182	Ribonucleic acid export 1	RAE1	0	0	0	0	0	1	0	0	1	0	5	6	0	0	0	0	5	7	0	0	0	0	0	0	0	0	0	0	7	4	16850000
846	ENSP00000261942;ENSP00000424146	FAF2	ENSP00000261942	846	846	52623	ENSP00000261942	Fas associated factor family member 2	FAF2	0	0	0	0	1	0	0	0	1	1	6	7	0	0	0	0	7	7	0	0	0	0	2	2	0	0	0	0	7	6	15629000
1940	ENSP00000372133;ENSP00000341459;ENSP00000454516;ENSP00000315650;ENSP00000338718;ENSP00000378917;ENSP00000457613;ENSP00000456752;ENSP00000456812;ENSP00000457599	ATXN2L	ENSP00000315650;ENSP00000338718;ENSP00000341459;ENSP00000372133;ENSP00000378917;ENSP00000454516;ENSP00000457613	1940	1940	110140	ENSP00000372133	Ataxin 2-like	ATXN2L	0	0	0	0	0	0	0	0	1	1	4	8	0	0	0	0	6	7	0	0	0	0	0	0	0	0	0	0	7	9	5044100
2265	ENSP00000333664;ENSP00000398172;ENSP00000395183;ENSP00000301810;ENSP00000391078;ENSP00000414021	ACAA1	ENSP00000301810;ENSP00000333664;ENSP00000395183;ENSP00000398172	2265	2265	44292	ENSP00000333664	Acetyl-CoA acyltransferase 1	ACAA1	0	0	0	0	0	0	0	0	0	1	4	7	0	0	0	0	3	4	0	0	0	0	0	0	0	0	0	0	5	5	6221200
644	ENSP00000254193;ENSP00000453521;ENSP00000486896;ENSP00000452836;ENSP00000453309	SNRPA1	ENSP00000254193;ENSP00000452836;ENSP00000453521;ENSP00000486896	644	644	28415	ENSP00000254193	Small nuclear ribonucleoprotein polypeptide A'	SNRPA1	0	0	0	0	0	2	0	0	1	1	5	8	0	0	0	0	9	9	0	0	0	0	2	0	0	0	0	0	7	7	42409000
2291	ENSP00000335321;ENSP00000409435;ENSP00000428820;ENSP00000402997;ENSP00000419896;ENSP00000392117	SF3B1	ENSP00000335321	2291	2291	145830	ENSP00000335321	Splicing factor 3b, subunit 1, 155kDa	SF3B1	0	0	0	0	1	1	0	0	4	3	26	22	0	0	0	0	23	22	0	0	0	0	2	3	0	0	0	0	18	14	20343000
3349	ENSP00000370748;ENSP00000404771;ENSP00000401879	IDI1	ENSP00000370748	3349	3349	32485	ENSP00000370748	Isopentenyl-diphosphate delta isomerase 1	IDI1	0	0	0	0	2	2	0	0	1	0	3	4	0	0	0	0	7	4	0	0	0	0	0	1	0	0	0	0	5	6	19191000
2369	ENSP00000404289;ENSP00000359907;ENSP00000359908;ENSP00000399805;ENSP00000339399;ENSP00000359909	CRYZ	ENSP00000339399;ENSP00000359907;ENSP00000359908;ENSP00000399805;ENSP00000404289	2369	2369	21932	ENSP00000404289	Crystallin, zeta (quinone reductase)	CRYZ	0	0	0	0	0	0	0	0	0	1	3	4	0	0	0	0	2	3	0	0	0	0	0	2	0	0	0	0	2	2	14241000
3721	ENSP00000419851;ENSP00000295920	GMPS	ENSP00000295920;ENSP00000419851	3721	3721	76715	ENSP00000419851	Guanine monphosphate synthase	GMPS	0	0	0	0	1	1	0	0	2	2	14	14	0	0	0	0	15	19	0	0	0	0	1	2	0	0	0	0	13	14	36033000
1732	ENSP00000464202;ENSP00000307101;ENSP00000418915;ENSP00000468510;ENSP00000467857;ENSP00000467390;ENSP00000464952;ENSP00000466887;ENSP00000355153;ENSP00000276925;ENSP00000369496	CDKN2A;CDKN2B	ENSP00000307101;ENSP00000355153;ENSP00000418915;ENSP00000464202;ENSP00000464952;ENSP00000466887;ENSP00000467390;ENSP00000467857;ENSP00000468510	1732	1732	14968	ENSP00000464202	Cyclin-dependent kinase inhibitor 2A	CDKN2A	0	0	0	0	1	3	0	0	1	1	5	5	0	0	0	0	5	6	0	0	0	0	0	0	0	0	0	0	7	5	55080000
769	ENSP00000359522;ENSP00000260508;ENSP00000359517;ENSP00000359516	CCBL2	ENSP00000260508;ENSP00000359517;ENSP00000359522	769	769	47752	ENSP00000359522	Cysteine conjugate-beta lyase 2	CCBL2	0	0	0	0	0	0	0	0	1	1	2	5	0	0	0	0	2	3	0	0	0	0	0	0	0	0	0	0	2	2	4672600
2750	ENSP00000380206;ENSP00000354125;ENSP00000407785;ENSP00000408062	EIF3B	ENSP00000354125;ENSP00000380206	2750	2750	92480	ENSP00000380206	Eukaryotic translation initiation factor 3, subunit B	EIF3B	0	0	0	0	4	6	0	0	2	4	16	14	0	0	0	0	13	12	0	0	0	0	4	4	0	0	0	0	10	11	38395000
2304;3750	ENSP00000321997;ENSP00000336721;ENSP00000427731;ENSP00000428251;ENSP00000428589;ENSP00000429710;ENSP00000429852;ENSP00000429904;ENSP00000430169;ENSP00000430438;ENSP00000430815;ENSP00000431072	LARP1;LARP1B	ENSP00000428589;ENSP00000429904;ENSP00000336721	2304;3750	2304;3750	90821	ENSP00000428589_family	Family {La ribonucleoprotein domain family, member 1}	LARP1;LARP1B	0	0	0	0	0	0	0	0	0	1	4	2	0	0	0	0	4	4	0	0	0	0	0	1	0	0	0	0	3	3	7324400
3139	ENSP00000484891;ENSP00000436036;ENSP00000482833;ENSP00000362820	SRSF3	ENSP00000362820;ENSP00000436036;ENSP00000482833;ENSP00000484891	2157;3139	3139	10320	ENSP00000484891	Serine/arginine-rich splicing factor 3	SRSF3	0	0	0	0	1	3	0	0	2	2	2	2	0	0	0	0	4	3	0	0	0	0	2	2	0	0	0	0	2	4	240770000
2045	ENSP00000433287;ENSP00000320324;ENSP00000437019;ENSP00000433549;ENSP00000432127;ENSP00000433649;ENSP00000434585;ENSP00000433735;ENSP00000435639;ENSP00000435966;ENSP00000434554	NPEPPS	ENSP00000320324;ENSP00000433287	2045	2045	102990	ENSP00000433287	Aminopeptidase puromycin sensitive	NPEPPS	0	0	0	0	7	6	0	0	8	6	24	24	0	0	0	0	20	21	0	0	0	0	5	6	0	0	0	0	23	21	45970000
3051	ENSP00000360768;ENSP00000389182;ENSP00000277882;ENSP00000407972	RPP30	ENSP00000277882;ENSP00000360768;ENSP00000389182;ENSP00000407972	3051	3051	29321	ENSP00000360768	Ribonuclease P/MRP 30kDa subunit	RPP30	0	0	0	0	0	1	0	0	1	1	6	7	0	0	0	0	5	6	0	0	0	0	0	1	0	0	0	0	5	8	11166000
3112;3554	ENSP00000362333;ENSP00000362335;ENSP00000362336;ENSP00000362338;ENSP00000362339;ENSP00000385432;ENSP00000398165;ENSP00000399698;ENSP00000404997;ENSP00000423005;ENSP00000423197;ENSP00000424673;ENSP00000425339;ENSP00000425367;ENSP00000425466;ENSP00000426335	SAR1A;SAR1B	ENSP00000362333;ENSP00000362335;ENSP00000362338;ENSP00000362339;ENSP00000399698;ENSP00000425466;ENSP00000404997;ENSP00000385432;ENSP00000425367;ENSP00000423197;ENSP00000426335;ENSP00000425339;ENSP00000424673	3112;3554	3112;3554	22367	ENSP00000399698_family	Family {Secretion associated, Ras related GTPase 1A}	SAR1A;SAR1B	0	0	0	0	1	0	0	0	0	0	5	4	0	0	0	0	3	4	0	0	0	0	0	0	0	0	0	0	2	3	45828900
1025	ENSP00000265056;ENSP00000420528;ENSP00000420007;ENSP00000417800;ENSP00000418930;ENSP00000419802	MCM2	ENSP00000265056;ENSP00000420528	1025	1025	101890	ENSP00000265056	Minichromosome maintenance complex component 2	MCM2	0	0	0	0	7	7	0	0	5	7	26	21	0	0	0	0	25	23	0	0	0	0	8	10	0	0	0	0	24	21	46244000
1041	ENSP00000378487;ENSP00000378484;ENSP00000265333;ENSP00000390129	VDAC1	ENSP00000265333;ENSP00000378484;ENSP00000378487;ENSP00000390129	1041	1041	30772	ENSP00000378487	Voltage-dependent anion channel 1	VDAC1	0	0	0	0	8	9	0	0	5	6	16	15	0	0	0	0	17	17	0	0	0	0	9	9	0	0	0	0	14	15	250520000
2857	ENSP00000356419;ENSP00000356418;ENSP00000356424;ENSP00000356425;ENSP00000356421;ENSP00000356420;ENSP00000389563;ENSP00000408720;ENSP00000391153;ENSP00000402847;ENSP00000392416	UCHL5	ENSP00000356418;ENSP00000356419;ENSP00000356420;ENSP00000356421;ENSP00000356424;ENSP00000356425;ENSP00000389563;ENSP00000408720	2857	2857	36079	ENSP00000356419	Ubiquitin carboxyl-terminal hydrolase L5	UCHL5	0	0	0	0	1	2	0	0	1	0	6	4	0	0	0	0	8	6	0	0	0	0	1	0	0	0	0	0	4	6	11802000
1124	ENSP00000268668;ENSP00000455348;ENSP00000445086;ENSP00000457908	NDUFB10	ENSP00000268668;ENSP00000445086;ENSP00000455348;ENSP00000457908	1124	1124	20776	ENSP00000268668	NADH dehydrogenase (ubiquinone) 1 beta subcomplex, 10, 22kDa	NDUFB10	0	0	0	0	0	0	0	0	0	1	3	3	0	0	0	0	4	3	0	0	0	0	1	0	0	0	0	0	4	2	21879000
3894	ENSP00000486966;ENSP00000485827;ENSP00000484186;ENSP00000483106;ENSP00000486825;ENSP00000480150;ENSP00000487387;ENSP00000431874;ENSP00000486718;ENSP00000480248;ENSP00000487018;ENSP00000467866;ENSP00000486231;ENSP00000462951;ENSP00000486257;ENSP00000463318;ENSP00000486458;ENSP00000482199;ENSP00000487063;ENSP00000463742;ENSP00000486747;ENSP00000463515;ENSP00000486534;ENSP00000479845;ENSP00000486491…	HYOU1	ENSP00000431874;ENSP00000467866;ENSP00000480150;ENSP00000480248;ENSP00000483106;ENSP00000484186;ENSP00000485827;ENSP00000486718;ENSP00000486825;ENSP00000486966;ENSP00000487018;ENSP00000487387	3894	3894	104780	ENSP00000486966	HYOU1	HYOU1	0	0	0	0	3	2	0	0	4	5	21	20	0	0	0	0	16	15	0	0	0	0	1	2	0	0	0	0	14	15	29321000
3886	ENSP00000482368;ENSP00000480031;ENSP00000482269;ENSP00000479901;ENSP00000483674;ENSP00000478547;ENSP00000483300;ENSP00000478577;ENSP00000488846;ENSP00000483969;ENSP00000367079;ENSP00000341044;ENSP00000367085;ENSP00000443281;ENSP00000488223;ENSP00000479621;ENSP00000488112;ENSP00000483696;ENSP00000487874;ENSP00000477912;ENSP00000474680	ACACA;ACACB	ENSP00000478547;ENSP00000478577;ENSP00000479901;ENSP00000480031;ENSP00000482269;ENSP00000482368;ENSP00000483300;ENSP00000483674;ENSP00000483969;ENSP00000488846	3886	3886	257240	ENSP00000482368	Acetyl-CoA carboxylase alpha	ACACA	0	0	0	0	0	0	0	0	1	0	8	7	0	0	0	0	5	5	0	0	0	0	0	0	0	0	0	0	4	7	959940
1718	ENSP00000306397	UQCRFS1	ENSP00000306397	1718	1718	29668	ENSP00000306397	Ubiquinol-cytochrome c reductase, Rieske iron-sulfur polypeptide 1	UQCRFS1	0	0	0	0	1	1	0	0	1	1	2	3	0	0	0	0	2	2	0	0	0	0	0	2	0	0	0	0	3	2	25817000
813	ENSP00000261531;ENSP00000451129;ENSP00000452059;ENSP00000452473	SNW1	ENSP00000261531;ENSP00000451129;ENSP00000452059	813	813	61494	ENSP00000261531	SNW domain containing 1	SNW1	0	0	0	0	1	0	0	0	1	0	9	5	0	0	0	0	7	9	0	0	0	0	0	0	0	0	0	0	10	5	13717000
3656	ENSP00000405877;ENSP00000468406;ENSP00000465464;ENSP00000329161;ENSP00000391249;ENSP00000468668;ENSP00000406987;ENSP00000403194;ENSP00000400181;ENSP00000466648;ENSP00000466247;ENSP00000438089;ENSP00000468120;ENSP00000415624;ENSP00000465415;ENSP00000465904;ENSP00000464832;ENSP00000468110;ENSP00000467908;ENSP00000466164;ENSP00000467780;ENSP00000466201;ENSP00000466115;ENSP00000467051;ENSP00000466532…	SEPT9_	ENSP00000329161;ENSP00000391249;ENSP00000400181;ENSP00000403194;ENSP00000405877;ENSP00000406987;ENSP00000415624;ENSP00000438089;ENSP00000465464;ENSP00000466247;ENSP00000466648;ENSP00000468120;ENSP00000468406;ENSP00000468668	3656	3656	64681	ENSP00000405877	Septin 9	SEPT9_	0	0	0	0	0	0	0	0	0	1	7	8	0	0	0	0	6	5	0	0	0	0	0	0	0	0	0	0	9	6	4770400
2856	ENSP00000356413;ENSP00000356414;ENSP00000356415;ENSP00000383752;ENSP00000356416;ENSP00000356411;ENSP00000472298;ENSP00000425296;ENSP00000401176;ENSP00000424612	TROVE2	ENSP00000356411;ENSP00000356413;ENSP00000356414;ENSP00000356415;ENSP00000356416;ENSP00000383752	2856	2856	58482	ENSP00000356413	TROVE domain family, member 2	TROVE2	0	0	0	0	3	0	0	0	1	1	5	8	0	0	0	0	6	8	0	0	0	0	0	1	0	0	0	0	9	6	15449000
1538	ENSP00000298556	HPRT1	ENSP00000298556	1538	1538	24579	ENSP00000298556	Hypoxanthine phosphoribosyltransferase 1	HPRT1	0	0	0	0	4	4	0	0	0	1	9	7	0	0	0	0	12	9	0	0	0	0	1	2	0	0	0	0	9	12	155320000
2789	ENSP00000355011;ENSP00000482909;ENSP00000357673;ENSP00000357670	ILF2	ENSP00000355011;ENSP00000482909	2789	2789	43062	ENSP00000355011	Interleukin enhancer binding factor 2	ILF2	0	0	0	0	7	5	0	0	4	3	17	17	0	0	0	0	19	18	0	0	0	0	2	3	0	0	0	0	14	15	153740000
559	ENSP00000250495;ENSP00000448192;ENSP00000380040;ENSP00000432117;ENSP00000474249;ENSP00000431482	NEDD8;NEDD8-MDP1	ENSP00000250495;ENSP00000380040;ENSP00000431482;ENSP00000432117;ENSP00000448192;ENSP00000474249	559	559	9071.4	ENSP00000250495	Neural precursor cell expressed, developmentally down-regulated 8	NEDD8	0	0	0	0	1	1	0	0	1	0	2	2	0	0	0	0	2	2	0	0	0	0	2	1	0	0	0	0	3	3	91103000
920	ENSP00000263212;ENSP00000384930;ENSP00000380632;ENSP00000392372	PPM1F	ENSP00000263212;ENSP00000380632;ENSP00000384930	920	920	49830	ENSP00000263212	Protein phosphatase, Mg2+/Mn2+ dependent, 1F	PPM1F	0	0	0	0	0	0	0	0	1	0	5	6	0	0	0	0	5	4	0	0	0	0	2	1	0	0	0	0	4	6	8397700
1117	ENSP00000268182;ENSP00000488618;ENSP00000453181;ENSP00000480393;ENSP00000484647;ENSP00000422661;ENSP00000426027;ENSP00000379535;ENSP00000421097;ENSP00000442313;ENSP00000274364;ENSP00000436603;ENSP00000354451	IQGAP1;IQGAP2;IQGAP3	ENSP00000268182;ENSP00000453181;ENSP00000488618	1117	1117	189250	ENSP00000268182	IQ motif containing GTPase activating protein 1	IQGAP1	0	0	0	0	3	2	0	0	3	3	28	29	0	0	0	0	24	24	0	0	0	0	2	1	0	0	0	0	23	25	14891000
1407	ENSP00000291568	CSTB	ENSP00000291568	1407	1407	11139	ENSP00000291568	Cystatin B (stefin B)	CSTB	0	0	0	0	2	3	0	0	1	1	3	4	0	0	0	1	4	4	0	0	0	0	2	1	0	0	0	0	4	4	87014000
2109	ENSP00000381756;ENSP00000347044;ENSP00000348702;ENSP00000346602;ENSP00000344848;ENSP00000350277;ENSP00000434583;ENSP00000388180;ENSP00000323856;ENSP00000433982	PLEC	ENSP00000323856;ENSP00000344848;ENSP00000346602;ENSP00000347044;ENSP00000348702;ENSP00000350277;ENSP00000381756;ENSP00000388180;ENSP00000434583	2109;3820	2109	512600	ENSP00000381756	Plectin	PLEC	0	0	0	0	0	1	0	0	1	0	9	7	0	0	0	0	3	6	0	0	0	0	0	1	0	0	0	0	4	5	451840
3694	ENSP00000417175;ENSP00000430426;ENSP00000379147	VAPB	ENSP00000379147;ENSP00000417175;ENSP00000430426	3531;3694	3694	27228	ENSP00000417175	VAMP (vesicle-associated membrane protein)-associated protein B and C	VAPB	0	0	0	0	1	1	0	0	0	1	2	2	0	0	0	0	4	2	0	0	0	0	0	0	0	0	0	0	4	4	14650000
2333	ENSP00000386752;ENSP00000338057;ENSP00000390891;ENSP00000386970;ENSP00000387111	C2ORF15;MRPL30;RP11-38C17.1	ENSP00000338057;ENSP00000386752;ENSP00000386970;ENSP00000387111;ENSP00000390891	2333	2333	18546	ENSP00000386752	Mitochondrial ribosomal protein L30	MRPL30	0	0	0	0	0	0	0	0	0	1	2	1	0	0	0	0	1	1	0	0	0	0	0	0	0	0	0	0	1	1	4669000
3019	ENSP00000360125;ENSP00000360124;ENSP00000443449	PGM1	ENSP00000360124;ENSP00000360125;ENSP00000443449	3019	3019	61448	ENSP00000360125	Phosphoglucomutase 1	PGM1	0	0	0	0	1	3	0	0	1	1	12	11	0	0	0	0	13	11	0	0	0	0	0	1	0	0	0	0	15	17	14305000
3825	ENSP00000459540;ENSP00000464732;ENSP00000458986;ENSP00000388872;ENSP00000460101;ENSP00000460173	CLUH	ENSP00000388872;ENSP00000458986;ENSP00000459540;ENSP00000464732	3825	3825	138230	ENSP00000459540	Clustered mitochondria (cluA/CLU1) homolog	CLUH	0	0	0	0	0	0	0	0	2	1	8	7	0	0	0	0	1	6	0	0	0	0	0	0	0	0	0	0	2	4	1962800
2530	ENSP00000346037	RPLP1	ENSP00000346037	2530	2530	11514	ENSP00000346037	Ribosomal protein, large, P1	RPLP1	0	0	0	0	0	0	0	0	2	1	3	3	0	0	0	0	3	3	0	0	0	0	0	0	0	0	0	0	3	3	588240000
2961	ENSP00000358812	PDCD11	ENSP00000358812	2961	2961	208700	ENSP00000358812	Programmed cell death 11	PDCD11	0	0	0	0	0	0	0	0	1	2	8	6	0	0	0	0	6	6	0	0	0	0	0	1	0	0	0	0	2	6	1830900
2546	ENSP00000346453;ENSP00000453825;ENSP00000453708;ENSP00000453818;ENSP00000486380;ENSP00000453349;ENSP00000453108;ENSP00000452710;ENSP00000452798	IPO4;RP11-468E2.2	ENSP00000346453;ENSP00000453825	2546	2546	118710	ENSP00000346453	Importin 4	IPO4	0	0	0	0	3	2	0	0	1	2	13	11	0	0	0	0	12	11	0	0	0	0	0	2	0	0	0	0	10	14	8271300
3833	ENSP00000463393;ENSP00000484017	SEC22B	ENSP00000463393	3833	3833	24740	ENSP00000463393	SEC22 vesicle trafficking protein homolog B	SEC22B	0	0	0	0	1	1	0	0	1	2	9	8	0	0	0	0	9	8	0	0	0	0	1	1	0	0	0	0	6	8	61935000
1831	ENSP00000419303;ENSP00000418233;ENSP00000418008;ENSP00000310785;ENSP00000420229;ENSP00000419737;ENSP00000420482;ENSP00000419920;ENSP00000417104	MRPS22	ENSP00000310785;ENSP00000418008;ENSP00000418233;ENSP00000419303	1831	1831	36805	ENSP00000419303	Mitochondrial ribosomal protein S22	MRPS22	0	0	0	0	1	2	0	0	1	2	9	9	0	0	0	0	5	6	0	0	0	0	1	2	0	0	0	0	7	6	20375000
3206	ENSP00000415303;ENSP00000415237;ENSP00000413469;ENSP00000412520;ENSP00000411322;ENSP00000410802;ENSP00000409510;ENSP00000407379;ENSP00000407018;ENSP00000400188;ENSP00000395275;ENSP00000394855;ENSP00000393756;ENSP00000391038;ENSP00000390900;ENSP00000382980;ENSP00000372925;ENSP00000372919;ENSP00000365042;ENSP00000365026;ENSP00000365025;ENSP00000415615;ENSP00000413092;ENSP00000410942;ENSP00000396772…	CSNK2B;CSNK2B-LY6G5B-1181;DADB-127H9.10;DAMA-236L13.20	ENSP00000365025;ENSP00000365026;ENSP00000365040;ENSP00000365042;ENSP00000365046;ENSP00000372919;ENSP00000372923;ENSP00000372925;ENSP00000382980;ENSP00000382984;ENSP00000389767;ENSP00000390345;ENSP00000390900;ENSP00000391038;ENSP00000392194;ENSP00000393756;ENSP00000394855;ENSP00000395275;ENSP00000395546;ENSP00000396772;ENSP00000400188;ENSP00000407018;ENSP00000407379;ENSP00000407844;ENSP00000407864…	3206	3206	24942	ENSP00000415303	Casein kinase 2, beta polypeptide	CSNK2B	0	0	0	0	1	1	0	0	1	0	4	1	0	0	0	0	3	3	0	0	0	0	0	0	0	0	0	0	2	4	39413000
1528	ENSP00000419767;ENSP00000297933;ENSP00000419063;ENSP00000377664;ENSP00000377665;ENSP00000377645;ENSP00000309582;ENSP00000418747;ENSP00000419799;ENSP00000377646;ENSP00000413082;ENSP00000418969;ENSP00000265956;ENSP00000391251	GAPVD1	ENSP00000297933;ENSP00000309582;ENSP00000377645;ENSP00000377646;ENSP00000377664;ENSP00000377665;ENSP00000418747;ENSP00000419063;ENSP00000419767;ENSP00000419799	1528	1528	159750	ENSP00000419767	GTPase activating protein and VPS9 domains 1	GAPVD1	0	0	0	0	0	1	0	0	1	1	6	7	0	0	0	0	6	7	0	0	0	0	0	2	0	0	0	0	8	5	3207800
1942	ENSP00000405068;ENSP00000315674;ENSP00000427415;ENSP00000381146	NOP14	ENSP00000315674;ENSP00000381146;ENSP00000405068;ENSP00000427415	1942	1942	97667	ENSP00000405068	NOP14 nucleolar protein	NOP14	0	0	0	0	0	0	0	0	0	1	3	4	0	0	0	0	4	3	0	0	0	0	1	0	0	0	0	0	0	1	1821600
648	ENSP00000254508	NUP210	ENSP00000254508	648	648	205110	ENSP00000254508	Nucleoporin 210kDa	NUP210	0	0	0	0	1	2	0	0	3	0	24	20	0	0	0	0	16	9	0	0	0	0	3	3	0	0	0	0	9	13	7958900
1093;3807	ENSP00000261210;ENSP00000266732;ENSP00000340251;ENSP00000376773;ENSP00000450627;ENSP00000451552	TMPO	ENSP00000261210;ENSP00000266732;ENSP00000450627;ENSP00000340251;ENSP00000376773	1093;3807	1093;3807	75491	ENSP00000266732_family	Family {Thymopoietin}	TMPO	0	0	0	0	0	1	0	0	1	2	12	15	0	0	0	0	10	10	0	0	0	0	2	2	0	0	0	0	9	14	83241000
2462	ENSP00000419813;ENSP00000363577;ENSP00000363576;ENSP00000388991;ENSP00000342913;ENSP00000344149;ENSP00000420195;ENSP00000473291;ENSP00000473293;ENSP00000414302	SRSF10;SRSF12	ENSP00000342913;ENSP00000344149;ENSP00000363576;ENSP00000363577;ENSP00000388991;ENSP00000419813;ENSP00000420195	2462	2462	20117	ENSP00000419813	Serine/arginine-rich splicing factor 10	SRSF10	0	0	0	0	0	1	0	0	1	0	4	4	0	0	0	0	3	2	0	0	0	0	1	1	0	0	0	0	4	3	22226000
3826	ENSP00000477837;ENSP00000482476;ENSP00000484526;ENSP00000460070;ENSP00000404240;ENSP00000405022;ENSP00000480037;ENSP00000486581;ENSP00000486360;ENSP00000480524;ENSP00000406723;ENSP00000481706;ENSP00000481017;ENSP00000411454	GTF2I;GTF2IRD2;GTF2IRD2B	ENSP00000460070;ENSP00000477837;ENSP00000482476;ENSP00000484526	3826	3826	107970	ENSP00000477837	General transcription factor IIi	GTF2I	0	0	0	0	1	0	0	0	0	2	20	13	0	0	0	0	13	13	0	0	0	0	5	4	0	0	0	0	14	16	18707000
3642	ENSP00000475721;ENSP00000484998;ENSP00000401802;ENSP00000451156;ENSP00000452048;ENSP00000452388	PSMC6	ENSP00000401802;ENSP00000451156;ENSP00000475721;ENSP00000484998	3642	3642	44172	ENSP00000475721	Proteasome (prosome, macropain) 26S subunit, ATPase, 6	PSMC6	0	0	0	0	4	4	0	0	2	1	13	10	0	0	0	0	12	12	0	0	0	0	2	2	0	0	0	0	11	10	46956000
258	ENSP00000222005;ENSP00000467747;ENSP00000465724;ENSP00000465941;ENSP00000464889	CDC37	ENSP00000222005;ENSP00000465724;ENSP00000467747	258	258	44468	ENSP00000222005	Cell division cycle 37	CDC37	0	0	0	0	0	1	0	0	2	1	9	7	0	0	0	0	8	6	0	0	0	0	1	0	0	0	0	0	8	7	55628000
2666	ENSP00000405248;ENSP00000350699;ENSP00000378191;ENSP00000423681	AIMP1	ENSP00000350699;ENSP00000378191;ENSP00000405248;ENSP00000423681	2666	2666	34352	ENSP00000405248	Aminoacyl tRNA synthetase complex-interacting multifunctional protein 1	AIMP1	0	0	0	0	1	1	0	0	0	1	7	8	0	0	0	0	8	7	0	0	0	0	0	1	0	0	0	0	6	9	37508000
3869	ENSP00000475924;ENSP00000477665	POLDIP2	ENSP00000475924;ENSP00000477665	3869	3869	42033	ENSP00000475924	Polymerase (DNA-directed), delta interacting protein 2	POLDIP2	0	0	0	0	0	1	0	0	1	2	6	5	0	0	0	0	5	6	0	0	0	0	3	2	0	0	0	0	5	6	14805000
1001;3729	ENSP00000264670;ENSP00000420957;ENSP00000421783	NSUN2	ENSP00000420957;ENSP00000264670	1001;3729	1001;3729	82392	ENSP00000420957_family	Family {NOP2/Sun RNA methyltransferase family, member 2}	NSUN2	0	0	0	0	0	1	0	0	0	0	0	0	0	0	0	0	0	0	0	0	0	0	0	0	0	0	0	0	1	0	13106395
2213	ENSP00000329662	H1FX	ENSP00000329662	2213	2213	22487	ENSP00000329662	H1 histone family, member X	H1FX	0	0	0	0	0	4	0	0	1	0	4	4	0	0	0	0	4	3	0	0	0	0	2	1	0	0	0	0	5	4	49161000
1653	ENSP00000462272;ENSP00000303356;ENSP00000464507;ENSP00000462226;ENSP00000463354;ENSP00000464518;ENSP00000462725;ENSP00000464332	DCXR	ENSP00000303356;ENSP00000462226;ENSP00000462272;ENSP00000463354;ENSP00000464507	1653	1653	23803	ENSP00000462272	Dicarbonyl/L-xylulose reductase	DCXR	0	0	0	0	1	1	0	0	0	1	3	3	0	0	0	0	5	4	0	0	0	0	1	1	0	0	0	0	5	6	21652000
735	ENSP00000420597;ENSP00000258770;ENSP00000379016;ENSP00000354992;ENSP00000417974;ENSP00000417967;ENSP00000417324;ENSP00000417743;ENSP00000418631	TBRG4	ENSP00000258770;ENSP00000354992;ENSP00000379016;ENSP00000417974;ENSP00000420597	735	735	70737	ENSP00000420597	Transforming growth factor beta regulator 4	TBRG4	0	0	0	0	1	0	0	0	0	1	5	4	0	0	0	0	5	5	0	0	0	0	1	1	0	0	0	0	5	6	7346200
3008	ENSP00000359878;ENSP00000409612;ENSP00000359871;ENSP00000442324;ENSP00000435584;ENSP00000434284;ENSP00000434092	ACADM	ENSP00000359871;ENSP00000359878;ENSP00000409612;ENSP00000442324	3008	3008	46588	ENSP00000359878	Acyl-CoA dehydrogenase, C-4 to C-12 straight chain	ACADM	0	0	0	0	3	4	0	0	0	1	7	8	0	0	0	0	9	9	0	0	0	0	4	4	0	0	0	0	8	9	53896000
1780	ENSP00000420626;ENSP00000309142	PDE12	ENSP00000309142;ENSP00000420626	1780	1780	52175	ENSP00000420626	Phosphodiesterase 12	PDE12	0	0	0	0	0	2	0	0	2	0	9	10	0	0	0	0	10	7	0	0	0	0	1	0	0	0	0	0	5	7	15110000
1676	ENSP00000363741;ENSP00000304405;ENSP00000363745;ENSP00000474437;ENSP00000392799;ENSP00000475760	HNRNPR	ENSP00000304405;ENSP00000363741;ENSP00000363745;ENSP00000392799;ENSP00000474437;ENSP00000475760	1676;2570;2951	1676	70942	ENSP00000363741	Heterogeneous nuclear ribonucleoprotein R	HNRNPR	0	0	0	0	3	3	0	0	1	1	11	12	0	0	0	0	12	10	0	0	0	0	3	3	0	0	0	0	10	10	32249000
2932	ENSP00000438178;ENSP00000358140	EIF3A	ENSP00000358140;ENSP00000438178	2932	2932	166570	ENSP00000438178	Eukaryotic translation initiation factor 3, subunit A	EIF3A	0	0	0	0	5	5	0	0	2	4	18	18	0	0	0	0	17	18	0	0	0	0	6	1	0	0	0	0	15	14	26017000
443;3499	ENSP00000238823;ENSP00000380734;ENSP00000384711;ENSP00000398490;ENSP00000453166;ENSP00000453926	FAM98B;FAM98A	ENSP00000380734;ENSP00000453166;ENSP00000238823;ENSP00000384711	443;3499	443;3499	45547	ENSP00000380734_family	Family {Family with sequence similarity 98, member B}	FAM98B;FAM98A	0	0	0	0	1	1	0	0	0	0	8	6	0	0	0	0	8	5	0	0	0	0	0	0	0	0	0	0	6	9	16763700
1651	ENSP00000303222;ENSP00000432043	MTCH2	ENSP00000303222;ENSP00000432043	1651	1651	33331	ENSP00000303222	Mitochondrial carrier 2	MTCH2	0	0	0	0	1	2	0	0	2	1	7	4	0	0	0	0	5	6	0	0	0	0	1	1	0	0	0	0	6	7	34062000
216	ENSP00000219473;ENSP00000457411;ENSP00000462762;ENSP00000454987;ENSP00000455865;ENSP00000454751;ENSP00000458089	USP10	ENSP00000219473;ENSP00000457411	216	216	87133	ENSP00000219473	Ubiquitin specific peptidase 10	USP10	0	0	0	0	2	0	0	0	1	0	7	6	0	0	0	0	5	7	0	0	0	0	1	2	0	0	0	0	6	6	8116800
1005;1601;2905	ENSP00000264710;ENSP00000267512;ENSP00000300935;ENSP00000357564;ENSP00000434103;ENSP00000453111;ENSP00000453236;ENSP00000453679;ENSP00000467501;ENSP00000480103	RAB10;RAB13;RAB15;RAB8A;RAB8B	ENSP00000264710;ENSP00000300935;ENSP00000467501;ENSP00000357564	1005;1601;1813;2905;3575	1005;1601;2905	22541	ENSP00000264710_family	Family {RAB10, member RAS oncogene family}	RAB10;RAB13;RAB15;RAB8A;RAB8B	0	0	0	0	2	1	0	0	1	0	5	5	0	0	0	0	5	5	0	0	0	0	1	2	0	0	0	0	4	4	35866340
2211	ENSP00000422295;ENSP00000329419;ENSP00000423271;ENSP00000422469;ENSP00000427185;ENSP00000424144;ENSP00000422547;ENSP00000422917;ENSP00000426682	COPB2	ENSP00000329419;ENSP00000422295	2211	2211	99045	ENSP00000422295	Coatomer protein complex, subunit beta 2 (beta prime)	COPB2	0	0	0	0	3	4	0	0	2	5	17	13	0	0	0	0	14	19	0	0	0	0	1	3	0	0	0	0	11	16	16697000
2502	ENSP00000387913;ENSP00000381993;ENSP00000344868;ENSP00000413507;ENSP00000381992;ENSP00000373627	SEPT14_;SEPT7_	ENSP00000344868;ENSP00000381992;ENSP00000381993;ENSP00000387913;ENSP00000413507	2502	2502	43036	ENSP00000387913	Septin 7	SEPT7_	0	0	0	0	3	0	0	0	1	1	5	6	0	0	0	0	6	6	0	0	0	0	1	2	0	0	0	0	10	10	41353000
2548;3755	ENSP00000346550;ENSP00000366980;ENSP00000428916;ENSP00000430420;ENSP00000430429;ENSP00000430517;ENSP00000430572;ENSP00000430663;ENSP00000430826;ENSP00000431078;ENSP00000431086	ANXA6	ENSP00000346550;ENSP00000366980;ENSP00000430517;ENSP00000430420	2548;3755	2548;3755	72423	ENSP00000430517_family	Family {Annexin A6}	ANXA6	0	0	0	0	2	0	0	0	0	0	2	7	0	0	0	0	5	6	0	0	0	0	1	1	0	0	0	0	5	10	30793158
2906;3127	ENSP00000357621;ENSP00000362649;ENSP00000407859;ENSP00000417026;ENSP00000427861;ENSP00000428024;ENSP00000428599;ENSP00000428653;ENSP00000428861;ENSP00000428989;ENSP00000429236;ENSP00000429901;ENSP00000430008;ENSP00000430432	HDAC1;HDAC2	ENSP00000362649;ENSP00000430008;ENSP00000357621;ENSP00000430432	2906;3127	2906;3127	55102	ENSP00000362649_family	Family {Histone deacetylase 1}	HDAC1;HDAC2	0	0	0	0	0	2	0	0	0	0	9	11	0	0	0	0	7	5	0	0	0	0	0	0	0	0	0	0	1	4	32334600
1620	ENSP00000301740;ENSP00000458647;ENSP00000461181;ENSP00000458870;ENSP00000487247;ENSP00000484503;ENSP00000458718;ENSP00000460642	SRRM2	ENSP00000301740	1620	1620	299610	ENSP00000301740	Serine/arginine repetitive matrix 2	SRRM2	0	0	0	0	0	3	3	2	2	2	17	10	1	1	0	0	17	13	0	1	0	0	3	1	3	2	0	0	10	10	4695300	38505	56653	88270	25318	17461	11384
212	ENSP00000219313;ENSP00000454999;ENSP00000457244;ENSP00000455953	PSMD7	ENSP00000219313;ENSP00000454999;ENSP00000457244	212	212	37025	ENSP00000219313	Proteasome (prosome, macropain) 26S subunit, non-ATPase, 7	PSMD7	0	0	0	0	1	2	0	0	1	2	8	6	0	0	0	0	6	6	0	0	0	0	2	4	0	0	0	0	6	6	50325000
901	ENSP00000479451;ENSP00000340648;ENSP00000262854;ENSP00000403236;ENSP00000483891;ENSP00000413651	HUWE1	ENSP00000262854;ENSP00000340648;ENSP00000479451	901	901	481010	ENSP00000479451	HECT, UBA and WWE domain containing 1, E3 ubiquitin protein ligase	HUWE1	0	0	0	0	0	1	0	0	3	2	26	20	0	0	0	0	16	19	0	0	0	0	1	1	0	0	0	0	23	19	3793200
1965	ENSP00000317600;ENSP00000399858;ENSP00000376320;ENSP00000407682;ENSP00000391935;ENSP00000395974;ENSP00000316879;ENSP00000343450;ENSP00000416255;ENSP00000371767;ENSP00000338020;ENSP00000404754;ENSP00000411826;ENSP00000323737;ENSP00000403269;ENSP00000398145;ENSP00000413159;ENSP00000391412;ENSP00000396888;ENSP00000392908;ENSP00000400351;ENSP00000407244;ENSP00000411707;ENSP00000415943;ENSP00000409545…	EIF4G1	ENSP00000316879;ENSP00000317600;ENSP00000323737;ENSP00000338020;ENSP00000343450;ENSP00000371767;ENSP00000376320;ENSP00000391935;ENSP00000395974;ENSP00000399858;ENSP00000404754;ENSP00000407682;ENSP00000411826;ENSP00000416255	977;1965	1965	158520	ENSP00000317600	Eukaryotic translation initiation factor 4 gamma, 1	EIF4G1	0	0	0	0	1	2	0	0	2	2	14	12	0	0	0	0	18	16	0	0	0	0	0	2	0	0	0	0	13	16	18379000
3324	ENSP00000370023;ENSP00000438039	HADHA	ENSP00000370023	3324	3324	82999	ENSP00000370023	Hydroxyacyl-CoA dehydrogenase/3-ketoacyl-CoA thiolase/enoyl-CoA hydratase (trifunctional protein), alpha subunit	HADHA	0	0	0	0	2	4	0	0	6	4	24	21	0	0	0	0	24	26	0	0	0	0	3	7	0	0	0	0	24	24	47745000
1314;1660	ENSP00000016946;ENSP00000272454;ENSP00000283195;ENSP00000303659;ENSP00000306637;ENSP00000327486;ENSP00000330023;ENSP00000330842;ENSP00000376962;ENSP00000381214;ENSP00000381253;ENSP00000386511;ENSP00000386588;ENSP00000386808;ENSP00000386810;ENSP00000398970;ENSP00000453170;ENSP00000485979	RANBP2;RGPD1;RGPD2;RGPD3;RGPD4;RGPD5;RGPD6;RGPD8	ENSP00000283195;ENSP00000386588;ENSP00000303659;ENSP00000386810	1314;1660	1314;1660	358200	ENSP00000283195_family	Family {RAN binding protein 2}	RANBP2;RGPD1;RGPD2;RGPD3;RGPD4;RGPD5;RGPD6;RGPD8	0	0	0	0	0	1	0	0	2	1	19	17	0	0	0	0	17	16	0	0	0	0	1	0	0	0	0	0	16	13	3373640
1129	ENSP00000392536;ENSP00000268835;ENSP00000481322;ENSP00000443967;ENSP00000439129;ENSP00000402612;ENSP00000399625;ENSP00000416964;ENSP00000401144;ENSP00000458301;ENSP00000460967;ENSP00000415446;ENSP00000395127;ENSP00000461241;ENSP00000416021;ENSP00000487485;ENSP00000461782;ENSP00000459077;ENSP00000460324;ENSP00000460584;ENSP00000459727;ENSP00000379017;ENSP00000460138;ENSP00000458600	PRPSAP2	ENSP00000268835;ENSP00000392536;ENSP00000399625;ENSP00000401144;ENSP00000402612;ENSP00000416964;ENSP00000439129;ENSP00000443967;ENSP00000458301;ENSP00000481322	1129;3684	1129	36297	ENSP00000392536	Phosphoribosyl pyrophosphate synthetase-associated protein 2	PRPSAP2	0	0	0	0	0	2	0	0	1	1	5	6	0	0	0	0	5	7	0	0	0	0	2	1	0	0	0	0	6	7	22031000
2312	ENSP00000455917;ENSP00000455800;ENSP00000455724;ENSP00000455700;ENSP00000400452;ENSP00000336927;ENSP00000455857;ENSP00000485952;ENSP00000378661;ENSP00000457468;ENSP00000378669;ENSP00000457643;ENSP00000455455;ENSP00000456020;ENSP00000457514;ENSP00000454499;ENSP00000456098	ALDOA	ENSP00000336927;ENSP00000378661;ENSP00000378669;ENSP00000400452;ENSP00000455455;ENSP00000455700;ENSP00000455724;ENSP00000455800;ENSP00000455857;ENSP00000455917;ENSP00000457468;ENSP00000457643;ENSP00000485952	317;2312	2312	39420	ENSP00000455917	Aldolase A, fructose-bisphosphate	ALDOA	0	0	0	0	8	12	0	0	5	5	16	15	0	0	0	0	18	18	0	0	0	0	8	8	0	0	0	0	19	19	565980000
1795	ENSP00000309555;ENSP00000359001;ENSP00000399589	HCFC1	ENSP00000309555;ENSP00000359001	1795	1795	208730	ENSP00000309555	Host cell factor C1	HCFC1	0	0	0	0	1	3	0	0	0	2	9	13	0	0	0	0	12	11	0	0	0	0	2	2	0	0	0	0	11	12	6816900
1350	ENSP00000286428;ENSP00000486053;ENSP00000438694	VBP1	ENSP00000286428;ENSP00000438694;ENSP00000486053	1350	1350	22626	ENSP00000286428	Von Hippel-Lindau binding protein 1	VBP1	0	0	0	0	0	2	0	0	1	0	5	4	0	0	0	0	5	5	0	0	0	0	1	1	0	0	0	0	3	5	32775000
827	ENSP00000261733;ENSP00000403349;ENSP00000450353;ENSP00000474669	ALDH2;RP11-162P23.2	ENSP00000261733;ENSP00000403349	827	827	56381	ENSP00000261733	Aldehyde dehydrogenase 2 family (mitochondrial)	ALDH2	0	0	0	0	1	0	0	0	2	0	9	7	0	0	0	0	8	8	0	0	0	0	3	1	0	0	0	0	9	7	19233000
2362	ENSP00000431872;ENSP00000339051;ENSP00000477781;ENSP00000368350;ENSP00000433738	TPT1	ENSP00000339051;ENSP00000368350;ENSP00000431872;ENSP00000433738;ENSP00000477781	2362	2362	19595	ENSP00000431872	Tumor protein, translationally-controlled 1	TPT1	0	0	0	0	3	2	0	0	2	1	3	3	0	0	0	0	2	3	0	0	0	0	2	2	0	0	0	0	3	3	108030000
2083	ENSP00000436766;ENSP00000395368;ENSP00000322450;ENSP00000432015;ENSP00000435202;ENSP00000437267;ENSP00000434438;ENSP00000436936;ENSP00000431751;ENSP00000435199;ENSP00000434581;ENSP00000432637;ENSP00000436906	NDUFV1	ENSP00000322450;ENSP00000395368;ENSP00000432015;ENSP00000434438;ENSP00000435202;ENSP00000436766;ENSP00000437267	2083	2083	49867	ENSP00000436766	NADH dehydrogenase (ubiquinone) flavoprotein 1, 51kDa	NDUFV1	0	0	0	0	1	2	0	0	1	0	8	9	0	0	0	0	9	9	0	0	0	0	0	1	0	0	0	0	7	9	17714000
3053	ENSP00000360782;ENSP00000416702;ENSP00000408393	PMPCA	ENSP00000360782;ENSP00000416702	3053	3053	58252	ENSP00000360782	Peptidase (mitochondrial processing) alpha	PMPCA	0	0	0	0	0	2	0	0	3	0	6	4	0	0	0	0	5	6	0	0	0	0	2	2	0	0	0	0	8	5	11019000
2947	ENSP00000358554	BCAS2	ENSP00000358554	2947	2947	26131	ENSP00000358554	Breast carcinoma amplified sequence 2	BCAS2	0	0	0	0	0	0	0	0	1	0	5	2	0	0	0	0	1	3	0	0	0	0	1	0	0	0	0	0	1	2	8388500
440	ENSP00000478794;ENSP00000450770;ENSP00000452057;ENSP00000238688;ENSP00000450909;ENSP00000450849;ENSP00000452329;ENSP00000451606	SLIRP	ENSP00000238688;ENSP00000450770;ENSP00000450849;ENSP00000450909;ENSP00000452057;ENSP00000452329;ENSP00000478794	440	440	10353	ENSP00000478794	SRA stem-loop interacting RNA binding protein	SLIRP	0	0	0	0	3	2	0	0	1	0	3	2	0	0	0	0	3	3	0	0	0	0	1	2	0	0	0	0	4	3	91341000
3000	ENSP00000405117;ENSP00000457051;ENSP00000359645;ENSP00000457691;ENSP00000456048;ENSP00000411989;ENSP00000446099;ENSP00000318415;ENSP00000304139;ENSP00000454777;ENSP00000457866;ENSP00000417451	RBMX;RBMXL1;RBMXL2;RBMXL3	ENSP00000318415;ENSP00000359645;ENSP00000405117;ENSP00000411989;ENSP00000446099;ENSP00000456048;ENSP00000457051;ENSP00000457691	3000	3000	31745	ENSP00000405117	RNA binding motif protein, X-linked	RBMX	0	0	0	0	1	0	0	0	1	0	6	7	0	0	0	0	6	5	0	0	0	0	2	0	1	2	0	1	4	5	34918000	151190	283470
459	ENSP00000417952;ENSP00000397182;ENSP00000419960;ENSP00000240851;ENSP00000420797;ENSP00000479981;ENSP00000479269;ENSP00000477562;ENSP00000419504;ENSP00000419559	TFG	ENSP00000240851;ENSP00000397182;ENSP00000417952;ENSP00000419504;ENSP00000419559;ENSP00000419960;ENSP00000420797;ENSP00000477562;ENSP00000479269;ENSP00000479981	459	459	43020	ENSP00000417952	TRK-fused gene	TFG	0	0	0	0	0	1	0	0	0	1	6	2	0	0	0	0	4	6	0	0	0	0	1	0	0	0	0	0	5	6	26408000
386;1687	ENSP00000232564;ENSP00000305260;ENSP00000377501;ENSP00000377503;ENSP00000389391;ENSP00000390077;ENSP00000390543;ENSP00000399904;ENSP00000400286;ENSP00000401873;ENSP00000413219;ENSP00000419693;ENSP00000420066;ENSP00000420606	GNB2;GNB4	ENSP00000305260;ENSP00000377501;ENSP00000377503;ENSP00000389391;ENSP00000390077;ENSP00000399904;ENSP00000401873;ENSP00000413219;ENSP00000419693;ENSP00000232564	386;1687;3269	386;1687	37331	ENSP00000377503_family	Family {Guanine nucleotide binding protein (G protein), beta polypeptide 2}	GNB2;GNB4	0	0	0	0	1	1	0	0	1	1	4	5	0	0	0	0	3	3	0	0	0	0	0	1	0	0	0	0	2	3	33257990
607	ENSP00000252934;ENSP00000370449;ENSP00000391117;ENSP00000385624	ATXN10	ENSP00000252934;ENSP00000370449	607	607	53488	ENSP00000252934	Ataxin 10	ATXN10	0	0	0	0	3	5	0	0	1	1	9	9	0	0	0	0	16	13	0	0	0	0	2	2	0	0	0	0	12	14	29663000
795	ENSP00000261263	RAB21	ENSP00000261263	795	795	24347	ENSP00000261263	RAB21, member RAS oncogene family	RAB21	0	0	0	0	0	0	0	0	0	1	3	4	0	0	0	0	4	3	0	0	0	0	0	0	0	0	0	0	2	3	12455000
748	ENSP00000259253;ENSP00000389441;ENSP00000365938	UGGT1;UGGT2	ENSP00000259253	748	748	177190	ENSP00000259253	UDP-glucose glycoprotein glucosyltransferase 1	UGGT1	0	0	0	0	2	0	0	0	1	1	11	13	0	0	0	0	7	7	0	0	0	0	1	1	0	0	0	0	9	8	4487700
2544	ENSP00000488734;ENSP00000487940;ENSP00000487753;ENSP00000484572;ENSP00000480036;ENSP00000479966;ENSP00000479004;ENSP00000478664;ENSP00000435594;ENSP00000433999;ENSP00000416589;ENSP00000380739;ENSP00000380738;ENSP00000380729;ENSP00000348515;ENSP00000346402;ENSP00000487751;ENSP00000434947;ENSP00000488030;ENSP00000435057;ENSP00000488555;ENSP00000435748;ENSP00000488547;ENSP00000432170;ENSP00000435798…	RNH1	ENSP00000346402;ENSP00000348515;ENSP00000380729;ENSP00000380738;ENSP00000380739;ENSP00000416589;ENSP00000433999;ENSP00000435594;ENSP00000478664;ENSP00000479004;ENSP00000479966;ENSP00000480036;ENSP00000484572;ENSP00000487753;ENSP00000487940;ENSP00000488734	2544	2544	49973	ENSP00000488734	Ribonuclease/angiogenin inhibitor 1	RNH1	0	0	0	0	3	2	0	0	1	1	9	11	0	0	0	0	10	11	0	0	0	0	0	3	0	0	0	0	8	14	18929000
392	ENSP00000467613;ENSP00000337132;ENSP00000467680;ENSP00000465433;ENSP00000233078	DAZAP1	ENSP00000233078;ENSP00000337132;ENSP00000465433;ENSP00000467613;ENSP00000467680	392	392	35020	ENSP00000467613	DAZ associated protein 1	DAZAP1	0	0	0	0	2	0	0	0	1	0	7	7	0	0	0	0	5	4	0	0	0	0	1	0	0	0	0	0	4	4	46281000
2907	ENSP00000357642;ENSP00000479215;ENSP00000357643	MKI67	ENSP00000357642;ENSP00000357643;ENSP00000479215	2907	2907	319440	ENSP00000357642	Marker of proliferation Ki-67	MKI67	0	0	0	0	0	0	0	0	0	1	3	9	0	0	0	0	4	8	0	0	0	0	0	0	0	0	0	0	3	4	665440
3798	ENSP00000444850;ENSP00000264904	USO1	ENSP00000264904;ENSP00000444850	3798	3798	107890	ENSP00000444850	USO1 vesicle transport factor	USO1	0	0	0	0	0	1	0	0	1	0	7	7	0	0	0	0	9	5	0	0	0	0	1	0	0	0	0	0	4	7	6481000
1611	ENSP00000301522;ENSP00000334063	PRDX2	ENSP00000301522;ENSP00000334063	897;1611	1611	21892	ENSP00000301522	Peroxiredoxin 2	PRDX2	0	0	0	0	5	8	0	0	2	2	10	8	0	0	0	0	9	9	0	0	0	0	5	5	2	1	0	0	11	12	243420000	142140	69095
1690	ENSP00000305480;ENSP00000460402;ENSP00000445692	FEN1	ENSP00000305480	1690	1690	42592	ENSP00000305480	Flap structure-specific endonuclease 1	FEN1	0	0	0	0	2	3	0	0	1	2	10	10	0	0	0	0	11	11	0	0	0	0	1	3	0	0	0	0	11	11	53886000
3102	ENSP00000362110	SF3A3	ENSP00000362110	3102	3102	58848	ENSP00000362110	Splicing factor 3a, subunit 3, 60kDa	SF3A3	0	0	0	0	1	1	0	0	2	0	10	8	0	0	0	0	7	9	0	0	0	0	1	1	0	0	0	0	7	6	23393000
1647	ENSP00000303043;ENSP00000325448;ENSP00000458028;ENSP00000462057;ENSP00000456185;ENSP00000455488	KARS	ENSP00000303043;ENSP00000325448	1647	1647	68047	ENSP00000303043	Lysyl-tRNA synthetase	KARS	0	0	0	0	2	2	0	0	1	1	14	12	0	0	0	0	10	13	0	0	0	0	1	2	0	0	0	0	6	12	28180000
3492	ENSP00000380378;ENSP00000460591;ENSP00000461087	PAFAH1B1	ENSP00000380378;ENSP00000460591	3492	3492	46637	ENSP00000380378	Platelet-activating factor acetylhydrolase 1b, regulatory subunit 1 (45kDa)	PAFAH1B1	0	0	0	0	0	2	0	0	1	1	5	7	0	0	0	0	6	5	0	0	0	0	0	0	0	0	0	0	5	6	11421000
2725	ENSP00000385172;ENSP00000375834;ENSP00000375832;ENSP00000353157;ENSP00000385109;ENSP00000479861;ENSP00000384525;ENSP00000397195;ENSP00000408296;ENSP00000412434;ENSP00000406181;ENSP00000408902;ENSP00000391717;ENSP00000399195;ENSP00000394666;ENSP00000386001;ENSP00000399767;ENSP00000413031;ENSP00000404484;ENSP00000397290;ENSP00000389174;ENSP00000409596	SEPT2_	ENSP00000353157;ENSP00000375832;ENSP00000375834;ENSP00000384525;ENSP00000385109;ENSP00000385172;ENSP00000397195;ENSP00000408296;ENSP00000479861	2725	2725	41487	ENSP00000385172	Septin 2	SEPT2_	0	0	0	0	4	4	0	0	2	2	10	8	0	0	0	0	9	10	0	0	0	0	2	3	0	0	0	0	10	11	61606000
197	ENSP00000345963;ENSP00000217958;ENSP00000361369;ENSP00000354906;ENSP00000361370	PSMD10	ENSP00000217958;ENSP00000345963;ENSP00000361369	197	197	20808	ENSP00000345963	Proteasome (prosome, macropain) 26S subunit, non-ATPase, 10	PSMD10	0	0	0	0	0	0	0	0	1	1	5	3	0	0	0	0	6	5	0	0	0	0	0	0	0	0	0	0	5	4	37132000
2950	ENSP00000483686;ENSP00000377194;ENSP00000358633;ENSP00000377192;ENSP00000394690;ENSP00000395599;ENSP00000400648	G6PD	ENSP00000358633;ENSP00000377192;ENSP00000377194;ENSP00000394690;ENSP00000395599;ENSP00000400648;ENSP00000483686	2950	2950	59256	ENSP00000483686	Glucose-6-phosphate dehydrogenase	G6PD	0	0	0	0	0	1	0	0	1	1	6	7	0	0	0	0	9	9	0	0	0	0	0	1	0	0	1	0	10	9	13756000
1498	ENSP00000296543;ENSP00000381920;ENSP00000386103;ENSP00000432364;ENSP00000368716	NAA15;NAA16	ENSP00000296543;ENSP00000381920	1498	1498	101270	ENSP00000296543	N(alpha)-acetyltransferase 15, NatA auxiliary subunit	NAA15	0	0	0	0	2	2	0	0	1	0	12	12	0	0	0	0	18	15	0	0	0	0	2	3	0	0	0	0	12	15	14943000
3661	ENSP00000407602;ENSP00000379083;ENSP00000353375;ENSP00000334770;ENSP00000416743;ENSP00000409731;ENSP00000487698;ENSP00000402767;ENSP00000397414;ENSP00000487797;ENSP00000415689;ENSP00000373242	MAP4	ENSP00000353375;ENSP00000379083;ENSP00000407602	3661	3661	245440	ENSP00000407602	Microtubule-associated protein 4	MAP4	0	0	0	0	0	0	0	0	1	1	10	7	0	0	0	0	7	8	0	0	0	0	0	0	0	0	0	0	6	9	3814600
1478;2158;2289	ENSP00000296122;ENSP00000326031;ENSP00000335084;ENSP00000341779;ENSP00000350974;ENSP00000351298;ENSP00000365936;ENSP00000378769;ENSP00000388056;ENSP00000390715;ENSP00000394589;ENSP00000398839;ENSP00000414918;ENSP00000431146;ENSP00000438409;ENSP00000439568;ENSP00000447090;ENSP00000447122;ENSP00000447528;ENSP00000448437;ENSP00000448981;ENSP00000482210	PPP1CC;PPP1CA;PPP1CB	ENSP00000335084;ENSP00000341779;ENSP00000447122;ENSP00000448437;ENSP00000448981;ENSP00000482210;ENSP00000378769;ENSP00000351298;ENSP00000296122;ENSP00000390715;ENSP00000365936;ENSP00000326031;ENSP00000350974;ENSP00000431146	1478;2158;2289	1478;2158;2289	34950	ENSP00000448981_family	Family {Protein phosphatase 1, catalytic subunit, gamma isozyme}	PPP1CC;PPP1CA;PPP1CB	0	0	0	0	1	3	0	0	1	1	4	4	0	0	0	0	4	5	0	0	0	0	2	2	0	0	0	0	4	5	118415900
2060	ENSP00000320949;ENSP00000455635;ENSP00000456649;ENSP00000413113;ENSP00000245138;ENSP00000454611;ENSP00000456131;ENSP00000454377;ENSP00000454763	CNOT1	ENSP00000320949;ENSP00000455635;ENSP00000456649	2060	2060	266940	ENSP00000320949	CCR4-NOT transcription complex, subunit 1	CNOT1	0	0	0	0	0	1	0	0	1	0	6	7	0	0	0	0	3	5	0	0	0	0	0	1	0	0	0	0	4	4	795120
3262	ENSP00000367498	LRRC47	ENSP00000367498	3262	3262	63472	ENSP00000367498	Leucine rich repeat containing 47	LRRC47	0	0	0	0	2	2	0	0	1	1	10	10	0	0	0	0	14	11	0	0	0	0	1	1	0	0	0	0	14	13	16611000
1385;1386	ENSP00000290349;ENSP00000290354;ENSP00000382143;ENSP00000395132;ENSP00000434613	CBR1;CBR3	ENSP00000290349;ENSP00000382143;ENSP00000395132;ENSP00000434613;ENSP00000290354	1385;1386	1385;1386	30375	ENSP00000290349_family	Family {Carbonyl reductase 1}	CBR1;CBR3	0	0	0	0	3	6	0	0	0	1	6	6	0	0	0	0	9	11	0	0	0	0	3	4	0	0	0	0	7	9	83479700
1546	ENSP00000298875;ENSP00000451390	CPSF2	ENSP00000298875	1546	1546	88486	ENSP00000298875	Cleavage and polyadenylation specific factor 2, 100kDa	CPSF2	0	0	0	0	0	0	0	0	0	1	6	5	0	0	0	0	5	3	0	0	0	0	0	0	0	0	0	0	2	3	3564100
3189	ENSP00000364403;ENSP00000404897;ENSP00000364372;ENSP00000364366;ENSP00000395313	UBR4	ENSP00000364403	3189	3189	573830	ENSP00000364403	Ubiquitin protein ligase E3 component n-recognin 4	UBR4	0	0	0	0	0	0	0	0	2	0	8	3	0	0	0	0	2	5	0	0	0	0	0	0	0	0	0	0	6	4	235510
3587	ENSP00000389624;ENSP00000425561;ENSP00000280892;ENSP00000423977;ENSP00000421287;ENSP00000426602	EIF4E	ENSP00000280892;ENSP00000389624;ENSP00000423977;ENSP00000425561	3587	3587	25097	ENSP00000389624	Eukaryotic translation initiation factor 4E	EIF4E	0	0	0	0	1	1	0	0	1	1	3	3	0	0	0	0	3	3	0	0	0	0	1	0	0	0	0	0	4	4	16334000
1273	ENSP00000280346;ENSP00000433432;ENSP00000376771	DLAT	ENSP00000280346;ENSP00000376771;ENSP00000433432	1273	1273	68996	ENSP00000280346	Dihydrolipoamide S-acetyltransferase	DLAT	0	0	0	0	1	1	0	0	0	1	10	14	0	0	0	0	12	9	0	0	0	0	2	1	0	0	0	0	10	8	22279000
2726	ENSP00000376197;ENSP00000353224;ENSP00000390133;ENSP00000402839	TFRC	ENSP00000353224;ENSP00000376197;ENSP00000390133	2726	2726	84870	ENSP00000376197	Transferrin receptor	TFRC	0	0	0	0	0	3	0	0	1	1	9	9	0	0	0	0	7	7	0	0	0	0	3	0	0	0	0	0	6	7	8701800
3038	ENSP00000360532	CDC5L	ENSP00000360532	3038	3038	92250	ENSP00000360532	Cell division cycle 5-like	CDC5L	0	0	0	0	2	1	1	1	2	1	13	12	1	1	0	0	14	14	0	0	0	0	1	2	0	0	0	0	14	13	33036000			6511700	75423	3080800	4038500
1752	ENSP00000388475;ENSP00000307863;ENSP00000466935;ENSP00000466167	U2AF2	ENSP00000307863;ENSP00000388475;ENSP00000466935	1752	1752	53120	ENSP00000388475	U2 small nuclear RNA auxiliary factor 2	U2AF2	0	0	0	0	3	3	0	0	1	1	6	6	0	0	0	0	6	9	0	0	0	0	1	1	0	0	0	0	7	7	97355000
2341	ENSP00000366568;ENSP00000338413;ENSP00000366481;ENSP00000415033;ENSP00000389583;ENSP00000397816;ENSP00000404796;ENSP00000401101	UBA1	ENSP00000338413;ENSP00000366568	2341	2341	117850	ENSP00000366568	Ubiquitin-like modifier activating enzyme 1	UBA1	0	0	0	0	10	17	0	0	6	6	34	34	0	0	0	0	37	37	0	0	0	0	16	10	0	0	0	0	34	34	211830000
3596	ENSP00000390783;ENSP00000379870;ENSP00000443010;ENSP00000309417;ENSP00000450755;ENSP00000451811;ENSP00000452323;ENSP00000451064;ENSP00000452046;ENSP00000451298;ENSP00000452448	SCFD1	ENSP00000379870;ENSP00000390783;ENSP00000443010	3596	3596	72379	ENSP00000390783	Sec1 family domain containing 1	SCFD1	0	0	0	0	2	1	0	0	2	1	9	9	0	0	0	0	8	9	0	0	0	0	1	1	0	0	0	0	5	9	15230000
398	ENSP00000397760;ENSP00000399912;ENSP00000233190;ENSP00000392709;ENSP00000409766;ENSP00000400976;ENSP00000409689;ENSP00000389413;ENSP00000395553	NDUFS1	ENSP00000233190;ENSP00000392709;ENSP00000397760;ENSP00000399912;ENSP00000400976;ENSP00000409689;ENSP00000409766	398	398	73527	ENSP00000397760	NADH dehydrogenase (ubiquinone) Fe-S protein 1, 75kDa (NADH-coenzyme Q reductase)	NDUFS1	0	0	0	0	4	3	0	0	1	1	16	10	0	0	0	0	7	12	0	0	0	0	4	4	0	0	0	0	11	10	25725000
2593	ENSP00000445339;ENSP00000348163;ENSP00000398945;ENSP00000289290;ENSP00000417728;ENSP00000475900;ENSP00000381581;ENSP00000315757;ENSP00000487343;ENSP00000420458;ENSP00000419051;ENSP00000408052	LCP1;PLS3	ENSP00000289290;ENSP00000348163;ENSP00000398945;ENSP00000445339	2310;2593	2593	70810	ENSP00000445339	Plastin 3	PLS3	0	0	0	0	4	7	0	0	2	1	13	14	0	0	0	0	19	17	0	0	0	0	4	3	0	0	0	0	12	13	93029000
1473	ENSP00000351339;ENSP00000415599;ENSP00000295956;ENSP00000420213;ENSP00000418510;ENSP00000420199;ENSP00000414532;ENSP00000419954	FLNB	ENSP00000295956;ENSP00000351339;ENSP00000415599;ENSP00000418510;ENSP00000420213	1473;2181;2733	1473	275660	ENSP00000351339	Filamin B, beta	FLNB	0	0	0	0	4	1	0	0	4	3	41	29	0	0	0	0	34	33	0	0	0	0	1	1	0	0	0	0	40	31	17310000
2694	ENSP00000351777;ENSP00000399456;ENSP00000392088	VCP	ENSP00000351777	2694	2694	89321	ENSP00000351777	Valosin containing protein	VCP	0	0	0	0	14	13	0	0	6	5	37	37	0	0	0	0	35	36	0	0	0	0	15	15	0	0	0	0	36	37	176580000
2115	ENSP00000485017;ENSP00000484896;ENSP00000483929;ENSP00000482626;ENSP00000481654;ENSP00000481201;ENSP00000480726;ENSP00000480725;ENSP00000480434;ENSP00000324122;ENSP00000479035;ENSP00000375635;ENSP00000484834;ENSP00000484151;ENSP00000483982;ENSP00000483382;ENSP00000481708;ENSP00000480636;ENSP00000479700;ENSP00000478804;ENSP00000477787;ENSP00000405166;ENSP00000478554;ENSP00000395089;ENSP00000478043…	PRPF31	ENSP00000324122;ENSP00000375635;ENSP00000395089;ENSP00000395894;ENSP00000405166;ENSP00000408980;ENSP00000477787;ENSP00000478043;ENSP00000478554;ENSP00000478804;ENSP00000479035;ENSP00000479700;ENSP00000480434;ENSP00000480636;ENSP00000480725;ENSP00000480726;ENSP00000481201;ENSP00000481654;ENSP00000481708;ENSP00000482626;ENSP00000483382;ENSP00000483828;ENSP00000483929;ENSP00000483982;ENSP00000484151…	2115	2115	55455	ENSP00000485017	Pre-mRNA processing factor 31	PRPF31	0	0	0	0	0	0	0	0	1	0	5	4	0	0	0	0	6	6	0	0	0	0	0	1	0	0	0	0	6	6	11006000
825	ENSP00000393185;ENSP00000261712;ENSP00000464434;ENSP00000462683;ENSP00000464475	PSMD11	ENSP00000261712;ENSP00000393185;ENSP00000464434	825	825	47463	ENSP00000393185	Proteasome (prosome, macropain) 26S subunit, non-ATPase, 11	PSMD11	0	0	0	0	7	8	0	0	1	0	11	11	0	0	0	0	14	16	0	0	0	0	4	6	0	0	0	0	15	18	52979000
169	ENSP00000380446;ENSP00000216727;ENSP00000450724;ENSP00000451970;ENSP00000452479;ENSP00000451320;ENSP00000451592	BCL2L2-PABPN1;PABPN1	ENSP00000216727;ENSP00000380446;ENSP00000450724;ENSP00000451320;ENSP00000451970;ENSP00000452479	169	169	31496	ENSP00000380446	Poly(A) binding protein, nuclear 1	PABPN1	0	0	0	0	2	0	0	0	1	1	4	6	0	0	0	0	3	5	0	0	0	0	2	0	0	0	0	0	4	5	42067000
2354	ENSP00000360373;ENSP00000338919;ENSP00000384109;ENSP00000360374;ENSP00000481782;ENSP00000389118;ENSP00000364590;ENSP00000322132	CUL4A;CUL4B	ENSP00000338919;ENSP00000360373;ENSP00000384109	2354;3194	2354	102300	ENSP00000360373	Cullin 4B	CUL4B	0	0	0	0	0	0	0	0	0	1	4	5	0	0	0	0	4	5	0	0	0	0	0	0	0	0	0	0	6	5	5182200
185	ENSP00000383086;ENSP00000339247;ENSP00000217244;ENSP00000479630;ENSP00000473553;ENSP00000383076;ENSP00000481572;ENSP00000476547;ENSP00000476486	CSNK2A1;CSNK2A3	ENSP00000217244;ENSP00000339247;ENSP00000383076;ENSP00000383086;ENSP00000473553;ENSP00000479630	185	185	45310	ENSP00000383086	Casein kinase 2, alpha 1 polypeptide	CSNK2A1	0	0	0	0	3	2	0	0	2	1	7	8	0	0	0	0	11	7	0	0	0	0	1	2	0	0	0	0	9	11	72978000
801	ENSP00000261366;ENSP00000378761;ENSP00000486528;ENSP00000486992	LMNB1	ENSP00000261366;ENSP00000378761;ENSP00000486528	801;2179	801	66408	ENSP00000261366	Lamin B1	LMNB1	0	0	0	0	4	9	0	0	2	2	18	17	0	0	0	0	18	16	0	0	0	0	7	4	0	0	0	0	17	19	62864000
852	ENSP00000414892;ENSP00000262033;ENSP00000482075;ENSP00000405299;ENSP00000402385;ENSP00000389090	PTGES3	ENSP00000262033;ENSP00000405299;ENSP00000414892;ENSP00000482075	852	852	16476	ENSP00000414892	Prostaglandin E synthase 3 (cytosolic)	PTGES3	0	0	0	0	2	2	0	0	1	1	5	3	0	0	0	0	5	4	0	0	0	0	2	2	0	0	0	0	4	5	80463000
782	ENSP00000410513;ENSP00000390265;ENSP00000260985;ENSP00000391075;ENSP00000409045;ENSP00000396787	IDH1	ENSP00000260985;ENSP00000390265;ENSP00000410513	782;2243	782	46659	ENSP00000410513	Isocitrate dehydrogenase 1 (NADP+), soluble	IDH1	0	0	0	0	0	0	0	0	0	0	9	9	0	0	0	0	8	8	0	0	0	0	0	0	0	0	0	0	9	9	11956000
1033	ENSP00000424387;ENSP00000265112;ENSP00000387710;ENSP00000422130;ENSP00000422291;ENSP00000420893	TARS	ENSP00000265112;ENSP00000387710;ENSP00000424387	1033	1033	83434	ENSP00000424387	Threonyl-tRNA synthetase	TARS	0	0	0	0	5	4	0	0	1	1	16	14	0	0	0	0	13	16	0	0	0	0	3	2	0	0	0	0	15	19	40580000
803	ENSP00000438341;ENSP00000261401;ENSP00000447534;ENSP00000394496;ENSP00000415554;ENSP00000447337;ENSP00000447049;ENSP00000448130;ENSP00000448195;ENSP00000448527;ENSP00000447989;ENSP00000449330;ENSP00000449658	CORO1C	ENSP00000261401;ENSP00000394496;ENSP00000415554;ENSP00000438341;ENSP00000447534	803	803	53248	ENSP00000438341	Coronin, actin binding protein, 1C	CORO1C	0	0	0	0	2	2	0	0	1	0	8	7	0	0	0	0	7	6	0	0	0	0	4	3	0	0	0	0	7	7	26361000
3574	ENSP00000387227;ENSP00000396899;ENSP00000407788;ENSP00000387262;ENSP00000254636;ENSP00000415762;ENSP00000482042;ENSP00000387237	IMMT	ENSP00000254636;ENSP00000387227;ENSP00000387262;ENSP00000396899;ENSP00000407788;ENSP00000415762	3574	3574	78973	ENSP00000387227	Inner membrane protein, mitochondrial	IMMT	0	0	0	0	4	7	0	1	2	3	18	17	0	1	0	0	15	18	0	0	0	0	3	4	1	0	0	0	18	16	36283000	1168900			1442000		881770
3557	ENSP00000385873;ENSP00000467805;ENSP00000392094;ENSP00000465058;ENSP00000467249;ENSP00000465051;ENSP00000464882;ENSP00000464908	EFTUD2	ENSP00000385873;ENSP00000392094;ENSP00000465058;ENSP00000467805	3557	3557	105380	ENSP00000385873	Elongation factor Tu GTP binding domain containing 2	EFTUD2	0	0	0	0	5	8	0	0	1	4	33	25	0	0	0	0	23	22	0	0	0	0	5	5	0	0	0	0	24	28	40881000
3861	ENSP00000488803;ENSP00000474522;ENSP00000488684;ENSP00000474609;ENSP00000480040;ENSP00000474096;ENSP00000488608;ENSP00000475147	TAF15	ENSP00000474096;ENSP00000474522;ENSP00000474609;ENSP00000480040;ENSP00000488684;ENSP00000488803	643;3861	3861	48839	ENSP00000488803	TAF15 RNA polymerase II, TATA box binding protein (TBP)-associated factor, 68kDa	TAF15	0	0	0	0	0	0	0	0	1	1	3	3	0	0	0	0	3	3	0	0	0	0	1	0	0	0	1	0	2	3	39315000
1713	ENSP00000463510;ENSP00000370746;ENSP00000463458;ENSP00000412566;ENSP00000382972;ENSP00000382970;ENSP00000382969;ENSP00000375105;ENSP00000306223;ENSP00000452342;ENSP00000342305;ENSP00000462211;ENSP00000474579	SNRPB;SNRPN	ENSP00000306223;ENSP00000342305;ENSP00000370746;ENSP00000375105;ENSP00000382969;ENSP00000382970;ENSP00000382972;ENSP00000412566;ENSP00000452342;ENSP00000462211;ENSP00000463458;ENSP00000463510;ENSP00000474579	1713	1713	17546	ENSP00000463510	Small nuclear ribonucleoprotein polypeptide N	SNRPN	0	0	0	0	3	2	0	0	1	0	5	5	0	0	0	0	6	7	0	0	0	0	2	3	0	0	0	0	7	6	116050000
2627	ENSP00000447705;ENSP00000448039;ENSP00000447821;ENSP00000446801;ENSP00000377469;ENSP00000349212;ENSP00000448035;ENSP00000403817;ENSP00000447133;ENSP00000446933;ENSP00000450383;ENSP00000447764	NACA	ENSP00000349212;ENSP00000377469;ENSP00000403817;ENSP00000446801;ENSP00000446933;ENSP00000447133;ENSP00000447705;ENSP00000447821;ENSP00000448035;ENSP00000448039;ENSP00000450383	2627	2627	15016	ENSP00000447705	Nascent polypeptide-associated complex alpha subunit	NACA	0	0	0	0	2	1	0	0	1	1	6	5	0	0	0	0	6	7	0	0	0	0	2	1	0	0	0	0	8	7	179500000
2426	ENSP00000349961;ENSP00000341382;ENSP00000417964;ENSP00000420734;ENSP00000420121;ENSP00000417999;ENSP00000419360;ENSP00000417612;ENSP00000419247;ENSP00000420644;ENSP00000418820;ENSP00000420817	SMC4	ENSP00000341382;ENSP00000349961;ENSP00000417964;ENSP00000420734	2426	2426	147180	ENSP00000349961	Structural maintenance of chromosomes 4	SMC4	0	0	0	0	3	1	0	0	1	2	16	16	0	0	0	0	10	7	0	0	0	0	0	0	0	0	0	0	8	10	5915700
3624	ENSP00000397927;ENSP00000252115;ENSP00000252116;ENSP00000415234;ENSP00000482500;ENSP00000343060;ENSP00000408046	POLDIP3	ENSP00000252115;ENSP00000252116;ENSP00000397927;ENSP00000415234	3624	3624	48103	ENSP00000397927	Polymerase (DNA-directed), delta interacting protein 3	POLDIP3	0	0	0	0	2	0	0	0	1	0	8	9	0	0	0	0	7	8	0	0	0	0	3	2	0	0	0	0	8	9	17622000
1197	ENSP00000273130;ENSP00000407279;ENSP00000390507;ENSP00000409019	DYNC1LI1	ENSP00000273130;ENSP00000407279	720;1197	1197	56578	ENSP00000273130	Dynein, cytoplasmic 1, light intermediate chain 1	DYNC1LI1	0	0	0	0	2	1	0	0	1	1	4	6	0	0	0	0	6	9	0	0	0	0	0	1	0	0	0	0	9	9	12410000
1553	ENSP00000299198;ENSP00000451426;ENSP00000451904;ENSP00000451611;ENSP00000451686	CKB	ENSP00000299198;ENSP00000451426	1553	1553	42644	ENSP00000299198	Creatine kinase, brain	CKB	0	0	0	0	11	13	0	1	3	4	19	20	0	0	0	0	19	20	0	0	0	0	8	9	0	1	0	0	21	21	1390500000		86663		56340
1848;2133	ENSP00000311344;ENSP00000324804;ENSP00000343317;ENSP00000375668;ENSP00000376775;ENSP00000391905;ENSP00000410671;ENSP00000432666;ENSP00000433598;ENSP00000434705;ENSP00000436626;ENSP00000437193;ENSP00000470504	PPP2R1A;PPP2R1B	ENSP00000324804;ENSP00000391905;ENSP00000470504;ENSP00000343317;ENSP00000437193;ENSP00000311344;ENSP00000410671;ENSP00000376775	1848;2133	1848;2133	65308	ENSP00000324804_family	Family {Protein phosphatase 2, regulatory subunit A, alpha}	PPP2R1A;PPP2R1B	0	0	0	0	2	3	0	0	1	1	13	11	0	0	0	0	10	13	0	0	0	0	2	1	0	0	0	0	14	16	86372200
233	ENSP00000220849;ENSP00000428796;ENSP00000430839;ENSP00000430152;ENSP00000430678;ENSP00000430709;ENSP00000428170;ENSP00000429327;ENSP00000430649;ENSP00000429968	EIF3E	ENSP00000220849;ENSP00000428796	233	233	52220	ENSP00000220849	Eukaryotic translation initiation factor 3, subunit E	EIF3E	0	0	0	0	0	4	0	0	1	0	10	10	0	0	0	0	10	8	0	0	0	0	0	2	0	0	0	0	10	7	25255000
1430	ENSP00000466794;ENSP00000293362;ENSP00000438237;ENSP00000409487;ENSP00000466945;ENSP00000468702;ENSP00000441682;ENSP00000478159;ENSP00000466451;ENSP00000467580;ENSP00000465743;ENSP00000437924;ENSP00000465155	PSME3	ENSP00000293362;ENSP00000409487;ENSP00000438237;ENSP00000441682;ENSP00000466794;ENSP00000466945;ENSP00000468702;ENSP00000478159	1430	1430	29506	ENSP00000466794	Proteasome (prosome, macropain) activator subunit 3 (PA28 gamma; Ki)	PSME3	0	0	0	0	4	5	0	0	2	1	5	6	0	0	0	0	10	7	0	0	0	0	3	2	0	0	0	0	9	7	74543000
3652	ENSP00000468181;ENSP00000404121;ENSP00000465515;ENSP00000384660;ENSP00000468156;ENSP00000250241;ENSP00000465219;ENSP00000467950;ENSP00000465654;ENSP00000464974;ENSP00000465831;ENSP00000468134;ENSP00000467372;ENSP00000468323;ENSP00000468092;ENSP00000466991;ENSP00000466396	ILF3	ENSP00000250241;ENSP00000384660;ENSP00000404121;ENSP00000465219;ENSP00000465515;ENSP00000468156;ENSP00000468181	2068;3652	3652	95807	ENSP00000468181	Interleukin enhancer binding factor 3, 90kDa	ILF3	0	0	0	0	3	9	0	0	3	1	17	19	0	0	0	0	18	18	0	0	0	0	5	4	0	0	0	0	17	19	53520000
1246	ENSP00000277865;ENSP00000327589	GLUD1;GLUD2	ENSP00000277865;ENSP00000327589	1246	1246	61397	ENSP00000277865	Glutamate dehydrogenase 1	GLUD1	0	0	0	0	3	2	0	0	1	1	13	13	0	0	0	0	12	10	0	0	0	0	3	6	0	0	0	0	8	15	41739000
3193	ENSP00000486447;ENSP00000486099;ENSP00000364585;ENSP00000364582	RCC2	ENSP00000364582;ENSP00000364585;ENSP00000486099;ENSP00000486447	3193	3193	56084	ENSP00000486447	Regulator of chromosome condensation 2	RCC2	0	0	0	0	7	7	0	0	0	1	12	12	0	0	0	0	13	11	0	0	0	0	7	4	0	0	0	0	15	15	51455000
697	ENSP00000256854;ENSP00000464988;ENSP00000464899;ENSP00000442496;ENSP00000466606;ENSP00000467421;ENSP00000467651	NARS	ENSP00000256854	697	697	62942	ENSP00000256854	Asparaginyl-tRNA synthetase	NARS	0	0	0	0	1	0	0	0	2	1	10	9	0	0	0	0	6	4	0	0	0	0	1	1	0	0	0	0	6	8	16476000
1644	ENSP00000302955;ENSP00000484183;ENSP00000353770;ENSP00000419177	RRM2	ENSP00000302955;ENSP00000353770;ENSP00000419177;ENSP00000484183	1644	1644	44877	ENSP00000302955	Ribonucleotide reductase M2	RRM2	0	0	0	0	0	0	0	0	0	1	7	8	0	0	0	0	7	5	0	0	0	0	1	0	0	0	0	0	7	7	9437000
2021;3037	ENSP00000319240;ENSP00000360521;ENSP00000360525;ENSP00000437462;ENSP00000437512;ENSP00000437548;ENSP00000439091;ENSP00000439698;ENSP00000442440;ENSP00000485778	MAGOHB;MAGOH	ENSP00000319240;ENSP00000437512;ENSP00000360525;ENSP00000437462;ENSP00000360521	2021;3037	2021;3037	17276	ENSP00000319240_family	Family {Mago-nashi homolog B}	MAGOHB;MAGOH	0	0	0	0	1	1	0	0	0	0	2	2	0	0	0	0	1	1	0	0	0	0	0	1	0	0	0	0	1	2	93871200
775	ENSP00000260665;ENSP00000386234;ENSP00000386562;ENSP00000403637;ENSP00000414207	LRPPRC	ENSP00000260665	775	775	157900	ENSP00000260665	Leucine-rich pentatricopeptide repeat containing	LRPPRC	0	0	0	0	7	10	0	0	4	4	39	36	0	0	0	0	34	35	0	0	0	0	12	9	0	0	0	0	39	40	39922000
1497	ENSP00000296511;ENSP00000424106;ENSP00000424199;ENSP00000421421;ENSP00000427135	ANXA5	ENSP00000296511;ENSP00000421421;ENSP00000424106;ENSP00000424199	1497	1497	35936	ENSP00000296511	Annexin A5	ANXA5	0	0	0	0	8	8	0	0	1	3	16	10	0	0	0	0	15	14	0	0	0	0	5	3	0	0	0	0	16	16	185190000
2186	ENSP00000384925;ENSP00000327583;ENSP00000395472;ENSP00000401564;ENSP00000413502;ENSP00000404298;ENSP00000404724;ENSP00000404126;ENSP00000400940	RANBP1	ENSP00000327583;ENSP00000384925;ENSP00000395472;ENSP00000401564;ENSP00000404298;ENSP00000413502	2186	2186	23239	ENSP00000384925	RAN binding protein 1	RANBP1	0	0	0	0	6	4	0	0	1	1	8	7	0	0	0	0	6	8	0	0	0	0	3	4	0	0	0	0	8	7	462410000
3637	ENSP00000400591;ENSP00000356176	SNRPE	ENSP00000356176;ENSP00000400591	3637	3637	10803	ENSP00000400591	Small nuclear ribonucleoprotein polypeptide E	SNRPE	0	0	0	0	0	2	0	1	1	2	2	3	0	0	0	0	4	5	0	0	0	0	1	2	0	0	0	0	5	4	398370000				383930
[truncated: 2,664 more rows]
[truncated: 91 more columns]
